# Supplementary material for: Empirical assessment of analysis workflows for differential expression analysis of human samples using RNA-Seq
Source: BMC Bioinformatics. 2017 Jan 17;18:38. doi: 10.1186/s12859-016-1457-z (PMC5240434; doi:10.1186/s12859-016-1457-z)
Supplement: Additional file 1: — Table of software tools, with versions and runtime parameters. (XLSX 16 kb) [file 12859_2016_1457_MOESM1_ESM.xlsx]

## Sheet: Aligner
Aligner	Code	Version	Command
bowtie2	Bw	2.2.8	bowtie2 -k 60 -i S,1,1.25 --score-min C,-14,0 --no-hd -x genes_bwt2.fa -U read1.fastq -S Bw/mapped.reads.sam
HISAT2	Hs	2.0.4	hisat2 -x genes -U read1.fastq -S Hs/aligned.sam
Kallisto	Ka	0.43.0	kallisto quant -i genes.idx -t 10 -b 100 -o KaKa --pseudobam --single -l 360 -s 200 read1.fastq > Ka/aligned.sam
Salmon-FMD	Sf	0.7.2	salmon quant -i genes.fmd.index --numBootstraps 100 -l U -p 12 -r read1.fastq -o SfSn
Sailfish	Sl	0.10.0	sailfish quant -i hs/ --numBootstraps 100 -l U -p 8 -r read1.fastq -o Sl
SeqMap	Sm	Bundled with rseq 0.2.1	seqmap 2 read1.fastq genes.fa Sm/mapped.reads.out.sam /eland:3 /available_memory:12000
Salmon-Quasi	Sq	0.7.2	salmon quant -i genes.quasi.index --numBootstraps 100 -l U -p 12 -r read1.fastq -o SqSn
STAR	Sr	2.5.2b	STAR --runThreadN 12 --outFileNamePrefix Sr/ --genomeDir genome --readFilesIn read1.fastq --quantMode GeneCounts
tophat2	Th	2.1.1	tophat -p 4 --transcriptome-index=genes -o Th genome read1.fastq

## Sheet: Expression Modeler
Estimator	Code	Version	Command
Bitseq	Bs	1.14.0	getExpression("aligned.sam", "genes.fa", type="RPKM", log=FALSE, outPrefix="Bs/alignedExpressionRPKM") estimateExpression("Bs/alignedExpressionRPKM.prob", "Bs/alignedExpressionCounts", outputType="counts", InfoFile="Bs/alignedExpressionRPKM.tr") getMeanVariance("Bs/alignedExpressionCounts.counts", "Bs/alignedExpressionCounts.mean")
cufflinks	Cu	2.2.1	cufflinks -p 4 -G genes.gtf -o Cu accepted_hits.bam
htseq-count	Ht	0.6.0	htseq-count --stranded=no Ht/accepted_hits.sam genes.gtf > Ht/accepted_hits.counts
IsoEM	Ie	2.0.0	isoem2 -G genes.gtf -m 360 -d 200 -O Ie Aligned.out.sam
Kallisto	Ka	0.43.0	See Ka aligner command
RSEM	Rm	1.2.31	rsem-calculate-expression --sam aligned.sam genome Rm/aligned
rSeq	Rs	0.2.1	rseq expression_analysis genes.fa mapped.reads.sam
Sailfish	Sl	0.10.0	See Sl aligner command
Salmon	Sn	0.7.2	See Sf and Sq commands (aligners)
STAR	Sr	2.5.2b	See Sr aligner command
Stringtie	St	1.3.1	stringtie accepted_hits.bam -p 4 -o St/expression.gtf -G genes.gtf -A St/expression.tab -B -e
eXpress	Xs	1.5.1	express genes.fa aligned.sam -m 360 -s 200 -o Xs

## Sheet: Differential Expression
DE tool	Code	Version	Commands	Notes
Ballgown	Bl	2.6.0	pData <- data.frame(id=colnames(expMat), group=groupings) gownDE <- stattest(gowntable=expMat, pData=pData, feature=compType, covariate="group", getFC=TRUE) sig <- gownDE[c(gownDE$qval<0.05),] sig <- sig[c(!is.na(sig$qval)),]	compType is "transcript" or "gene"
BitSeq	Bs	1.18.0	de1 <- getDE(list(group1Files,group2Files), samples=FALSE, outPrefix="bitseqOut", trInfoFile=file.path(group1ID[1],"alignedExpressionRPKM.tr")) sigTranscripts = de1$pplr[abs(0.5-de1$pplr$pplr)>0.475,]
baySeq	By	2.8.0	CD<-new("countData",data=countMat, replicates=groupings,groups=groups) CD<-getPriors.NB(CD, samplesize=10000, estimation = "QL",cl=cl) CD<-getLikelihoods(CD, cl=cl) results<-topCounts(CD, group="DE", number=length(countMat)) sig<-subset(results, FDR.DE <0.05)	filtered genes/transcripts expressed in less than half of samples
cuffdiff	Cd	2.2.1	cuffdiff -b <genome.fa> -L classical,nonclassical -u <gtf> <classical bam list> <nonclassical bam list>
DESeq2	De	1.14.0	rounded <- round(expMat, 0) frame <- data.frame(groupings, row.names = colnames(expMat)) dds<-DESeqDataSetFromMatrix(countData = rounded, colData = frame, design = ~ groupings) dds<-DESeq(dds) res<-results(dds, alpha=0.05) sig <- res[c(res$padj<0.05),] sig <- sig[c(!is.na(sig$padj)),]
EBseq	Eb	1.14.0	if (compType == "transcript") { NgList <- GetNg(conversionTable$ENST, conversionTable$ENSG) NgVector <- NgList$IsoformNgTrun } Sizes<-MedianNorm(expMat) EBOut <- EBTest (Data = expMat, NgVector = NgVector, Conditions = groupings, sizeFactors = Sizes, maxround = 5) EBDERes <- GetDEResults(EBOut, FDR=0.05)	NgVector defined only for isoforms, not genes
edgeR	Er	3.16.2	y<-DGEList(counts=expMat,group=groupings) y<-calcNormFactors(y) y<-estimateCommonDisp(y) y<-estimateTagwiseDisp(y) et<-exactTest(y) adjp<-topTags(et,n=nrow(et)) res<-adjp$table sig <- res[c(res$FDR<0.05),] sig <- sig[c(!is.na(sig$FDR)),]	filtered genes/transcripts with CPM <1 in more than half the samples
limma+voom	Lo	3.30.3	dge<-DGEList(counts=countMat) dge<-calcNormFactors(dge, method="TMM") v<-voom(dge, designMat, plot=FALSE) fit<-lmFit(v,designMat) fit<-eBayes(fit) res<-topTable(fit, coef=comparison,adjust="BH", n=Inf) sig<-subset(res, adj.P.Val<0.05)	filtered genes/transcripts expressed in less than half of samples
limma+vst	Lv	3.30.2	dds<-DESeqDataSetFromMatrix(countData=countMatvst, colData=colData, design= ~group) vsd<-varianceStabilizingTransformation(dds, blind=FALSE) fitVST<-lmFit(assay(vsd),designMat) fitVST<-eBayes(fitVST) resVST<-topTable(fitVST, coef=comparison,adjust="BH", n=Inf) sig<-subset(resVST, adj.P.Val<0.05)	filtered genes/transcripts expressed in less than half of samples
NBPseq	Nb	0.3.0	norm.factors <- estimate.norm.factors(expMat) res <- nbp.test(round(as.matrix(expMat)), groupings, group1, group2, norm.factors=norm.factors, print.level=5) resTable <- cbind(res$expression.levels, res$p.values, res$q.values) colnames(resTable) <- c(group1, group2, "pooled", "pval","qval") sig <- resTable[c(resTable$qval<0.05),] sig <- sig[c(!is.na(sig$qval)),]
NOISeqBIO	No	2.18.0	if(expType=="countsGn"| expType=="countsTx"){noiSeqBioOut<-noiseqbio(myData, norm="tmm", factor="group", filter=1)}else{noiSeqBioOut<-noiseqbio(myData, norm="n", factor="group", filter=1)} noiSig <- degenes(noiSeqBioOut, q=0.95, M=NULL)	Normalized count data, did not normalize FPKM or TPM data based on author recommendations
SAMseq	Sa	2	samfit <- SAMseq(countMat, groupings, resp.type = "Two class unpaired", geneid=row.names(countMat), fdr=0.05)
Sleuth	Su	0.28.1	s2c <- data.frame(sample_id, condition) s2c <- dplyr::mutate(s2c, path=kallisto_dirs) so <- sleuth_prep(s2c, ~condition, target_mapping = t2g) so <- sleuth_fit(so) testCondition <- paste("condition", group1, sep="") so <- sleuth_wt(so, testCondition) res <- sleuth_results(so, testCondition) sig <- subset(res, qval<0.05)

## Sheet: Microarray Analysis
DE tool	Verison	Code	Notes
limma	3.30.3	eset<-ExpressionSet(as.matrix(arrayData)) fit<-lmFit(eset, designMat) fit<-eBayes(fit) res<-topTable(fit, coef=comparison,adjust="BH", n=Inf)	Probes were filtered: retained probes in which the values of all samples in one group were above the 10th percentile of the intensity data overall
SAM	2	data=list(x=data,y=grouping,geneid=as.matrix(names),genenames=as.matrix(uniqid),logged2=T) samr.obj<-samr(data,resp.type="Two class unpaired",nperms=100) delta.table<-samr.compute.delta.table(samr.obj) delta<-delta.table[delta.table[,5] < 0.05,1] delta.min<-delta[1] siggenes.table<-samr.compute.siggenes.table(samr.obj,delta.min,data,delta.table)

## Sheet: Other tools
Tool	Version
samtools	1.3
tximport	1.2.0
Wasabi	0.1
R	3.3.2
Bioconductor	3.4
