# Supplementary material for: Empirical assessment of analysis workflows for differential expression analysis of human samples using RNA-Seq
Source: BMC Bioinformatics. 2017 Jan 17;18:38. doi: 10.1186/s12859-016-1457-z (PMC5240434; doi:10.1186/s12859-016-1457-z)
Supplement: Additional file 2: — Table of genes differentially expressed between nonclassical and classical monocytes in four reference studies, identified using limma and SAM, and their intersections with each other and annotated features in GRCh37. (XLSX 2721 kb) [file 12859_2016_1457_MOESM2_ESM.xlsx]

## Sheet: SAM-Frank
Gene ID	Gene Name	Score(d)	Numerator(r)	Denominator(s+s0)	Fold Change	q-value(%)
241525_at	LOC200772	29.7397	5.86667	0.197268	58.3505	0
204007_at	FCGR3B	28.6862	4.60138	0.160404	24.2747	0
216037_x_at	TCF7L2	27.7511	2.6197	0.0944001	6.14624	0
212762_s_at	TCF7L2	25.3212	2.8256	0.111591	7.0891	0
203036_s_at	MTSS1	24.7526	2.36985	0.0957412	5.16886	0
1562048_at	LOC152225	23.7283	3.35006	0.141184	10.1969	0
216035_x_at	TCF7L2	22.3593	2.82611	0.126395	7.0916	0
216705_s_at	ADA	22.3244	3.65015	0.163505	12.5547	0
207500_at	CASP5	19.9887	2.61201	0.130674	6.11354	0
204639_at	ADA	19.1471	3.35632	0.175292	10.2413	0
200885_at	RHOC	18.2925	3.09586	0.169242	8.54961	0
219534_x_at	CDKN1C	17.2153	4.90364	0.284842	29.9324	0
212759_s_at	TCF7L2	16.6262	2.40727	0.144788	5.30471	0
225224_at	C20orf112	16.5738	1.97019	0.118874	3.91821	0
213069_at	HEG1	16.249	3.32556	0.204662	10.0252	0
227210_at	SFMBT2	16.0433	2.75165	0.171514	6.73488	0
226184_at	FMNL2	15.8886	4.03786	0.254135	16.4255	0
219383_at	PRR5L	15.6289	3.13356	0.200498	8.77596	0
1556121_at	NAP1L1	15.3033	1.91071	0.124856	3.75994	0
204198_s_at	RUNX3	15.2316	2.16286	0.141998	4.47803	0
203037_s_at	MTSS1	15.1784	2.15832	0.142197	4.46394	0
202609_at	EPS8	14.4156	3.17444	0.220209	9.02822	0
226305_at	LYNX1	14.3809	2.4636	0.17131	5.51591	0
208752_x_at	NAP1L1	14.3567	1.31715	0.0917451	2.49174	0
202565_s_at	SVIL	14.3265	1.62179	0.113202	3.07757	0
216894_x_at	CDKN1C	13.9992	5.03129	0.359399	32.7017	0
213182_x_at	CDKN1C	13.6748	5.26145	0.384754	38.3577	0
226016_at	CD47	13.617	1.38206	0.101495	2.60641	0
236198_at	AW292872	13.5704	4.60293	0.339188	24.3007	0
209457_at	DUSP5	13.5287	2.06029	0.15229	4.17069	0
201601_x_at	IFITM1	13.4719	3.00851	0.223318	8.04734	0
47069_at	PRR5	13.4539	2.42322	0.180113	5.36366	0
218611_at	IER5	13.4536	0.84048	0.0624725	1.79065	0
213183_s_at	CDKN1C	13.3791	3.72382	0.278331	13.2123	0
216511_s_at	TCF7L2	13.2912	3.35407	0.252353	10.2253	0
213618_at	ARAP2	13.2684	1.83333	0.138173	3.56359	0
212822_at	HEG1	13.2516	2.63729	0.199016	6.2216	0
220999_s_at	CYFIP2	13.2165	1.87658	0.141988	3.67202	0
223344_s_at	MS4A7	13.1625	2.34551	0.178197	5.08241	0
205297_s_at	CD79B	12.9688	3.29024	0.253705	9.78277	0
1552807_a_at	SIGLEC10	12.8944	2.01091	0.155952	4.03036	0
204006_s_at	FCGR3A	12.7794	6.4514	0.504829	87.5114	0
212967_x_at	NAP1L1	12.5865	1.16596	0.092636	2.24383	0
204760_s_at	NR1D1	12.5784	2.81412	0.223727	7.03292	0
1553177_at	SH2D1B	12.5351	5.73969	0.457888	53.4341	0
220231_at	C7orf16	12.4323	4.72794	0.380296	26.5003	0
222760_at	ZNF703	12.4123	1.74332	0.140451	3.34804	0
236280_at	AI225238	12.2242	4.46969	0.365643	22.1571	0
229629_at	AI923633	12.205	4.35141	0.356526	20.4129	0
215286_s_at	PHTF2	12.1416	1.8663	0.153711	3.64596	0
205139_s_at	UST	12.0763	2.69509	0.223172	6.47596	0
213348_at	CDKN1C	12.0331	4.93412	0.410046	30.5716	0
209307_at	SWAP70	11.9572	1.58633	0.132668	3.00285	0
213856_at	CD47	11.9358	1.32278	0.110824	2.50147	0
243961_at	AA829777	11.8476	0.942986	0.079593	1.9225	0
224358_s_at	MS4A7	11.8233	2.52982	0.21397	5.775	0
219955_at	L1TD1	11.7384	2.68078	0.228376	6.412	0
221658_s_at	IL21R	11.7031	4.13484	0.353311	17.5675	0
215785_s_at	CYFIP2	11.6973	2.25255	0.192569	4.76524	0
238459_x_at	SPATA6	11.47	1.68166	0.146614	3.20797	0
207339_s_at	LTB	11.4628	1.89025	0.164903	3.70699	0
227347_x_at	HES4	11.4427	4.02738	0.35196	16.3066	0
213280_at	RAP1GAP2	11.4338	1.70877	0.14945	3.26882	0
214022_s_at	IFITM1	11.2721	3.16172	0.28049	8.94899	0
220246_at	CAMK1D	11.2295	1.19882	0.106756	2.29551	0
218090_s_at	WDR11	11.229	1.29391	0.11523	2.45192	0
202367_at	CUX1	11.2258	3.08154	0.274506	8.46518	0
237753_at	IL21R	11.0768	3.12873	0.282458	8.74666	0
219183_s_at	CYTH4	11.065	0.631609	0.0570819	1.54929	0
204137_at	GPR137B	10.997	1.87718	0.170698	3.67355	0
220761_s_at	TAOK3	10.8946	0.667725	0.0612897	1.58857	0
244375_at	AW873606	10.8456	2.24802	0.207275	4.75031	0
212522_at	PDE8A	10.824	1.15618	0.106816	2.22866	0
226837_at	SPRED1	10.7791	2.34278	0.217345	5.07278	0
208753_s_at	NAP1L1	10.7406	1.44255	0.134309	2.71801	0
205046_at	CENPE	10.6941	1.77105	0.16561	3.41301	0
212321_at	SGPL1	10.6648	0.837954	0.0785718	1.78751	0
229559_at	PPM1N	10.6154	3.4476	0.324774	10.9101	0
217838_s_at	EVL	10.5928	2.10911	0.199108	4.31424	0
219607_s_at	MS4A4A	10.588	2.65627	0.250876	6.30402	0
218338_at	PHC1	10.5187	1.40799	0.133856	2.65367	0
213392_at	IQCK	10.4967	2.01373	0.191843	4.03824	0
243478_at	AI184810	10.4631	1.6385	0.156598	3.11342	0
211421_s_at	RET	10.3618	2.99379	0.288926	7.96566	0
221942_s_at	GUCY1A3	10.3544	2.98634	0.288413	7.92463	0
239544_at	BE671251	10.3466	2.02402	0.195622	4.06716	0
1555728_a_at	MS4A4A	10.3385	2.68167	0.259386	6.41598	0
230359_at	KNDC1	10.3361	2.56532	0.24819	5.91888	0
202763_at	CASP3	10.2499	1.06092	0.103505	2.08626	0
203817_at	GUCY1B3	10.2097	4.07784	0.399409	16.8869	0
222838_at	SLAMF7	10.2022	2.70651	0.265287	6.52742	0
244599_at	AW770102	10.1955	1.71776	0.168481	3.28924	0
236562_at	ZNF439	10.1589	1.12328	0.110572	2.17842	0
202967_at	GSTA4	10.1379	3.38637	0.334031	10.4568	0
1556026_at	LOC100131434	10.1205	1.87621	0.185386	3.67109	0
1553449_at	C16orf81	10.1117	1.31268	0.129818	2.48402	0
225093_at	UTRN	9.99929	1.26677	0.126686	2.40622	0
227354_at	PAG1	9.9949	2.3156	0.231678	4.9781	0
202971_s_at	DYRK2	9.93751	0.965475	0.0971546	1.95271	0
221036_s_at	APH1B	9.8926	0.835053	0.0844119	1.78392	0
223093_at	ANKH	9.8561	1.5658	0.158867	2.96042	0
213609_s_at	SEZ6L	9.84924	1.35288	0.137359	2.55421	0
229530_at	GUCY1A3	9.84671	2.81326	0.285706	7.02872	0
204205_at	APOBEC3G	9.82789	0.946987	0.0963571	1.92784	0
227211_at	PHF19	9.8008	1.38753	0.141573	2.61631	0
210162_s_at	NFATC1	9.79015	1.69103	0.172728	3.22887	0
228258_at	TBC1D10C	9.75366	1.21779	0.124855	2.32591	0
209911_x_at	HIST1H2BD	9.75182	1.09087	0.111863	2.13003	0
223229_at	UBE2T	9.70124	1.25226	0.129082	2.38214	0
230267_at	AI673025	9.68317	0.977982	0.100998	1.96971	0
235074_at	SPRED1	9.6635	2.29659	0.237656	4.91294	0
223343_at	MS4A7	9.66045	1.55495	0.160961	2.93824	0
229393_at	L3MBTL3	9.64813	1.31095	0.135876	2.48105	0
1556385_at	BQ028191	9.61516	2.74641	0.285634	6.71048	0
214639_s_at	HOXA1	9.60389	2.59674	0.270385	6.0492	0
224944_at	TMPO	9.58562	0.782707	0.0816542	1.72036	0
210554_s_at	CTBP2	9.5007	0.740336	0.0779244	1.67057	0
232009_at	EMR2	9.48964	0.82917	0.0873763	1.77666	0
226157_at	TFDP2	9.45544	1.51038	0.159737	2.84886	0
202770_s_at	CCNG2	9.4419	1.13051	0.119733	2.18936	0
1552890_a_at	CABP4	9.4231	2.32492	0.246725	5.01037	0
219971_at	IL21R	9.35178	2.46587	0.263679	5.52459	0
203432_at	TMPO	9.29588	1.03963	0.111838	2.0557	0
218376_s_at	MICAL1	9.29369	0.86962	0.093571	1.82718	0
206729_at	TNFRSF8	9.29314	1.65996	0.178622	3.16008	0
203665_at	HMOX1	9.28757	1.54433	0.16628	2.91669	0
213488_at	SNED1	9.27481	2.25634	0.243276	4.77778	0
225207_at	PDK4	9.25784	1.81263	0.195795	3.51283	0
205933_at	SETBP1	9.23261	3.39751	0.36799	10.5379	0
206370_at	PIK3CG	9.17442	1.72717	0.188259	3.31077	0
204528_s_at	NAP1L1	9.13732	1.20285	0.131642	2.30194	0
230767_at	BF448300	9.12193	1.81552	0.199028	3.51986	0
241808_at	FAM164A	9.08713	1.2721	0.139989	2.41512	0
46665_at	SEMA4C	9.06234	1.92941	0.212905	3.80901	0
223597_at	ITLN1	9.04408	1.97008	0.217831	3.9179	0
212646_at	RFTN1	9.04398	1.26421	0.139785	2.40196	0
203271_s_at	UNC119	9.02319	1.389	0.153937	2.61897	0
227232_at	EVL	8.98738	2.06667	0.229953	4.18919	0
208754_s_at	NAP1L1	8.97531	1.41503	0.157659	2.66666	0
214199_at	SFTPD	8.97452	2.70354	0.301246	6.51398	0
235751_s_at	VMO1	8.89593	4.00773	0.450513	16.086	0
227290_at	AU157881	8.87338	2.10186	0.236872	4.29261	0
210629_x_at	LST1	8.87242	1.06642	0.120195	2.09423	0
204240_s_at	SMC2	8.85244	1.34652	0.152107	2.54297	0
223217_s_at	NFKBIZ	8.8501	1.22099	0.137963	2.33106	0
226326_at	PCGF5	8.84267	1.34573	0.152186	2.54159	0
227865_at	C9orf103	8.82629	1.3545	0.153463	2.55709	0
241981_at	FAM20A	8.74261	3.89328	0.445323	14.8592	0
204135_at	FILIP1L	8.69818	0.933635	0.107337	1.91008	0
200884_at	CKB	8.68087	3.33557	0.384244	10.095	0
226584_s_at	FAM110A	8.6788	1.77716	0.20477	3.42751	0
227733_at	TMEM63C	8.67386	2.46213	0.283856	5.5103	0
217629_at	AA365670	8.66164	1.92616	0.222378	3.80042	0
1555486_a_at	PRR5L	8.65621	2.57899	0.297936	5.97523	0
219045_at	RHOF	8.6344	1.73455	0.200888	3.32776	0
230526_at	LOC100131096	8.61964	1.5542	0.180309	2.9367	0
201022_s_at	DSTN	8.6174	0.861072	0.0999225	1.81639	0
235882_at	VPS53	8.57872	1.21055	0.141111	2.31427	0
38149_at	ARHGAP25	8.54943	0.71663	0.083822	1.64334	0
213864_s_at	NAP1L1	8.54292	1.18334	0.138518	2.27103	0
64408_s_at	CALML4	8.5207	1.38717	0.1628	2.61565	0
204062_s_at	ULK2	8.48249	1.34055	0.158038	2.53248	0
37145_at	GNLY	8.47289	3.48937	0.411827	11.2306	0
222742_s_at	RABL5	8.46181	0.729116	0.0861654	1.65762	0
1555355_a_at	ETS1	8.44404	1.45905	0.172791	2.74927	0
212761_at	TCF7L2	8.3815	2.12628	0.253688	4.36592	0
238587_at	UBASH3B	8.35089	2.40866	0.288431	5.30979	0
227134_at	SYTL1	8.34754	1.89094	0.226527	3.70878	0
1563088_a_at	LOC284837	8.32449	0.909797	0.109292	1.87878	0
212614_at	ARID5B	8.29683	2.20078	0.265255	4.59727	0
221045_s_at	PER3	8.28935	1.0163	0.122604	2.02273	0
36552_at	C2CD3	8.27305	0.877163	0.106027	1.83676	0
204847_at	ZBTB11	8.26611	0.706641	0.0854865	1.632	0
203060_s_at	PAPSS2	8.25129	2.46701	0.298985	5.52898	0
213493_at	SNED1	8.23322	1.16573	0.141589	2.24347	0
223751_x_at	TLR10	8.19753	0.835704	0.101946	1.78473	0
211582_x_at	LST1	8.18617	0.939777	0.114801	1.91823	0
239580_at	GUCY1A3	8.1661	1.24536	0.152503	2.37077	0
203058_s_at	PAPSS2	8.16105	2.32449	0.284827	5.00887	0
203921_at	CHST2	8.13218	3.27402	0.4026	9.67337	0
203394_s_at	HES1	8.12168	2.30668	0.284015	4.94743	0
203217_s_at	ST3GAL5	8.11258	1.10088	0.135701	2.14486	0
204882_at	ARHGAP25	8.06922	0.781365	0.0968328	1.71876	0
226931_at	TMTC1	8.0668	2.60439	0.322853	6.08133	0
201487_at	CTSC	8.05358	0.755214	0.0937738	1.68788	0
209780_at	PHTF2	8.04896	1.95704	0.243142	3.88263	0
220091_at	SLC2A6	8.03828	1.50204	0.186861	2.83243	0
201626_at	INSIG1	8.02627	2.5955	0.323375	6.04397	0
201897_s_at	CKS1B	7.9804	2.25151	0.28213	4.76182	0
212274_at	LPIN1	7.9682	0.649618	0.0815263	1.56875	0
225533_at	PHF19	7.9624	2.11108	0.265131	4.32015	0
215948_x_at	ZMYM5	7.93461	0.554913	0.0699357	1.46908	0
227235_at	GUCY1A3	7.92847	4.09272	0.516206	17.0621	0
219786_at	MTL5	7.92212	0.625157	0.0789129	1.54238	0
221011_s_at	LBH	7.91492	2.85702	0.360966	7.24516	0
1553317_s_at	GPR82	7.91138	1.11514	0.140954	2.16616	0
1556346_at	AJ227860	7.90259	2.11832	0.268055	4.3419	0
204201_s_at	PTPN13	7.89584	3.06008	0.387556	8.34019	0
222942_s_at	TIAM2	7.85991	3.36077	0.427584	10.2729	0
209163_at	CYB561	7.85271	1.25992	0.160443	2.39482	0
209695_at	PTP4A3	7.84997	2.90704	0.370325	7.5008	0
211581_x_at	LST1	7.84383	1.05226	0.134152	2.07378	0
227478_at	SETBP1	7.84199	4.11294	0.524477	17.3029	0
214574_x_at	LST1	7.83133	1.0409	0.132915	2.05751	0
226673_at	SH2D3C	7.79299	1.52428	0.195596	2.87643	0
224848_at	CDK6	7.77998	1.35011	0.173536	2.54931	0
214132_at	ATP5C1	7.77288	0.847764	0.109067	1.79971	0
235816_s_at	RGL4	7.7649	2.32061	0.298859	4.99543	0
210401_at	P2RX1	7.75899	1.60486	0.206839	3.04167	0
230954_at	C20orf112	7.71318	1.79219	0.232354	3.46339	0
239062_at	LOC100131096	7.71075	1.6542	0.214531	3.14748	0
230663_at	AI741025	7.70462	1.13706	0.147582	2.19933	0
206361_at	GPR44	7.67832	3.37067	0.438986	10.3436	0
207610_s_at	EMR2	7.66365	1.89007	0.246627	3.70652	0
228153_at	RNF144B	7.64839	1.0018	0.130982	2.0025	0
229889_at	C17orf76	7.63845	2.26131	0.296044	4.79428	0
234140_s_at	STIM2	7.63363	1.03897	0.136104	2.05476	0
228935_at	SLC4A8	7.61767	0.854274	0.112144	1.80785	0
218928_s_at	SLC37A1	7.61494	1.06922	0.140411	2.0983	0
203344_s_at	RBBP8	7.6062	1.44245	0.189642	2.71783	0
220299_at	SPATA6	7.5805	1.07561	0.141892	2.10761	0
1564310_a_at	PARP15	7.57263	1.65617	0.218705	3.15179	0
234081_at	AU146742	7.5714	2.05259	0.271098	4.1485	0
234306_s_at	SLAMF7	7.50911	1.08389	0.144343	2.11974	0
226459_at	PIK3AP1	7.48621	0.72255	0.0965175	1.6501	0
224357_s_at	MS4A4A	7.47695	1.63731	0.218981	3.11085	0
1553856_s_at	P2RY10	7.46925	1.82432	0.244244	3.54141	0
213416_at	ITGA4	7.46676	0.772394	0.103444	1.7081	0
213017_at	ABHD3	7.46224	1.05372	0.141206	2.07587	0
203333_at	KIFAP3	7.4618	1.3138	0.176071	2.48596	0
224719_s_at	C12orf57	7.45395	1.53785	0.206314	2.90362	0
223218_s_at	NFKBIZ	7.44984	0.804709	0.108017	1.74679	0
218823_s_at	KCTD9	7.44546	0.770445	0.103479	1.7058	0
212256_at	GALNT10	7.44522	1.03311	0.138762	2.04643	0
204197_s_at	RUNX3	7.42201	1.53891	0.207344	2.90575	0
1561146_at	VPS35	7.41409	2.27482	0.306824	4.83937	0
210184_at	ITGAX	7.41234	0.818699	0.110451	1.76381	0
205495_s_at	GNLY	7.40859	3.22953	0.435917	9.37962	0
243982_at	KLHL28	7.40382	0.703351	0.0949984	1.62828	0
219186_at	ZBTB7A	7.39788	0.958956	0.129626	1.9439	0
74694_s_at	RABEP2	7.37631	0.614449	0.0833004	1.53097	0
242079_at	RGS12	7.36139	0.751975	0.102151	1.6841	0
231925_at	AK026659	7.35517	2.5803	0.350815	5.98065	0
213523_at	CCNE1	7.34013	1.87716	0.255739	3.6735	0
243000_at	CDK6	7.32343	1.26394	0.172588	2.4015	0
235139_at	GNGT2	7.28223	1.44503	0.198433	2.72269	0
243601_at	LOC285957	7.22389	0.849834	0.117642	1.80229	0
214298_x_at	42253	7.22318	0.826404	0.11441	1.77326	0
241925_x_at	BF207870	7.21787	1.09672	0.151946	2.13868	0
244598_at	LCP2	7.21265	1.00787	0.139736	2.01094	0
228273_at	PRR11	7.21004	0.851561	0.118108	1.80445	0
1553176_at	SH2D1B	7.19128	4.43961	0.617361	21.6998	0
204224_s_at	GCH1	7.19099	0.933935	0.129876	1.91048	0
1556656_at	BF477401	7.18499	2.35052	0.327143	5.10008	0
229750_at	POU2F2	7.17348	0.94606	0.131883	1.9266	0
202149_at	NEDD9	7.1696	0.776968	0.10837	1.71353	0
218513_at	C4orf43	7.16574	0.917805	0.128082	1.88924	0
203017_s_at	SSX2IP	7.15071	0.923902	0.129204	1.89724	0
225562_at	RASA3	7.14227	0.893185	0.125056	1.85727	0
55692_at	ELMO2	7.13327	1.28509	0.180154	2.43697	0
203970_s_at	PEX3	7.12397	0.770841	0.108204	1.70626	0
218531_at	TMEM134	7.1179	0.922141	0.129552	1.89493	0
1557228_at	EHBP1L1	7.11328	1.05922	0.148907	2.08381	0
206675_s_at	SKIL	7.08661	0.977938	0.137998	1.96965	0
215633_x_at	LST1	7.07657	0.90788	0.128294	1.87629	0
203362_s_at	MAD2L1	7.0658	0.624066	0.0883221	1.54121	0
37996_s_at	DMPK	7.06427	1.45662	0.206196	2.74465	0
202625_at	LYN	7.0592	0.822441	0.116506	1.7684	0
207113_s_at	TNF	7.02617	1.59946	0.227643	3.03029	0.110868
226248_s_at	KIAA1324	7.01086	0.852109	0.121541	1.80514	0.110868
208920_at	SRI	7.00237	0.896008	0.127958	1.86091	0.110868
239294_at	AA810265	6.99129	1.42909	0.204411	2.69278	0.110868
214721_x_at	CDC42EP4	6.97752	1.86059	0.266655	3.63156	0.110868
225589_at	SH3RF1	6.97105	1.63905	0.235122	3.11461	0.110868
240064_at	AI738675	6.94957	1.24728	0.179476	2.37394	0.110868
205613_at	SYT17	6.94902	1.91892	0.276143	3.78141	0.110868
39248_at	AQP3	6.93789	1.26671	0.182579	2.40613	0.110868
244439_at	SPRED1	6.93124	2.45203	0.353765	5.47185	0.110868
214615_at	P2RY10	6.92098	1.57917	0.228172	2.98799	0.110868
1558346_at	COX17	6.91272	0.824226	0.119233	1.77058	0.110868
228150_at	SEC16B	6.90628	0.69705	0.10093	1.62119	0.110868
225622_at	PAG1	6.8984	1.84039	0.266785	3.58108	0.110868
223391_at	SGPP1	6.8554	2.17539	0.317325	4.51707	0.110868
222990_at	UBQLN1	6.85446	0.47073	0.068675	1.38581	0.110868
231234_at	CTSC	6.82026	1.56534	0.229513	2.95946	0.110868
201462_at	SCRN1	6.81819	2.00706	0.294368	4.01961	0.110868
1554789_a_at	PDE8B	6.78519	2.51765	0.371051	5.7265	0.110868
201976_s_at	MYO10	6.72682	1.08917	0.161915	2.12752	0.110868
1558890_at	LOC100507054	6.7238	1.30953	0.194761	2.47861	0.110868
219433_at	BCOR	6.71521	0.548138	0.0816263	1.4622	0.110868
207111_at	EMR1	6.70593	1.7613	0.262648	3.39004	0.110868
225610_at	UHRF2	6.7049	0.548215	0.0817632	1.46227	0.110868
1556808_at	BQ007743	6.70127	0.771813	0.115174	1.70741	0.110868
226901_at	C17orf58	6.69896	0.675398	0.100821	1.59704	0.110868
221528_s_at	ELMO2	6.69787	1.30786	0.195264	2.47573	0.110868
201625_s_at	INSIG1	6.69624	2.40457	0.359092	5.29477	0.110868
227212_s_at	PHF19	6.69298	1.64975	0.24649	3.13779	0.110868
219168_s_at	PRR5	6.68658	2.30346	0.344489	4.93639	0.110868
1562321_at	PDK4	6.6639	1.13202	0.169874	2.19166	0.110868
1561894_at	LOC653739	6.6417	0.919467	0.138439	1.89142	0.110868
239914_at	H17941	6.63644	0.636342	0.095886	1.55438	0.110868
224609_at	SLC44A2	6.62792	2.2374	0.337573	4.71548	0.110868
227229_at	VPS53	6.62725	1.2148	0.183304	2.32108	0.110868
217767_at	C3	6.62574	2.00355	0.302389	4.00986	0.110868
224285_at	GPR174	6.62372	2.19255	0.331016	4.57114	0.110868
226725_at	AI435399	6.61518	1.158	0.175052	2.23148	0.110868
229319_at	AA057585	6.61317	0.81785	0.12367	1.76278	0.110868
244600_at	LOC100506589	6.60933	0.827028	0.125131	1.77403	0.110868
212795_at	KIAA1033	6.60145	0.439331	0.0665506	1.35598	0.110868
213475_s_at	ITGAL	6.58765	1.14787	0.174246	2.21587	0.110868
204001_at	SNAPC3	6.57325	1.23242	0.18749	2.34961	0.110868
225102_at	MGLL	6.56958	1.7332	0.263822	3.32464	0.110868
227239_at	FAM126A	6.56318	1.50849	0.229841	2.84512	0.110868
205981_s_at	ING2	6.56258	0.599635	0.0913718	1.51533	0.110868
223615_at	ABI3	6.5445	1.29376	0.197687	2.45167	0.110868
232181_at	PPARGC1B	6.53901	1.10597	0.169135	2.15244	0.110868
227999_at	PWWP2B	6.53821	0.996475	0.152408	1.99512	0.110868
238744_at	AI380529	6.53424	0.666465	0.101996	1.58718	0.110868
219443_at	TASP1	6.533	0.640312	0.098012	1.55867	0.110868
242307_at	ZNF789	6.53191	0.465279	0.0712317	1.38058	0.110868
212845_at	SAMD4A	6.5208	1.99134	0.305383	3.97607	0.110868
202925_s_at	PLAGL2	6.52024	1.65321	0.253551	3.14533	0.110868
223028_s_at	SNX9	6.51836	1.73195	0.265703	3.32176	0.110868
204411_at	KIF21B	6.51426	2.14382	0.329096	4.41929	0.110868
237441_at	AW271626	6.50253	0.883187	0.135822	1.84444	0.110868
1552667_a_at	SH2D3C	6.49121	1.94059	0.298956	3.83862	0.175425
201092_at	RBBP7	6.47648	0.617111	0.0952849	1.5338	0.175425
226402_at	CYP2U1	6.47614	1.98616	0.306689	3.96181	0.175425
224833_at	ETS1	6.46458	3.89546	0.602585	14.8816	0.175425
232135_at	SAP30L	6.46217	0.923591	0.142923	1.89683	0.175425
220840_s_at	C1orf112	6.45297	1.0743	0.166481	2.10569	0.175425
236079_at	DKFZp667E0512	6.44081	1.87972	0.291845	3.68004	0.175425
202788_at	MAPKAPK3	6.43369	0.621847	0.0966548	1.53884	0.175425
235812_at	TMEM188	6.41712	1.01543	0.158238	2.0215	0.175425
205053_at	PRIM1	6.41582	1.34903	0.210266	2.5474	0.175425
239442_at	CEP68	6.4148	0.964492	0.150354	1.95138	0.175425
213303_x_at	ZBTB7A	6.39782	0.814233	0.127267	1.75836	0.175425
225246_at	STIM2	6.3972	1.24512	0.194635	2.37037	0.175425
210607_at	FLT3LG	6.39621	1.44659	0.226163	2.72563	0.175425
214617_at	PRF1	6.39521	4.0557	0.634178	16.6298	0.175425
203689_s_at	FMR1	6.37633	0.608831	0.0954829	1.52502	0.175425
204906_at	RPS6KA2	6.37597	0.639507	0.1003	1.5578	0.175425
243968_x_at	FCRL1	6.37522	0.858242	0.134621	1.81283	0.175425
229981_at	SNX5	6.36601	1.68741	0.265066	3.22079	0.175425
201798_s_at	MYOF	6.35156	1.91189	0.301011	3.76302	0.175425
206976_s_at	HSPH1	6.33946	1.23242	0.194405	2.34961	0.175425
218456_at	CAPRIN2	6.33564	0.759591	0.119892	1.69301	0.175425
219055_at	SRBD1	6.33106	0.96772	0.152853	1.95575	0.175425
201315_x_at	IFITM2	6.32975	1.65383	0.261279	3.14669	0.175425
225646_at	CTSC	6.32817	0.954843	0.150888	1.93837	0.175425
202720_at	TES	6.32731	0.562489	0.0888986	1.47682	0.175425
202087_s_at	CTSL1	6.32491	2.47028	0.390563	5.5415	0.175425
222018_at	NACA	6.32411	1.39695	0.220893	2.63345	0.175425
225277_at	SLC39A13	6.31707	0.828554	0.131161	1.7759	0.175425
224397_s_at	TMTC1	6.30908	1.75633	0.278381	3.37838	0.175425
243348_at	T90348	6.30729	0.771514	0.122321	1.70706	0.175425
227135_at	NAAA	6.29663	1.0359	0.164517	2.05039	0.175425
227353_at	TMC8	6.29288	0.951085	0.151137	1.93333	0.175425
223027_at	SNX9	6.29197	2.20471	0.350401	4.60983	0.175425
213174_at	TTC9	6.29185	1.56066	0.248045	2.94989	0.175425
229053_at	SYT17	6.2839	2.20724	0.351253	4.61791	0.175425
1556747_a_at	AI476341	6.26837	1.96245	0.313073	3.89725	0.175425
208622_s_at	EZR	6.26226	0.705916	0.112725	1.63118	0.175425
212647_at	RRAS	6.25942	1.83054	0.292447	3.55671	0.175425
228353_x_at	UBASH3B	6.25639	1.9439	0.310706	3.84744	0.175425
226683_at	SNX18	6.25069	1.02605	0.16415	2.03644	0.175425
223136_at	AIG1	6.25059	1.59827	0.255699	3.0278	0.175425
243888_at	AI610684	6.24565	1.67333	0.267919	3.1895	0.175425
211026_s_at	MGLL	6.24374	1.98387	0.317738	3.95554	0.175425
223312_at	C2orf7	6.24303	0.973256	0.155895	1.96327	0.175425
203912_s_at	DNASE1L1	6.23896	0.493476	0.0790958	1.40783	0.175425
213725_x_at	XYLT1	6.23332	1.41239	0.226587	2.66177	0.175425
1564868_a_at	FAM117B	6.23273	0.710487	0.113993	1.63636	0.175425
217939_s_at	AFTPH	6.22372	0.531152	0.0853431	1.44508	0.175425
203910_at	ARHGAP29	6.22225	1.45739	0.234223	2.74612	0.175425
34408_at	RTN2	6.21511	0.945751	0.15217	1.92619	0.175425
117_at	HSPA6	6.20897	1.45848	0.234898	2.74818	0.175425
242338_at	TMEM64	6.20818	0.838384	0.135045	1.78805	0.175425
214264_s_at	C14orf143	6.2063	0.697419	0.112373	1.6216	0.175425
1552806_a_at	SIGLEC10	6.20357	2.78319	0.448644	6.88375	0.175425
223068_at	EML4	6.20168	1.28886	0.207825	2.44336	0.175425
210847_x_at	TNFRSF25	6.19264	1.4247	0.230064	2.68459	0.175425
224656_s_at	LUZP6	6.18894	0.60922	0.0984369	1.52543	0.175425
204063_s_at	ULK2	6.18765	1.66361	0.268859	3.16808	0.175425
209753_s_at	TMPO	6.18111	0.782612	0.126614	1.72024	0.175425
212912_at	RPS6KA2	6.17976	1.72811	0.27964	3.31293	0.175425
203130_s_at	KIF5C	6.17625	1.01685	0.164638	2.02349	0.175425
201068_s_at	PSMC2	6.17297	0.584702	0.0947198	1.49973	0.175425
207072_at	IL18RAP	6.16925	1.91293	0.310074	3.76572	0.175425
203258_at	DRAP1	6.16858	1.45118	0.235254	2.73432	0.175425
219814_at	MBNL3	6.15974	0.799305	0.129763	1.74026	0.175425
221879_at	CALML4	6.14879	1.41236	0.229698	2.66173	0.175425
229194_at	PCGF5	6.14868	1.17349	0.190853	2.25557	0.175425
211075_s_at	CD47	6.1388	1.05952	0.172594	2.08424	0.175425
221250_s_at	MXD3	6.1377	0.869066	0.141595	1.82648	0.175425
222802_at	EDN1	6.13716	0.761358	0.124057	1.69509	0.175425
205681_at	BCL2A1	6.13548	0.676405	0.110245	1.59815	0.175425
1569348_at	psiTPTE22	6.13263	1.43646	0.234233	2.70656	0.175425
222307_at	LOC282997	6.12809	1.42128	0.231928	2.67822	0.175425
226308_at	HAUS8	6.12738	0.837692	0.136713	1.78719	0.175425
1554780_a_at	PHTF2	6.12486	1.22918	0.200688	2.34434	0.175425
229712_at	SNAPC3	6.11548	1.64073	0.268291	3.11823	0.175425
200996_at	ACTR3	6.11425	0.569182	0.0930911	1.48368	0.175425
213876_x_at	ZRSR2	6.08799	0.520589	0.085511	1.43454	0.175425
204146_at	RAD51AP1	6.08684	1.55342	0.255209	2.93512	0.175425
225626_at	PAG1	6.07103	1.92603	0.317249	3.80008	0.175425
204947_at	E2F1	6.07064	0.70957	0.116886	1.63532	0.175425
214181_x_at	LST1	6.06953	0.839225	0.138269	1.78909	0.175425
206574_s_at	PTP4A3	6.06553	3.47851	0.573487	11.1464	0.175425
237496_at	AI821404	6.04984	2.35283	0.388907	5.10824	0.175425
212566_at	MAP4	6.02943	0.933645	0.154848	1.9101	0.175425
216902_s_at	RRN3	6.02577	0.999591	0.165886	1.99943	0.175425
31799_at	AF070618	6.01825	0.57464	0.0954828	1.48931	0.175425
214791_at	SP140L	6.01542	0.82385	0.136956	1.77012	0.175425
237255_at	LOC100508225	5.99361	1.57712	0.263133	2.98373	0.175425
228457_at	PPM1L	5.9863	1.50027	0.250618	2.82896	0.175425
229317_at	KPNA5	5.9752	0.898999	0.150455	1.86477	0.219323
211771_s_at	POU2F2	5.97009	1.00799	0.168841	2.01111	0.219323
218533_s_at	UCKL1	5.96497	0.678081	0.113677	1.60001	0.219323
237291_at	PRORSD1P	5.95854	0.934988	0.156916	1.91187	0.219323
230278_at	AW206419	5.94647	1.73123	0.291135	3.3201	0.219323
219477_s_at	THSD1	5.92888	0.574816	0.0969519	1.48949	0.219323
203195_s_at	NUP98	5.91023	0.537058	0.0908692	1.45101	0.219323
1553647_at	CDYL2	5.90162	0.898008	0.152163	1.86349	0.219323
208617_s_at	PTP4A2	5.89831	0.726114	0.123105	1.65418	0.219323
203508_at	TNFRSF1B	5.89657	0.747581	0.126782	1.67898	0.219323
222519_s_at	IFT57	5.88961	0.950712	0.161422	1.93283	0.219323
209301_at	CA2	5.8869	0.79413	0.134898	1.73403	0.219323
243435_at	KCNQ1OT1	5.88037	1.43505	0.244042	2.70392	0.219323
229551_x_at	ZNF367	5.86545	1.71403	0.292225	3.28077	0.219323
209481_at	SNRK	5.85736	0.555498	0.0948377	1.46968	0.219323
219043_s_at	LOC285359	5.85457	0.935076	0.159717	1.91199	0.219323
238612_at	AW298070	5.84878	0.551192	0.0942405	1.4653	0.219323
203549_s_at	LPL	5.84825	1.51798	0.259562	2.8639	0.219323
40420_at	STK10	5.83736	0.944419	0.161789	1.92441	0.219323
227915_at	ASB2	5.82821	1.57784	0.270724	2.98522	0.219323
241546_at	SPATA5	5.82448	0.418656	0.0718788	1.33668	0.219323
209606_at	CYTIP	5.81348	0.985346	0.169493	1.97979	0.219323
226287_at	CCDC34	5.7943	1.49208	0.257508	2.81294	0.219323
1563271_at	BC039545	5.79082	1.26714	0.218819	2.40684	0.219323
230499_at	AA805622	5.79051	0.890826	0.153842	1.85424	0.219323
225175_s_at	SLC44A2	5.78834	2.29547	0.396568	4.90914	0.219323
227228_s_at	CCDC88C	5.78513	0.876002	0.151423	1.83528	0.219323
220358_at	BATF3	5.77688	1.99744	0.345765	3.99292	0.219323
232017_at	TJP2	5.77239	1.22137	0.211588	2.33167	0.219323
201845_s_at	RYBP	5.75656	0.891296	0.154831	1.85484	0.219323
225414_at	RNF149	5.74753	0.569281	0.099048	1.48378	0.219323
225947_at	MYO19	5.74696	0.552077	0.0960643	1.4662	0.219323
207238_s_at	PTPRC	5.74579	1.01266	0.176244	2.01763	0.219323
206756_at	CHST7	5.74192	2.11848	0.36895	4.34236	0.219323
209306_s_at	SWAP70	5.73493	1.33227	0.232308	2.51798	0.219323
203741_s_at	ADCY7	5.73083	0.623491	0.108796	1.5406	0.219323
213658_at	BE858194	5.72375	0.736173	0.128617	1.66575	0.219323
213934_s_at	ZNF23	5.72212	1.02676	0.179438	2.03745	0.219323
1555870_at	RNF207	5.71791	2.59501	0.453838	6.04192	0.219323
211105_s_at	NFATC1	5.71044	1.14614	0.20071	2.21321	0.219323
216565_x_at	AL121994	5.70818	1.84489	0.323201	3.59225	0.219323
236449_at	CSTB	5.70153	0.915706	0.160607	1.88649	0.219323
220577_at	GVINP1	5.6967	1.3504	0.237049	2.54982	0.219323
215342_s_at	RABGAP1L	5.68558	1.65767	0.291557	3.15507	0.219323
1558723_at	LOC284014	5.68086	0.60149	0.10588	1.51728	0.219323
205505_at	GCNT1	5.68035	1.0971	0.19314	2.13925	0.219323
202573_at	CSNK1G2	5.6623	0.435097	0.0768411	1.352	0.219323
213418_at	HSPA6	5.66194	1.37073	0.242096	2.58602	0.219323
204936_at	MAP4K2	5.65877	1.17434	0.207525	2.25689	0.219323
219006_at	NDUFAF4	5.6556	0.720563	0.127407	1.64782	0.219323
211725_s_at	BID	5.65414	0.777099	0.137439	1.71368	0.219323
238462_at	UBASH3B	5.65389	1.79496	0.317474	3.47006	0.219323
230805_at	AA749202	5.64837	0.83395	0.147645	1.78256	0.219323
224850_at	ATAD1	5.64215	0.675233	0.119677	1.59685	0.219323
225061_at	DNAJA4	5.63602	0.908783	0.161246	1.87746	0.219323
214510_at	GPR20	5.63277	1.75827	0.31215	3.38292	0.219323
210660_at	LILRA1	5.63263	0.892115	0.158383	1.85589	0.219323
212774_at	ZNF238	5.62793	0.556436	0.0988705	1.47063	0.219323
206687_s_at	PTPN6	5.62632	0.966665	0.171811	1.95432	0.219323
201745_at	TWF1	5.6244	0.585422	0.104086	1.50048	0.219323
226674_at	SHISA4	5.61486	0.521815	0.0929346	1.43576	0.219323
227945_at	TBC1D1	5.6078	1.1937	0.212864	2.28739	0.219323
216370_s_at	TKTL1	5.60414	0.693815	0.123804	1.61756	0.219323
231911_at	ERMN	5.60211	1.00045	0.178584	2.00062	0.219323
226038_at	LONRF1	5.60117	1.46919	0.2623	2.76866	0.219323
1552584_at	IL12RB1	5.60099	1.23427	0.220367	2.35263	0.219323
242776_at	ZCCHC6	5.58501	1.47667	0.264398	2.78305	0.219323
237309_at	R43564	5.58471	0.614142	0.109968	1.53065	0.219323
213496_at	LPPR4	5.58404	1.35741	0.243087	2.56224	0.219323
240312_at	AA608813	5.58277	0.57811	0.103553	1.49289	0.219323
218224_at	PNMA1	5.57727	1.23183	0.220865	2.34864	0.219323
211597_s_at	HOPX	5.576	3.98898	0.715384	15.8783	0.219323
230383_x_at	AA133285	5.57339	1.21328	0.217692	2.31865	0.219323
225268_at	KPNA4	5.5676	0.560576	0.100685	1.47486	0.219323
219159_s_at	SLAMF7	5.56371	2.39945	0.431268	5.27601	0.219323
208795_s_at	MCM7	5.5635	0.414776	0.074553	1.33309	0.219323
202910_s_at	CD97	5.56088	0.755304	0.135825	1.68799	0.219323
1554334_a_at	DNAJA4	5.56026	0.653104	0.117459	1.57255	0.219323
218699_at	RAB7L1	5.55877	0.862364	0.155136	1.81801	0.219323
226745_at	CYP4V2	5.55692	1.14881	0.206735	2.21731	0.219323
211071_s_at	MLLT11	5.54859	0.775698	0.139801	1.71202	0.219323
205247_at	NOTCH4	5.5407	1.39533	0.251833	2.63049	0.219323
205269_at	LCP2	5.53773	0.779754	0.140807	1.71684	0.219323
227900_at	CBLB	5.53498	0.538023	0.0972041	1.45198	0.219323
206051_at	ELAVL4	5.53257	0.95254	0.17217	1.93528	0.219323
229506_at	PPM1L	5.53032	1.58695	0.286955	3.00414	0.219323
222833_at	LPCAT2	5.53013	0.688993	0.124589	1.61216	0.219323
225904_at	C1orf96	5.52799	0.822924	0.148865	1.76899	0.219323
1554661_s_at	CNST	5.52628	0.596101	0.107867	1.51163	0.219323
240042_at	FIBCD1	5.52057	1.04442	0.189187	2.06253	0.238502
201627_s_at	INSIG1	5.51322	3.08017	0.558689	8.45716	0.238502
205316_at	SLC15A2	5.50954	0.887016	0.160996	1.84935	0.238502
218872_at	TESC	5.50846	1.04567	0.18983	2.06433	0.238502
212516_at	ARAP1	5.4969	0.511647	0.0930792	1.42568	0.238502
213199_at	C2CD3	5.48747	0.721992	0.131571	1.64946	0.238502
1554112_a_at	ULK2	5.48588	1.14246	0.208255	2.20758	0.238502
44783_s_at	HEY1	5.48583	1.25535	0.228836	2.38725	0.238502
208644_at	PARP1	5.48368	0.805836	0.146952	1.74816	0.238502
201998_at	ST6GAL1	5.48214	1.0726	0.195653	2.10322	0.238502
1554966_a_at	FILIP1L	5.47815	0.530161	0.0967773	1.44409	0.238502
232533_at	METTL8	5.47797	0.3684	0.0672512	1.29092	0.238502
212350_at	TBC1D1	5.47713	0.851171	0.155404	1.80396	0.238502
211864_s_at	MYOF	5.47699	2.32714	0.424894	5.01809	0.238502
209683_at	FAM49A	5.46014	0.511825	0.0937384	1.42585	0.238502
225185_at	MRAS	5.45858	1.48669	0.272359	2.80246	0.238502
242932_at	AW292329	5.45046	1.23604	0.226776	2.35551	0.238502
237346_at	TGDS	5.44564	1.16092	0.213183	2.236	0.238502
226312_at	RICTOR	5.44366	0.873876	0.160531	1.83258	0.238502
1569129_s_at	C3orf38	5.44096	0.816171	0.150005	1.76073	0.238502
205367_at	SH2B2	5.44089	1.10991	0.203995	2.15833	0.238502
231099_at	FKBP15	5.43774	0.633695	0.116537	1.55153	0.238502
230405_at	C5orf56	5.42562	1.03996	0.191675	2.05616	0.238502
228774_at	CEP78	5.42516	1.21057	0.223139	2.31429	0.238502
228394_at	STK10	5.42242	1.03633	0.19112	2.05101	0.238502
219191_s_at	BIN2	5.41877	0.737517	0.136104	1.6673	0.238502
227585_at	ATAD1	5.41277	0.929401	0.171705	1.90449	0.238502
227799_at	MYO1G	5.41008	0.874363	0.161617	1.8332	0.238502
209498_at	CEACAM1	5.40094	1.9737	0.365436	3.92773	0.238502
213915_at	NKG7	5.39059	3.06727	0.569006	8.38188	0.238502
1568805_at	NCOA7	5.38817	0.442168	0.0820628	1.35864	0.238502
220942_x_at	FAM162A	5.37926	0.724093	0.134608	1.65186	0.238502
1569504_at	LILRB4	5.37736	0.680964	0.126636	1.60321	0.238502
212412_at	PDLIM5	5.37469	0.811932	0.151066	1.75556	0.238502
228559_at	CENPN	5.37251	0.709109	0.131988	1.63479	0.238502
224847_at	CDK6	5.37091	1.33998	0.249489	2.53149	0.238502
226013_at	TRAK1	5.3686	0.377328	0.0702842	1.29893	0.238502
204512_at	HIVEP1	5.36756	1.09763	0.204493	2.14003	0.238502
204183_s_at	ADRBK2	5.36354	0.571993	0.106645	1.48658	0.238502
224851_at	CDK6	5.34809	1.391	0.260092	2.6226	0.238502
227798_at	SMAD1	5.33639	1.60803	0.301332	3.04835	0.238502
202566_s_at	SVIL	5.33216	2.03765	0.382143	4.10576	0.238502
218566_s_at	CHORDC1	5.32496	0.673433	0.126467	1.59486	0.238502
232846_s_at	CDH23	5.32455	1.35374	0.254245	2.55574	0.238502
204889_s_at	NEURL	5.32422	1.58895	0.298438	3.0083	0.238502
1558711_at	FAM13AOS	5.32319	0.799093	0.150116	1.74001	0.238502
201334_s_at	ARHGEF12	5.3226	0.715124	0.134356	1.64162	0.238502
202953_at	C1QB	5.31906	3.21177	0.603822	9.26485	0.238502
235536_at	SNORD89	5.31441	0.531485	0.100008	1.44542	0.238502
219371_s_at	KLF2	5.31121	1.03609	0.195076	2.05066	0.238502
228826_at	AK000271	5.31019	1.76006	0.331449	3.38712	0.238502
228990_at	SNHG12	5.30463	0.693194	0.130677	1.61686	0.238502
210164_at	GZMB	5.29956	3.76636	0.710692	13.6077	0.238502
208206_s_at	RASGRP2	5.29158	1.22584	0.231658	2.33891	0.238502
1559421_at	AV697037	5.28405	0.798098	0.151039	1.73881	0.238502
222762_x_at	LIMD1	5.27917	1.09697	0.207792	2.13905	0.238502
235387_at	GSTCD	5.27674	0.691252	0.131	1.61468	0.238502
225356_at	AA526907	5.26445	0.765298	0.145371	1.69972	0.238502
213646_x_at	TUBA1B	5.2488	0.721543	0.137468	1.64894	0.238502
1556748_x_at	AI476341	5.24548	1.52239	0.290229	2.87266	0.238502
226460_at	FNIP2	5.24547	1.16742	0.222558	2.2461	0.238502
211555_s_at	GUCY1B3	5.23915	2.65391	0.506554	6.29372	0.238502
221268_s_at	SGPP1	5.2348	3.09588	0.591405	8.54977	0.238502
205885_s_at	ITGA4	5.22771	1.13156	0.216454	2.19095	0.238502
41220_at	42256	5.21687	0.533258	0.102218	1.44719	0.238502
223037_at	PDZD11	5.21682	0.771683	0.147922	1.70726	0.238502
232845_at	CDH23	5.2167	0.819797	0.157149	1.76516	0.238502
204254_s_at	VDR	5.21577	0.878091	0.168353	1.83794	0.238502
202484_s_at	MBD2	5.21445	0.750016	0.143834	1.68181	0.238502
212381_at	USP24	5.21379	0.523157	0.100341	1.4371	0.238502
204493_at	BID	5.20727	0.728773	0.139953	1.65723	0.238502
218932_at	ZNHIT6	5.20487	0.683984	0.131412	1.60657	0.238502
214958_s_at	TMC6	5.19454	1.67221	0.321917	3.18703	0.238502
217097_s_at	PHTF2	5.19202	2.29157	0.441363	4.89587	0.238502
233799_at	AU144136	5.18914	1.27165	0.245059	2.41437	0.238502
233019_at	CNOT7	5.18512	1.27565	0.246022	2.42109	0.238502
204162_at	NDC80	5.18368	0.884931	0.170715	1.84668	0.238502
1554240_a_at	ITGAL	5.18195	1.43899	0.277693	2.71131	0.238502
225267_at	KPNA4	5.17716	0.72569	0.140171	1.65369	0.238502
209732_at	CLEC2B	5.1766	0.77819	0.150328	1.71498	0.238502
227422_at	STRN	5.1749	0.680686	0.131536	1.6029	0.238502
212276_at	LPIN1	5.16417	0.457799	0.088649	1.37344	0.238502
229390_at	FAM26F	5.16267	0.89915	0.174164	1.86497	0.238502
208682_s_at	MAGED2	5.16174	0.916761	0.177607	1.88787	0.238502
204217_s_at	RTN2	5.16071	0.891939	0.172833	1.85567	0.238502
218421_at	CERK	5.1597	0.88989	0.172469	1.85303	0.238502
230917_at	AW611685	5.15926	0.959538	0.185984	1.94469	0.238502
242665_at	FMNL2	5.15814	1.99397	0.386567	3.9833	0.238502
226881_at	GRPEL2	5.15583	0.507363	0.0984056	1.42145	0.238502
201090_x_at	TUBA1B	5.15506	0.756636	0.146775	1.68955	0.238502
209724_s_at	ZFP161	5.15475	0.502657	0.0975134	1.41682	0.238502
211072_x_at	TUBA1B	5.15301	0.70396	0.136612	1.62897	0.238502
231008_at	UNC5CL	5.14699	0.815486	0.158439	1.75989	0.238502
230926_s_at	ODF2L	5.14143	0.889448	0.172996	1.85247	0.238502
215054_at	EPOR	5.13589	0.698779	0.136058	1.62313	0.238502
228323_at	CASC5	5.13283	1.0104	0.19685	2.01447	0.238502
203320_at	SH2B3	5.13169	0.841511	0.163983	1.79193	0.238502
218116_at	C9orf78	5.13028	0.56971	0.111049	1.48423	0.238502
242817_at	PGLYRP2	5.12569	0.883064	0.172282	1.84429	0.238502
212521_s_at	PDE8A	5.12141	1.1086	0.216465	2.15637	0.238502
222394_at	PDCD6IP	5.12053	0.4558	0.0890142	1.37154	0.238502
35974_at	LRMP	5.11996	0.972878	0.190017	1.96275	0.238502
204683_at	ICAM2	5.10707	1.22179	0.239236	2.33237	0.238502
239824_s_at	TMEM107	5.10123	0.891042	0.174672	1.85452	0.238502
239467_at	AI806747	5.08809	0.999944	0.196526	1.99992	0.238502
214369_s_at	RASGRP2	5.08679	0.785816	0.154482	1.72407	0.238502
209421_at	MSH2	5.08448	1.22157	0.240255	2.332	0.238502
203020_at	RABGAP1L	5.08348	1.02423	0.201481	2.03387	0.238502
222067_x_at	HIST1H2BD	5.07308	1.15014	0.226714	2.21935	0.238502
225361_x_at	FAM122B	5.07288	0.333767	0.0657943	1.2603	0.238502
1560553_at	TIAF1	5.07159	0.680998	0.134277	1.60325	0.238502
222812_s_at	RHOF	5.07055	1.26087	0.248666	2.3964	0.238502
207314_x_at	KIR3DL1	5.07002	1.23483	0.243555	2.35353	0.238502
225434_at	DEDD2	5.06941	0.655179	0.129242	1.57481	0.238502
1557112_a_at	VPS53	5.06422	1.13677	0.22447	2.19888	0.238502
1555920_at	CBX3	5.0637	0.870151	0.171841	1.82785	0.238502
211913_s_at	MERTK	5.06289	2.63635	0.520719	6.21755	0.238502
226063_at	VAV2	5.06252	1.05679	0.208747	2.08029	0.238502
202761_s_at	SYNE2	5.05849	2.50822	0.495843	5.68917	0.382785
235626_at	CAMK1D	5.0569	0.86789	0.171625	1.82499	0.382785
205570_at	PIP4K2A	5.05562	0.580726	0.114867	1.4956	0.382785
202649_x_at	RPS19	5.04806	0.627329	0.124271	1.5447	0.382785
203104_at	CSF1R	5.04761	1.46308	0.289856	2.75696	0.382785
218325_s_at	DIDO1	5.04314	0.636071	0.126126	1.55409	0.382785
218062_x_at	CDC42EP4	5.04309	1.31064	0.259888	2.48052	0.382785
1559388_a_at	LYNX1	5.03692	0.998755	0.198287	1.99827	0.382785
208580_x_at	HIST1H4J	5.03503	0.738323	0.146637	1.66824	0.382785
223492_s_at	LRRFIP1	5.0319	1.07102	0.212845	2.10091	0.382785
213414_s_at	RPS19	5.03185	0.517927	0.10293	1.4319	0.382785
221264_s_at	TARDBP	5.02487	0.617581	0.122905	1.5343	0.382785
222127_s_at	EXOC1	5.02032	0.470064	0.0936322	1.38517	0.382785
212878_s_at	KLC1	5.01526	0.361952	0.0721702	1.28516	0.382785
223530_at	TDRKH	5.01206	1.35166	0.269681	2.55205	0.382785
1553681_a_at	PRF1	5.01195	2.23308	0.445551	4.70136	0.382785
208161_s_at	ABCC3	5.01051	1.98007	0.395183	3.94512	0.382785
229980_s_at	SNX5	5.00181	0.593037	0.118564	1.50842	0.382785
211945_s_at	ITGB1	5.00086	0.471702	0.0943241	1.38674	0.382785
204376_at	VPRBP	4.99848	0.343094	0.0686397	1.26847	0.382785
1556062_at	RPP30	4.99282	0.790358	0.158299	1.7295	0.382785
229537_at	LMO4	4.9905	0.481974	0.0965784	1.39665	0.382785
241956_at	AI521883	4.99038	2.21048	0.442949	4.62831	0.382785
226331_at	BBX	4.98924	0.742399	0.1488	1.67296	0.382785
218183_at	C16orf5	4.98437	0.868386	0.174222	1.82562	0.382785
228674_s_at	EML4	4.98267	1.12868	0.226521	2.18659	0.382785
242655_at	BARD1	4.98151	0.822073	0.165025	1.76794	0.382785
210224_at	MR1	4.98142	0.566754	0.113774	1.48119	0.382785
213228_at	PDE8B	4.97453	2.20012	0.442277	4.59518	0.382785
202724_s_at	FOXO1	4.97147	0.789653	0.158837	1.72866	0.382785
231396_s_at	FAM126A	4.97114	0.927737	0.186625	1.90229	0.382785
239488_at	PPM1L	4.96797	0.781393	0.157286	1.71879	0.382785
202916_s_at	FAM20B	4.96627	0.451643	0.0909421	1.3676	0.382785
236606_at	N50912	4.959	0.312616	0.0630401	1.24196	0.382785
225203_at	PPP1R16A	4.9557	0.73521	0.148356	1.66464	0.382785
239170_at	ACTR3	4.95458	0.925105	0.186717	1.89882	0.382785
226425_at	CLIP4	4.95368	0.927397	0.187214	1.90184	0.382785
202924_s_at	PLAGL2	4.95274	0.733469	0.148094	1.66263	0.382785
223849_s_at	MOV10	4.9515	1.43039	0.28888	2.69519	0.382785
202039_at	MYO18A	4.95112	1.06022	0.214138	2.08525	0.382785
204689_at	HHEX	4.95081	0.469108	0.0947538	1.38425	0.382785
204255_s_at	VDR	4.95025	1.08753	0.219692	2.1251	0.382785
209164_s_at	CYB561	4.94613	1.02628	0.207492	2.03677	0.382785
218232_at	C1QA	4.9441	3.46033	0.699891	11.0069	0.382785
203548_s_at	LPL	4.93974	1.81908	0.368253	3.52855	0.382785
208616_s_at	PTP4A2	4.9395	0.405892	0.0821727	1.32491	0.382785
209907_s_at	ITSN2	4.93933	0.76658	0.155199	1.70123	0.382785
231953_at	BPTF	4.93434	0.343896	0.0696945	1.26918	0.382785
212798_s_at	ANKMY2	4.93174	0.440969	0.0894144	1.35752	0.382785
218700_s_at	RAB7L1	4.93052	1.31403	0.266509	2.48635	0.382785
223939_at	SUCNR1	4.92971	1.27537	0.258711	2.42061	0.382785
205504_at	BTK	4.92822	0.560914	0.113817	1.4752	0.382785
37986_at	EPOR	4.92442	0.421652	0.0856247	1.33946	0.382785
218486_at	KLF11	4.91903	0.808882	0.164439	1.75185	0.382785
202070_s_at	IDH3A	4.91395	0.685985	0.1396	1.6088	0.382785
225950_at	SAMD8	4.90653	0.370621	0.0755362	1.29291	0.382785
238041_at	TCF12	4.90613	0.401414	0.0818188	1.3208	0.382785
213857_s_at	CD47	4.90258	0.784768	0.160072	1.72282	0.382785
233088_at	AK025384	4.89878	1.28233	0.261765	2.43232	0.382785
203660_s_at	PCNT	4.89773	0.457323	0.0933745	1.37299	0.382785
206567_s_at	PHF20	4.89507	0.42537	0.0868977	1.34292	0.382785
200642_at	SOD1	4.89372	0.991761	0.20266	1.98861	0.382785
212573_at	ENDOD1	4.89203	1.30216	0.26618	2.46598	0.382785
227357_at	TAB3	4.89135	0.546536	0.111735	1.46057	0.382785
1568964_x_at	SPN	4.89097	1.43461	0.293318	2.70309	0.382785
205590_at	RASGRP1	4.89065	2.93598	0.600325	7.65275	0.382785
242710_at	AI791820	4.88945	0.964411	0.197243	1.95127	0.382785
208944_at	TGFBR2	4.88889	0.551233	0.112752	1.46534	0.382785
243957_at	LOC400464	4.88539	0.750148	0.153549	1.68197	0.382785
222116_s_at	TBC1D16	4.88477	0.982887	0.201215	1.97642	0.382785
204328_at	TMC6	4.87225	1.40027	0.287397	2.63951	0.382785
216958_s_at	IVD	4.8705	1.13138	0.232293	2.19069	0.382785
209962_at	EPOR	4.86921	1.06093	0.217886	2.08628	0.382785
205307_s_at	KMO	4.86889	1.03614	0.212808	2.05073	0.382785
236728_at	LNPEP	4.86778	0.750913	0.154262	1.68286	0.382785
223836_at	FGFBP2	4.86573	4.00461	0.823023	16.0512	0.382785
200901_s_at	M6PR	4.86465	0.420615	0.0864635	1.3385	0.382785
1554306_at	ITPKB	4.859	1.33729	0.275219	2.52676	0.382785
228363_at	XIAP	4.85877	0.765503	0.157551	1.69996	0.382785
224811_at	LPP	4.85405	0.640711	0.131995	1.5591	0.382785
203513_at	SPG11	4.85347	0.562761	0.11595	1.47709	0.382785
226047_at	MRVI1	4.85335	1.1994	0.247128	2.29644	0.382785
237856_at	AI052055	4.85057	0.960894	0.198099	1.94652	0.382785
222981_s_at	RAB10	4.84879	0.672423	0.138679	1.59375	0.382785
225886_at	DDX5	4.84491	0.605565	0.12499	1.52157	0.382785
205291_at	IL2RB	4.84285	2.78743	0.575577	6.90399	0.382785
241845_at	BE550501	4.84192	1.29468	0.267389	2.45322	0.382785
204392_at	CAMK1	4.83972	0.85414	0.176485	1.80768	0.382785
211600_at	PTPRO	4.83609	0.371569	0.0768326	1.29376	0.382785
228131_at	ERCC1	4.83413	0.433232	0.0896196	1.35026	0.382785
212920_at	REST	4.83252	0.530498	0.109777	1.44443	0.382785
219676_at	ZSCAN16	4.83062	0.670432	0.138788	1.59155	0.382785
235608_at	AI863194	4.82287	0.517094	0.107217	1.43107	0.382785
236298_at	PDSS1	4.82237	0.927654	0.192365	1.90218	0.382785
226245_at	KCTD1	4.81654	0.51151	0.106198	1.42554	0.382785
41577_at	PPP1R16B	4.81556	1.19436	0.24802	2.28843	0.382785
220800_s_at	TMOD3	4.81328	1.1319	0.235162	2.19147	0.382785
210621_s_at	RASA1	4.81039	1.16015	0.241175	2.2348	0.382785
200810_s_at	CIRBP	4.80858	0.658308	0.136903	1.57823	0.382785
204674_at	LRMP	4.80619	0.977368	0.203356	1.96887	0.382785
211688_x_at	KIR3DL1	4.80585	0.725998	0.151065	1.65404	0.382785
222912_at	ARRB1	4.80377	0.744983	0.155083	1.67596	0.382785
213395_at	MLC1	4.80327	2.30184	0.479223	4.93086	0.382785
213054_at	HAUS5	4.8026	0.544237	0.113321	1.45825	0.382785
221508_at	TAOK3	4.80111	0.501098	0.104371	1.41529	0.382785
219066_at	PPCDC	4.79965	0.998339	0.208002	1.9977	0.382785
223750_s_at	TLR10	4.79819	0.797783	0.166268	1.73843	0.382785
204199_at	RALGPS1	4.79806	0.483998	0.100874	1.39861	0.382785
231866_at	LNPEP	4.79659	1.19999	0.250175	2.29738	0.382785
206966_s_at	KLF12	4.79361	1.11623	0.232858	2.16779	0.382785
1555977_at	AW467415	4.79249	0.503069	0.10497	1.41723	0.382785
223322_at	RASSF5	4.79081	0.770832	0.160898	1.70625	0.382785
204026_s_at	ZWINT	4.78401	0.823781	0.172195	1.77004	0.382785
201841_s_at	HSPB1	4.7834	1.48663	0.31079	2.80234	0.382785
220076_at	ANKH	4.78277	0.689867	0.14424	1.61313	0.382785
213908_at	WHAMML1	4.78204	0.727291	0.152088	1.65553	0.382785
223773_s_at	SNHG12	4.77736	0.761279	0.159351	1.69499	0.382785
219004_s_at	C21orf45	4.77224	0.511889	0.107264	1.42592	0.382785
208896_at	DDX18	4.77204	0.389085	0.0815343	1.30956	0.382785
227261_at	KLF12	4.76799	2.01873	0.423391	4.05226	0.382785
218346_s_at	SESN1	4.7662	0.699583	0.14678	1.62404	0.382785
236541_at	LOC100508428	4.7632	0.517542	0.108654	1.43151	0.382785
236193_at	LOC100506979	4.76148	0.580843	0.121988	1.49572	0.382785
221538_s_at	PLXNA1	4.75933	1.76446	0.370738	3.39748	0.382785
225578_at	MZT1	4.75864	0.79733	0.167554	1.73788	0.382785
210538_s_at	BIRC3	4.75833	0.963921	0.202575	1.9506	0.382785
212454_x_at	HNRPDL	4.75545	0.845079	0.177707	1.79636	0.382785
203139_at	DAPK1	4.75405	0.579772	0.121953	1.49461	0.382785
229305_at	MLF1IP	4.75274	1.41701	0.298146	2.67031	0.382785
212975_at	DENND3	4.75086	0.821543	0.172925	1.7673	0.382785
226482_s_at	TSTD1	4.74587	1.14854	0.242009	2.2169	0.382785
223092_at	ANKH	4.74301	2.05251	0.432744	4.14828	0.382785
204552_at	INPP4A	4.74197	0.993225	0.209454	1.99063	0.382785
1568978_s_at	C11orf21	4.74154	0.729861	0.153929	1.65848	0.382785
214060_at	SSBP1	4.74106	0.787595	0.166122	1.72619	0.382785
233857_s_at	ASB2	4.74092	1.59844	0.337157	3.02815	0.382785
238087_at	RTCD1	4.73483	0.421066	0.0889294	1.33892	0.382785
223026_s_at	VPS29	4.73457	0.539099	0.113865	1.45306	0.382785
228680_at	KIF3A	4.73129	1.05134	0.22221	2.07245	0.382785
230314_at	AW014557	4.73072	1.37192	0.290002	2.58814	0.382785
201801_s_at	SLC29A1	4.7296	1.14244	0.241551	2.20754	0.382785
214049_x_at	CD7	4.72412	0.83073	0.175848	1.77858	0.382785
213267_at	DOPEY1	4.72258	1.13163	0.239621	2.19106	0.382785
230354_at	BG236273	4.72233	0.729494	0.154478	1.65806	0.382785
229269_x_at	SSBP4	4.72156	0.592632	0.125516	1.508	0.382785
219897_at	RNF122	4.71827	0.598921	0.126937	1.51458	0.382785
210140_at	CST7	4.71781	2.48194	0.526078	5.58647	0.382785
213261_at	TRANK1	4.71659	1.43108	0.303413	2.69648	0.382785
210129_s_at	TTLL3	4.7161	0.606469	0.128595	1.52253	0.382785
218883_s_at	MLF1IP	4.71449	1.33182	0.282495	2.5172	0.382785
213022_s_at	UTRN	4.71132	1.69569	0.359917	3.23931	0.382785
202626_s_at	LYN	4.70949	0.944832	0.200623	1.92496	0.382785
204526_s_at	TBC1D8	4.7086	1.55724	0.330723	2.94291	0.382785
224873_s_at	MRPS25	4.7085	0.739176	0.156987	1.66922	0.382785
202968_s_at	DYRK2	4.70828	0.918593	0.195102	1.89027	0.382785
227021_at	KDM1B	4.70694	1.10067	0.23384	2.14454	0.382785
204613_at	PLCG2	4.70588	0.441717	0.0938649	1.35822	0.382785
209933_s_at	CD300A	4.70575	0.758343	0.161152	1.69155	0.382785
226153_s_at	CNOT6L	4.70419	0.657521	0.139774	1.57737	0.382785
225132_at	FBXL3	4.69994	0.503135	0.107051	1.41729	0.382785
201857_at	ZFR	4.69959	0.46957	0.0999172	1.3847	0.382785
206039_at	RAB33A	4.69848	0.829723	0.176594	1.77734	0.382785
242870_at	BE551073	4.69463	0.259672	0.0553126	1.19721	0.382785
236369_at	AI971189	4.69455	1.2282	0.261623	2.34275	0.382785
231166_at	GPR155	4.69422	1.03803	0.221129	2.05342	0.382785
228081_at	CCNG2	4.69188	0.990375	0.211083	1.9867	0.382785
202330_s_at	UNG	4.6858	0.778024	0.166038	1.71478	0.382785
219529_at	CLIC3	4.68524	3.12171	0.666286	8.7042	0.382785
202771_at	FAM38A	4.67481	1.29431	0.276869	2.45259	0.382785
202742_s_at	PRKACB	4.67213	1.33517	0.285773	2.52305	0.382785
209641_s_at	ABCC3	4.66947	1.70251	0.364603	3.25466	0.382785
1558679_at	LOC284804	4.66867	1.30589	0.279713	2.47236	0.382785
213627_at	MAGED2	4.66672	0.92225	0.197623	1.89507	0.382785
218929_at	CDKN2AIP	4.65895	0.954807	0.20494	1.93832	0.382785
201218_at	CTBP2	4.65858	0.5547	0.119071	1.46886	0.382785
210762_s_at	DLC1	4.65691	1.13744	0.244248	2.1999	0.382785
202085_at	TJP2	4.65622	1.61517	0.346885	3.06348	0.382785
1556209_at	CLEC2B	4.65591	1.75902	0.377803	3.38468	0.382785
204873_at	PEX1	4.65587	0.507672	0.109039	1.42175	0.382785
225955_at	METRNL	4.65432	0.731291	0.157121	1.66012	0.382785
226133_s_at	TBC1D10A	4.65105	0.867528	0.186523	1.82453	0.382785
33767_at	NEFH	4.64915	1.37691	0.296163	2.59711	0.382785
212070_at	GPR56	4.64903	2.60224	0.559739	6.07229	0.382785
221059_s_at	COTL1	4.64772	0.39259	0.0844693	1.31275	0.382785
221190_s_at	C18orf8	4.64505	1.34269	0.289058	2.53624	0.382785
213573_at	AA861608	4.64188	0.671672	0.144698	1.59292	0.382785
233121_at	AU147842	4.64089	0.841278	0.181275	1.79164	0.382785
211984_at	CALM1	4.64035	0.359155	0.0773984	1.28267	0.382785
207358_x_at	MACF1	4.6384	0.718024	0.1548	1.64493	0.382785
205879_x_at	RET	4.63796	0.765007	0.164945	1.69938	0.382785
204158_s_at	TCIRG1	4.63661	0.706215	0.152313	1.63152	0.382785
202455_at	HDAC5	4.6297	0.652491	0.140936	1.57188	0.382785
204922_at	C11orf80	4.62627	0.419201	0.0906131	1.33719	0.382785
1555779_a_at	CD79A	4.6259	0.331064	0.0715674	1.25794	0.382785
222286_at	SNAPC3	4.62215	1.81009	0.391612	3.50664	0.382785
32541_at	PPP3CC	4.61144	0.510717	0.11075	1.42476	0.382785
223683_at	ZMYND15	4.61035	1.77396	0.384777	3.41991	0.382785
240421_x_at	AI693524	4.60867	0.439436	0.0953498	1.35607	0.382785
234357_at	AK023640	4.60862	0.518386	0.112482	1.43235	0.382785
1552931_a_at	PDE8A	4.60819	1.38957	0.301543	2.62	0.382785
226269_at	GDAP1	4.60766	1.35444	0.293955	2.55698	0.382785
235695_at	INPP4A	4.60611	0.786244	0.170696	1.72458	0.382785
203015_s_at	SSX2IP	4.60603	0.768979	0.16695	1.70406	0.382785
230464_at	S1PR5	4.59694	2.20536	0.479745	4.61189	0.538232
226630_at	C14orf106	4.59516	0.508897	0.110747	1.42296	0.538232
211058_x_at	TUBA1B	4.59421	0.619544	0.134853	1.53639	0.538232
235331_x_at	PCGF5	4.59405	2.07136	0.450879	4.20283	0.538232
223993_s_at	CNIH4	4.59106	0.884321	0.192618	1.8459	0.538232
1552628_a_at	HERPUD2	4.58713	0.540765	0.117887	1.45474	0.538232
227020_at	YPEL2	4.58711	0.656773	0.143178	1.57655	0.538232
212990_at	SYNJ1	4.58435	0.592705	0.129289	1.50807	0.538232
226120_at	TTC8	4.58424	0.566343	0.123541	1.48077	0.538232
213341_at	FEM1C	4.58292	1.42631	0.311224	2.68759	0.538232
218638_s_at	SPON2	4.58119	2.16537	0.472666	4.48582	0.538232
217299_s_at	NBN	4.57547	0.487509	0.106549	1.40202	0.538232
218705_s_at	SNX24	4.57489	1.37566	0.300697	2.59486	0.538232
226107_at	C1GALT1	4.5712	0.637227	0.1394	1.55534	0.538232
223164_at	CCM2	4.57085	0.613492	0.134218	1.52996	0.538232
226322_at	TMTC1	4.56925	2.05433	0.449598	4.1535	0.538232
202380_s_at	NKTR	4.56611	1.21151	0.265326	2.3158	0.538232
239533_at	GPR155	4.56432	0.827221	0.181236	1.77426	0.538232
221529_s_at	PLVAP	4.56287	0.510708	0.111927	1.42475	0.538232
224822_at	DLC1	4.56029	0.545634	0.119649	1.45966	0.538232
230503_at	AA151917	4.55919	1.28236	0.281269	2.43236	0.538232
205467_at	CASP10	4.55758	0.579402	0.127129	1.49423	0.538232
220560_at	C11orf21	4.55084	0.483573	0.10626	1.3982	0.538232
205352_at	SERPINI1	4.54858	0.847111	0.186236	1.7989	0.538232
235802_at	PLD4	4.54847	1.53411	0.337281	2.8961	0.538232
224427_s_at	PAPOLG	4.54492	1.00637	0.221427	2.00884	0.538232
203156_at	AKAP11	4.54241	0.889329	0.195784	1.85231	0.538232
236794_at	AW629436	4.54183	0.681284	0.150002	1.60357	0.538232
203076_s_at	SMAD2	4.54105	0.548956	0.120887	1.46303	0.538232
218520_at	TBK1	4.5385	0.417299	0.0919465	1.33543	0.538232
241114_s_at	AI261357	4.53689	0.794281	0.175072	1.73421	0.538232
217986_s_at	BAZ1A	4.53515	0.315128	0.0694857	1.24412	0.538232
223314_at	TSPAN14	4.53403	1.1126	0.245388	2.16234	0.538232
1569257_at	FMNL1	4.52788	0.580813	0.128275	1.49569	0.538232
1553639_a_at	PPARGC1B	4.52759	0.993364	0.219402	1.99082	0.538232
202329_at	CSK	4.52697	0.635136	0.1403	1.55308	0.538232
221918_at	CDK17	4.52038	0.771355	0.170639	1.70687	0.538232
1553849_at	CCDC26	4.51884	2.38085	0.526872	5.20844	0.538232
205091_x_at	RECQL	4.51669	0.674403	0.149314	1.59594	0.538232
224964_s_at	GNG2	4.51474	0.92519	0.204927	1.89893	0.538232
223666_at	SNX5	4.5036	0.859602	0.19087	1.81454	0.538232
206538_at	MRAS	4.50069	0.674191	0.149797	1.5957	0.538232
213803_at	KPNB1	4.50059	0.593206	0.131806	1.5086	0.538232
1552623_at	HSH2D	4.49771	1.54224	0.342894	2.91246	0.538232
232363_at	AK024516	4.49501	1.1634	0.258821	2.23985	0.538232
212458_at	SPRED2	4.49154	1.27454	0.283765	2.41921	0.538232
201846_s_at	RYBP	4.49052	0.805262	0.179325	1.74746	0.538232
226489_at	TMCC3	4.48728	0.794375	0.177028	1.73433	0.538232
221053_s_at	TDRKH	4.47674	0.85726	0.191492	1.81159	0.538232
213023_at	UTRN	4.47394	1.59273	0.356001	3.01619	0.538232
228466_at	GABPB2	4.47249	0.862777	0.192908	1.81854	0.538232
200685_at	SRSF11	4.46813	0.488023	0.109223	1.40252	0.538232
213186_at	DZIP3	4.46541	0.881617	0.197433	1.84244	0.538232
1561045_a_at	BC039493	4.46514	0.809125	0.181209	1.75215	0.538232
229184_at	CCNT2	4.46078	0.780062	0.174871	1.7172	0.538232
215218_s_at	WDR62	4.45827	0.34411	0.0771846	1.26937	0.538232
232676_x_at	MYEF2	4.45631	1.16501	0.26143	2.24235	0.538232
206369_s_at	PIK3CG	4.45361	2.18755	0.491186	4.55532	0.538232
222553_x_at	OXR1	4.45279	0.512296	0.11505	1.42632	0.538232
1553316_at	GPR82	4.44852	0.816048	0.183443	1.76058	0.538232
242974_at	CD47	4.44462	1.57007	0.353251	2.96919	0.538232
225958_at	PHC1	4.44444	1.15945	0.260876	2.23372	0.538232
212561_at	DENND5A	4.44425	0.723122	0.162709	1.65075	0.538232
231975_s_at	MIER3	4.44419	0.877339	0.197412	1.83698	0.538232
213241_at	PLXNC1	4.44336	0.521061	0.117267	1.43501	0.538232
37512_at	HSD17B6	4.44094	0.550651	0.123994	1.46475	0.538232
1557350_at	G3BP1	4.43718	0.696904	0.15706	1.62102	0.538232
200627_at	PTGES3	4.43558	0.574915	0.129614	1.48959	0.538232
205898_at	CX3CR1	4.43473	0.942103	0.212438	1.92133	0.538232
214463_x_at	HIST1H4J	4.43453	1.1784	0.265732	2.26325	0.538232
232038_at	C6orf170	4.43443	0.971168	0.219006	1.96043	0.538232
228403_at	ENHO	4.42693	0.705892	0.159454	1.63115	0.538232
220298_s_at	SPATA6	4.42067	0.936478	0.211841	1.91385	0.538232
1569785_at	BC031271	4.41896	0.787317	0.178168	1.72586	0.538232
200941_at	HSBP1	4.41665	0.661061	0.149675	1.58124	0.538232
218728_s_at	CNIH4	4.4148	0.816031	0.18484	1.76056	0.538232
228670_at	TEP1	4.41449	0.798859	0.180963	1.73973	0.538232
227667_at	CUEDC1	4.41274	0.476556	0.107995	1.39142	0.538232
235405_at	GSTA4	4.41237	1.70606	0.386655	3.26269	0.538232
226399_at	DNAJB14	4.40808	0.552351	0.125304	1.46647	0.538232
213008_at	FANCI	4.4066	0.757253	0.171845	1.69027	0.538232
235742_at	RHOC	4.40547	0.978671	0.222149	1.97065	0.538232
208981_at	PECAM1	4.40332	0.840736	0.190932	1.79096	0.538232
223078_s_at	TMOD3	4.40323	0.546549	0.124125	1.46059	0.538232
203047_at	STK10	4.40107	0.871778	0.198083	1.82992	0.538232
204044_at	QPRT	4.3997	0.989158	0.224824	1.98503	0.538232
223953_s_at	ZBTB37	4.39323	0.258374	0.0588118	1.19613	0.538232
203552_at	MAP4K5	4.38767	0.505954	0.115313	1.42006	0.538232
213077_at	YTHDC2	4.38479	0.711964	0.162371	1.63803	0.538232
236894_at	L1TD1	4.3839	2.61259	0.595951	6.11601	0.538232
228771_at	ADRBK2	4.38131	0.62613	0.142909	1.54342	0.538232
204333_s_at	AGA	4.37709	0.602312	0.137605	1.51815	0.538232
218668_s_at	RAP2C	4.37708	0.66166	0.151165	1.5819	0.538232
225690_at	CDK12	4.37165	0.455243	0.104135	1.37101	0.538232
225250_at	STIM2	4.37024	0.932537	0.213383	1.90863	0.538232
1557749_at	EHBP1L1	4.36908	1.30714	0.299181	2.47451	0.538232
200629_at	WARS	4.36801	1.27706	0.292367	2.42345	0.538232
222736_s_at	TMEM38B	4.36701	0.713332	0.163346	1.63959	0.538232
1552501_a_at	GPBAR1	4.36664	0.586199	0.134245	1.50129	0.538232
201179_s_at	GNAI3	4.36411	0.420147	0.0962733	1.33806	0.538232
1555785_a_at	XRN1	4.35897	1.01394	0.23261	2.01942	0.538232
209902_at	ATR	4.35637	0.52986	0.121629	1.44379	0.538232
1561029_at	BC035642	4.35584	0.273954	0.0628935	1.20912	0.538232
229391_s_at	FAM26F	4.35294	1.22551	0.281536	2.33838	0.538232
218349_s_at	ZWILCH	4.35281	0.946309	0.217402	1.92694	0.538232
209124_at	MYD88	4.35187	0.517219	0.11885	1.43119	0.538232
1555250_a_at	CPEB3	4.34775	0.690787	0.158884	1.61416	0.538232
201648_at	JAK1	4.3464	0.483644	0.111275	1.39827	0.538232
203588_s_at	TFDP2	4.34517	0.607772	0.139873	1.5239	0.538232
210369_at	SWAP70	4.34452	0.82931	0.190886	1.77684	0.538232
218669_at	RAP2C	4.34186	0.849951	0.195757	1.80244	0.538232
244251_at	LCP2	4.34144	0.822898	0.189545	1.76896	0.538232
213620_s_at	ICAM2	4.34082	0.949564	0.218752	1.93129	0.538232
1568802_at	BC015237	4.33977	0.583962	0.134561	1.49896	0.538232
216260_at	DICER1	4.33966	0.812051	0.187123	1.75571	0.538232
242482_at	PRKAR1A	4.33786	0.945223	0.217901	1.92549	0.538232
236094_at	TCF7L2	4.33348	2.30662	0.53228	4.94724	0.538232
213161_at	TMOD1	4.33314	0.560064	0.129251	1.47433	0.538232
203739_at	ZNF217	4.32846	0.784005	0.181128	1.7219	0.538232
229666_s_at	CSTF3	4.32678	0.739563	0.170927	1.66967	0.538232
1565863_at	AF085948	4.32583	1.43949	0.332766	2.71225	0.538232
203851_at	IGFBP6	4.3256	1.39667	0.322885	2.63294	0.538232
238114_at	AI962276	4.32377	0.45697	0.105688	1.37266	0.538232
230150_at	BCAP29	4.32344	0.518335	0.119889	1.4323	0.538232
209284_s_at	C3orf63	4.32267	0.325689	0.0753444	1.25326	0.538232
230179_at	LOC285812	4.31408	1.30764	0.303109	2.47536	0.538232
229464_at	MYEF2	4.31055	0.768398	0.17826	1.70338	0.538232
225176_at	LNPEP	4.3088	0.791295	0.183646	1.73063	0.538232
231772_x_at	CENPH	4.301	1.00215	0.233004	2.00298	0.538232
214183_s_at	TKTL1	4.29978	1.29957	0.302241	2.46155	0.538232
223080_at	GLS	4.29674	0.853236	0.198577	1.80655	0.538232
218641_at	C11orf95	4.29505	1.74553	0.406406	3.35319	0.538232
212666_at	SMURF1	4.29443	0.845002	0.196767	1.79627	0.538232
206548_at	NM_024880	4.28982	2.9307	0.683176	7.62481	0.538232
238020_at	PSMC2	4.28867	0.575469	0.134183	1.49016	0.538232
227312_at	SNTB2	4.28838	0.759184	0.177033	1.69253	0.538232
213521_at	PTPN18	4.28793	0.467463	0.109018	1.38268	0.538232
220397_at	MDM1	4.28709	1.78076	0.415377	3.43607	0.538232
208015_at	SMAD1	4.28299	0.843389	0.196916	1.79426	0.538232
1552295_a_at	SLC39A13	4.28241	1.05257	0.245789	2.07422	0.538232
244847_at	AA988223	4.28208	0.524734	0.122542	1.43867	0.538232
220450_at	NM_024914	4.28042	1.11237	0.259873	2.162	0.538232
232504_at	LOC285628	4.27981	1.81795	0.424774	3.52581	0.538232
233940_at	AK022801	4.27559	1.56793	0.366717	2.9648	0.538232
228113_at	RAB37	4.27358	0.938021	0.219493	1.9159	0.538232
228108_at	PPM1L	4.27162	1.31623	0.308134	2.49015	0.538232
221158_at	GCFC1	4.27087	0.481703	0.112788	1.39639	0.538232
204249_s_at	LMO2	4.2678	0.494749	0.115926	1.40908	0.538232
1557316_at	LOC100287024	4.26761	0.825826	0.19351	1.77255	0.538232
239835_at	KBTBD8	4.26343	1.15074	0.26991	2.22028	0.538232
209901_x_at	AIF1	4.25938	0.483098	0.11342	1.39774	0.538232
208744_x_at	HSPH1	4.25773	1.5334	0.360144	2.89467	0.538232
209497_s_at	RBM4B	4.25769	0.402283	0.0944838	1.3216	0.538232
214470_at	KLRB1	4.25517	3.48966	0.820098	11.2329	0.538232
236466_at	AW977497	4.25476	0.600843	0.141217	1.5166	0.538232
231261_at	CATSPERG	4.25315	1.02509	0.241018	2.03508	0.538232
212764_at	ZEB1	4.2516	0.972057	0.228633	1.96164	0.538232
208633_s_at	MACF1	4.24429	0.905478	0.21334	1.87316	0.538232
202969_at	DYRK2	4.24276	0.658858	0.15529	1.57883	0.538232
219382_at	SERTAD3	4.24211	0.522334	0.123131	1.43628	0.538232
207904_s_at	LNPEP	4.23607	0.684007	0.161472	1.6066	0.538232
1570375_at	BC034557	4.23313	1.23451	0.29163	2.35301	0.538232
218179_s_at	C4orf41	4.2309	0.369019	0.0872199	1.29147	0.538232
242887_at	KCMF1	4.22977	0.385156	0.0910585	1.306	0.538232
213172_at	TTC9	4.22328	1.41318	0.334617	2.66324	0.538232
238860_at	C6orf130	4.22292	0.594091	0.140682	1.50952	0.538232
203670_at	TTLL3	4.22258	0.488498	0.115687	1.40298	0.538232
229360_at	ZNF280B	4.22155	0.747588	0.177088	1.67898	0.538232
238688_at	TPM1	4.22129	0.685737	0.162447	1.60852	0.538232
223237_x_at	AP2A1	4.22074	1.02479	0.242799	2.03467	0.538232
1555886_at	PDSS2	4.21926	0.473474	0.112217	1.38845	0.538232
202719_s_at	TES	4.21912	0.6916	0.16392	1.61507	0.538232
200900_s_at	M6PR	4.2178	0.548379	0.130015	1.46244	0.538232
238590_x_at	TMEM107	4.21771	1.02822	0.243786	2.0395	0.538232
1557437_a_at	AW273830	4.21513	0.628649	0.149141	1.54612	0.538232
227545_at	BARD1	4.21454	0.970848	0.230357	1.95999	0.538232
203339_at	SLC25A12	4.21441	0.486468	0.11543	1.40101	0.538232
222520_s_at	IFT57	4.20983	1.07967	0.256463	2.11355	0.538232
228343_at	POU2F2	4.20974	0.940173	0.223333	1.91876	0.538232
215842_s_at	ATP11A	4.20898	0.633826	0.150589	1.55167	0.538232
234863_x_at	FBXO5	4.20635	0.80032	0.190265	1.74149	0.538232
226135_at	UHRF1BP1	4.205	1.10244	0.262173	2.14717	0.538232
224562_at	WASF2	4.20338	0.695	0.165343	1.61888	0.538232
213061_s_at	NTAN1	4.20085	0.815382	0.194099	1.75976	0.538232
210359_at	MTSS1	4.19905	1.57012	0.373923	2.9693	0.538232
222771_s_at	MYEF2	4.19901	1.59443	0.379716	3.01976	0.538232
244224_x_at	LYNX1	4.19714	0.735411	0.175217	1.66487	0.538232
223741_s_at	TTYH2	4.1833	0.617878	0.147701	1.53462	0.538232
226516_at	C19orf28	4.18003	0.340471	0.0814518	1.26617	0.848483
230559_x_at	FGD4	4.17339	0.774196	0.185508	1.71024	0.848483
223085_at	RNF19A	4.17	0.451995	0.108392	1.36793	0.848483
226344_at	ZMAT1	4.16968	0.725626	0.174024	1.65362	0.848483
210054_at	HAUS3	4.16858	0.435421	0.104453	1.35231	0.848483
202528_at	GALE	4.16449	0.634066	0.152255	1.55193	0.848483
215985_at	NCRNA00171	4.16107	0.707298	0.16998	1.63274	0.848483
225618_at	ARHGAP27	4.15869	0.865206	0.208047	1.8216	0.848483
210117_at	SPAG1	4.15612	1.13503	0.273097	2.19622	0.848483
204253_s_at	VDR	4.15595	0.778186	0.187246	1.71497	0.848483
219419_at	RBFA	4.15415	0.41621	0.100191	1.33442	0.848483
1554785_at	CCDC82	4.1522	0.661006	0.159194	1.58118	0.848483
225440_at	AGPAT3	4.14738	0.973141	0.23464	1.96311	0.848483
219500_at	CLCF1	4.14486	1.05975	0.255679	2.08458	0.848483
217958_at	TRAPPC4	4.14389	0.451701	0.109004	1.36765	0.848483
230682_x_at	ABCC3	4.14086	1.17201	0.283037	2.25326	0.848483
218607_s_at	SDAD1	4.13953	0.35329	0.0853455	1.27747	0.848483
213913_s_at	TBC1D30	4.13883	0.907891	0.219359	1.8763	0.848483
225791_at	UBE2F	4.13739	0.424669	0.102642	1.34226	0.848483
212639_x_at	TUBA1B	4.13506	0.663381	0.160428	1.58379	0.848483
205823_at	RGS12	4.13459	0.877089	0.212134	1.83667	0.848483
210993_s_at	SMAD1	4.13339	1.7395	0.420841	3.33919	0.848483
218107_at	WDR26	4.13016	0.665326	0.16109	1.58593	0.848483
202814_s_at	HEXIM1	4.12963	0.633344	0.153366	1.55116	0.848483
219810_at	VCPIP1	4.12879	0.746738	0.180861	1.67799	0.848483
244654_at	MYO1G	4.12584	1.11227	0.269585	2.16185	0.848483
231312_at	W87470	4.1258	0.81951	0.198631	1.76481	0.848483
205552_s_at	OAS1	4.12567	1.17598	0.285039	2.25946	0.848483
234976_x_at	MTHFD2	4.12367	0.614039	0.148906	1.53054	0.848483
213489_at	MAPRE2	4.12347	0.402279	0.0975584	1.32159	0.848483
241991_at	AI629041	4.12293	0.691068	0.167616	1.61448	0.848483
217078_s_at	CD300A	4.12287	1.25591	0.30462	2.38817	0.848483
215273_s_at	TADA3	4.11819	0.578878	0.140566	1.49369	0.848483
216191_s_at	TRDV3	4.11787	4.0818	0.991241	16.9334	0.848483
227396_at	PTPRJ	4.11505	0.676556	0.16441	1.59832	0.848483
209610_s_at	SLC1A4	4.11442	1.43756	0.349395	2.70861	0.848483
212320_at	TUBB	4.11408	0.687325	0.167066	1.61029	0.848483
210754_s_at	LYN	4.11303	1.19554	0.290672	2.29031	0.848483
225629_s_at	ZBTB4	4.11224	0.816505	0.198555	1.76113	0.848483
1556732_at	EML4	4.1093	2.067	0.503005	4.19015	0.848483
228345_at	CHIC1	4.10515	0.980333	0.238806	1.97292	0.848483
226271_at	GDAP1	4.10055	0.977851	0.238468	1.96953	0.848483
229905_at	RAP1GDS1	4.09894	0.502497	0.122592	1.41666	0.848483
205488_at	GZMA	4.09619	3.78215	0.923332	13.7575	0.848483
222471_s_at	KCMF1	4.09345	0.850395	0.207745	1.80299	0.848483
222038_s_at	UTP18	4.09327	0.679408	0.165982	1.60148	0.848483
218297_at	FAM188A	4.09237	1.03026	0.251752	2.04239	0.848483
219288_at	C3orf14	4.0908	1.45437	0.355521	2.74036	0.848483
228677_s_at	RASAL3	4.09071	0.885273	0.21641	1.84711	0.848483
223115_at	MED17	4.08978	0.595679	0.145651	1.51118	0.848483
206722_s_at	LPAR2	4.08827	1.0241	0.250498	2.03369	0.848483
212360_at	AMPD2	4.08775	0.43171	0.105611	1.34883	0.848483
218750_at	TAF1D	4.08611	0.841271	0.205886	1.79163	0.848483
202726_at	LIG1	4.08581	0.668129	0.163524	1.58901	0.848483
212750_at	PPP1R16B	4.08572	1.2214	0.298944	2.33174	0.848483
218322_s_at	ACSL5	4.08563	0.560513	0.137191	1.47479	0.848483
243370_at	CAPRIN1	4.08368	0.623509	0.152683	1.54062	0.848483
36545_s_at	SFI1	4.08155	0.622748	0.152576	1.53981	0.848483
219921_s_at	DOCK5	4.07802	0.551909	0.135338	1.46602	0.848483
212443_at	NBEAL2	4.07724	0.669699	0.164253	1.59074	0.848483
225738_at	RAPGEF1	4.07675	1.04007	0.255122	2.05633	0.848483
228494_at	PPP1R9A	4.0724	0.720392	0.176896	1.64763	0.848483
240131_at	H78083	4.06769	1.44663	0.35564	2.72571	0.848483
214894_x_at	MACF1	4.06666	0.798747	0.196413	1.73959	0.848483
207190_at	ZZEF1	4.06557	0.429678	0.105687	1.34693	0.848483
227663_at	BE674006	4.06402	0.700585	0.172387	1.62516	0.848483
209572_s_at	EED	4.06399	0.487984	0.120075	1.40248	0.848483
219008_at	C2orf43	4.06117	0.377384	0.0929249	1.29898	0.848483
227291_s_at	BOLA3	4.06112	0.629197	0.154932	1.5467	0.848483
203146_s_at	GABBR1	4.06104	1.09024	0.268462	2.12909	0.848483
206314_at	ZNF167	4.05476	0.810601	0.199913	1.75394	0.848483
209740_s_at	PNPLA4	4.05227	0.433987	0.107097	1.35096	0.848483
202677_at	RASA1	4.05088	0.656172	0.161983	1.5759	0.848483
212913_at	C6orf26	4.04945	0.810717	0.200204	1.75408	0.848483
238243_at	AW085501	4.04899	1.05954	0.261681	2.08427	0.848483
210465_s_at	SNAPC3	4.04698	1.67763	0.414538	3.19901	0.848483
223046_at	EGLN1	4.04628	0.541446	0.133813	1.45543	0.848483
213761_at	MDM1	4.0458	1.82134	0.450181	3.53409	0.848483
231292_at	EID3	4.04567	1.28081	0.316589	2.42976	0.848483
202906_s_at	NBN	4.04547	0.395395	0.0977377	1.3153	0.848483
214163_at	HSPB11	4.04354	1.21563	0.300635	2.32242	0.848483
215358_x_at	ZNF37BP	4.04078	0.675271	0.167114	1.5969	0.848483
201423_s_at	CUL4A	4.03801	0.479594	0.11877	1.39435	0.848483
221756_at	PIK3IP1	4.038	0.622522	0.154166	1.53956	0.848483
1555526_a_at	42253	4.03714	0.595099	0.147406	1.51058	0.848483
219794_at	VPS53	4.03583	1.74917	0.433409	3.36164	0.848483
227119_at	CNOT6L	4.03314	0.649267	0.160983	1.56837	0.848483
201491_at	AHSA1	4.03191	0.429471	0.106518	1.34674	0.848483
219151_s_at	RABL2A	4.03127	0.522633	0.129645	1.43657	0.848483
206980_s_at	FLT3LG	4.02892	1.09346	0.271402	2.13385	0.848483
226371_at	KDM5A	4.02777	0.580917	0.144228	1.4958	0.848483
225859_at	XIAP	4.02449	0.668475	0.166102	1.58939	0.848483
234632_x_at	AK026267	4.02432	0.687113	0.17074	1.61006	0.848483
212501_at	CEBPB	4.01912	0.49107	0.122183	1.40549	0.848483
219303_at	RNF219	4.0155	0.608899	0.151637	1.5251	0.848483
223223_at	ARV1	4.01222	0.607177	0.151332	1.52328	0.848483
224370_s_at	CAPS2	4.00889	0.65979	0.164582	1.57985	0.848483
227934_at	KPNA5	4.00802	0.932491	0.232656	1.90857	0.848483
202696_at	OXSR1	4.00571	0.74742	0.186589	1.67879	0.848483
211005_at	LAT	4.00374	0.700683	0.175007	1.62527	0.848483
229231_at	LRRC37B	4.0032	0.436978	0.109157	1.35377	0.848483
228937_at	C13orf31	4.00195	0.947933	0.236868	1.92911	0.848483
226020_s_at	DAB1	4.00191	0.899066	0.224659	1.86486	0.848483
209371_s_at	SH3BP2	4.00167	1.25291	0.313097	2.38322	0.848483
220199_s_at	AIDA	4.00111	1.14592	0.2864	2.21287	0.848483
201074_at	SMARCC1	4.0007	0.382317	0.0955624	1.30343	0.848483
226912_at	ZDHHC23	3.99702	0.837833	0.209614	1.78736	0.848483
1554471_a_at	ANKRD13C	3.99596	0.700017	0.175181	1.62452	0.848483
214933_at	CACNA1A	3.99406	0.409864	0.102618	1.32856	0.848483
209686_at	S100B	3.98845	1.63261	0.409335	3.10074	0.848483
200913_at	PPM1G	3.98719	0.372814	0.0935031	1.29488	0.848483
228940_at	NDUFB4	3.98556	0.956859	0.240082	1.94108	0.848483
223069_s_at	EML4	3.98468	0.973045	0.244196	1.96298	0.848483
211052_s_at	TBCD	3.98462	0.999752	0.250903	1.99966	0.848483
224282_s_at	AGPAT3	3.98316	0.94625	0.237563	1.92686	0.848483
226577_at	PSEN1	3.98312	0.368628	0.0925476	1.29112	0.848483
203063_at	PPM1F	3.98209	0.635328	0.159546	1.55329	0.848483
209251_x_at	TUBA1C	3.9783	0.559294	0.140586	1.47355	0.848483
223918_at	ACSL6	3.97793	1.32609	0.333363	2.50723	0.848483
244434_at	GPR82	3.97678	1.18535	0.298067	2.27418	0.848483
222473_s_at	ERBB2IP	3.97583	0.293804	0.0738975	1.22587	0.848483
228444_at	BF446943	3.97407	0.682541	0.171748	1.60496	0.848483
225647_s_at	CTSC	3.97359	1.38306	0.348063	2.60821	0.848483
218781_at	SMC6	3.9702	0.43451	0.109443	1.35145	0.848483
208691_at	TFRC	3.96937	0.561167	0.141374	1.47546	0.848483
215154_at	ULK2	3.96528	0.60373	0.152254	1.51964	0.848483
212199_at	MRFAP1L1	3.96406	0.49889	0.125853	1.41313	0.848483
37012_at	CAPZB	3.96055	0.398839	0.100703	1.31845	0.848483
227811_at	FGD3	3.95901	0.385558	0.0973876	1.30637	0.848483
244692_at	CYP4F22	3.95807	2.9209	0.737962	7.5732	0.848483
204495_s_at	C15orf39	3.9573	0.802856	0.20288	1.74455	0.848483
209754_s_at	TMPO	3.95656	0.843248	0.213126	1.79408	0.848483
235549_at	RNF144B	3.95497	1.32503	0.33503	2.50538	0.848483
221707_s_at	VPS53	3.95448	0.898626	0.227242	1.86429	0.848483
225022_at	GOPC	3.9543	0.365869	0.0925244	1.28866	0.848483
227622_at	PCF11	3.95258	0.503716	0.12744	1.41786	0.848483
226412_at	SFRS18	3.95113	0.74946	0.189683	1.68116	0.848483
232587_at	EML4	3.9501	1.23223	0.311949	2.3493	0.848483
219363_s_at	MTERFD1	3.94591	0.419605	0.106339	1.33756	0.848483
212388_at	USP24	3.94583	0.5972	0.15135	1.51278	0.848483
210275_s_at	ZFAND5	3.94512	0.442164	0.112079	1.35864	0.848483
227935_s_at	PCGF5	3.9443	1.20472	0.305433	2.30492	0.848483
227273_at	AI126798	3.94426	0.646685	0.163956	1.56557	0.848483
227967_at	TUBGCP5	3.94381	0.521557	0.132247	1.4355	0.848483
1552497_a_at	SLAMF6	3.93912	0.473999	0.120331	1.38895	0.848483
208657_s_at	42256	3.93904	0.971422	0.246614	1.96077	0.848483
213039_at	ARHGEF18	3.93887	0.890697	0.22613	1.85407	0.848483
223493_at	FBXO4	3.9383	0.674276	0.17121	1.5958	0.848483
207777_s_at	SP140	3.9353	0.824718	0.209569	1.77119	0.848483
214924_s_at	TRAK1	3.9316	0.552744	0.14059	1.46687	0.848483
221907_at	TRMT61A	3.92964	0.454969	0.115779	1.37075	0.848483
244808_at	GRAMD1A	3.92402	0.705041	0.179673	1.63019	0.848483
1564031_a_at	RELL2	3.92347	0.93579	0.238511	1.91294	0.848483
226382_at	CAMK1D	3.92115	0.983765	0.250887	1.97762	0.848483
1569495_at	SCLT1	3.91732	1.10679	0.282537	2.15365	0.848483
209181_s_at	RABGGTB	3.91702	0.653245	0.166771	1.5727	0.848483
209369_at	ANXA3	3.91538	1.80805	0.461781	3.50168	0.848483
1554660_a_at	CNST	3.91458	0.939087	0.239895	1.91731	0.848483
243916_x_at	UBLCP1	3.91261	0.759987	0.19424	1.69347	0.848483
225123_at	BE883841	3.91006	0.552814	0.141382	1.46694	0.848483
242086_at	SPATA6	3.90899	0.981206	0.251013	1.97412	0.848483
217826_s_at	UBE2J1	3.90722	1.01395	0.259507	2.01943	0.848483
213095_x_at	AIF1	3.90637	0.474797	0.121544	1.38972	0.848483
223193_x_at	FAM162A	3.90623	0.766036	0.196106	1.70059	0.848483
202716_at	PTPN1	3.90525	0.771367	0.19752	1.70689	0.848483
207697_x_at	LILRB2	3.90289	1.02378	0.262314	2.03324	0.848483
212203_x_at	IFITM3	3.90259	1.74096	0.446105	3.34258	0.848483
229370_at	BF507344	3.89984	1.52566	0.39121	2.87918	0.848483
203749_s_at	RARA	3.899	0.857245	0.219863	1.81158	0.848483
203723_at	ITPKB	3.89778	1.14797	0.294519	2.21602	0.848483
207840_at	CD160	3.89722	2.86033	0.733941	7.2618	0.848483
1552264_a_at	MAPK1	3.89663	0.666828	0.17113	1.58758	0.848483
221214_s_at	NELF	3.89657	1.36545	0.350424	2.57657	0.848483
240481_at	BE502509	3.8939	0.534548	0.137278	1.44849	0.848483
225827_at	EIF2C2	3.89086	0.574799	0.147731	1.48947	0.848483
213007_at	FANCI	3.89033	0.831189	0.213655	1.77915	0.848483
204232_at	FCER1G	3.88912	0.528341	0.135851	1.44227	0.848483
206028_s_at	MERTK	3.87701	2.43924	0.629154	5.42354	0.848483
228318_s_at	CRIPAK	3.87634	0.660128	0.170297	1.58022	0.848483
234107_s_at	DTD1	3.87478	0.455594	0.117579	1.37135	0.848483
225508_at	KIAA1468	3.87466	0.901285	0.23261	1.86773	0.848483
230446_at	LOC100506130	3.8685	0.768874	0.198753	1.70394	0.848483
201064_s_at	PABPC4	3.86742	0.776303	0.200729	1.71274	0.848483
222876_s_at	ADAP2	3.86666	0.50936	0.131731	1.42342	0.848483
210592_s_at	SAT1	3.8662	0.286113	0.0740036	1.21935	0.848483
225717_at	KIAA1715	3.8653	0.363498	0.0940413	1.28654	0.848483
201663_s_at	SMC4	3.86466	0.816013	0.211147	1.76053	0.848483
219039_at	SEMA4C	3.86331	0.732842	0.189693	1.66191	0.848483
1563498_s_at	SLC25A45	3.86322	0.698603	0.180835	1.62293	0.848483
204119_s_at	ADK	3.86232	0.640578	0.165853	1.55895	0.848483
214765_s_at	NAAA	3.86229	1.138	0.294643	2.20075	0.848483
227193_at	SLC30A4	3.86209	0.391417	0.101348	1.31168	0.848483
1553697_at	C1orf96	3.86125	1.1875	0.307542	2.27757	0.848483
33850_at	MAP4	3.85898	0.521457	0.135128	1.4354	0.848483
228751_at	CLK4	3.85822	0.844309	0.218834	1.7954	0.848483
226958_s_at	MED11	3.858	0.652316	0.169082	1.57169	0.848483
205803_s_at	TRPC1	3.85738	0.379064	0.0982699	1.3005	0.848483
201731_s_at	TPR	3.85685	0.630322	0.163429	1.54791	0.848483
204436_at	PLEKHO2	3.85683	0.490373	0.127144	1.40481	0.848483
209090_s_at	SH3GLB1	3.85662	0.274673	0.0712211	1.20972	0.848483
210321_at	GZMH	3.85479	2.27659	0.590587	4.84531	0.848483
214790_at	SENP6	3.85288	0.481117	0.124872	1.39582	0.848483
226310_at	RICTOR	3.85213	1.15514	0.299869	2.22705	0.848483
202751_at	TFIP11	3.85151	0.237122	0.061566	1.17864	0.848483
224345_x_at	FAM162A	3.85127	0.763863	0.198341	1.69803	0.848483
238121_at	GK5	3.85065	1.21122	0.31455	2.31534	0.848483
222572_at	PDP1	3.85044	0.63558	0.165067	1.55356	0.848483
210568_s_at	RECQL	3.85035	0.657545	0.170775	1.5774	0.848483
223960_s_at	C16orf5	3.84933	1.05979	0.275319	2.08463	0.848483
240467_at	AA947873	3.84811	0.413918	0.107564	1.3323	0.848483
238965_at	C21orf2	3.84651	0.53378	0.13877	1.44772	0.848483
231861_at	LRP10	3.84649	0.56125	0.145912	1.47555	0.848483
243647_at	AI808306	3.84236	0.363328	0.0945586	1.28639	0.848483
1563034_at	GPD1	3.84117	0.488359	0.127138	1.40285	0.848483
216676_x_at	KIR3DL3	3.83734	0.491913	0.128191	1.40631	0.848483
228828_at	AI761658	3.83702	1.40724	0.366753	2.65229	0.848483
1554539_a_at	RHOF	3.83565	1.55027	0.404175	2.92872	0.848483
203959_s_at	ZBTB40	3.83554	0.618004	0.161126	1.53475	0.848483
223513_at	CENPJ	3.83528	0.48578	0.126661	1.40034	0.848483
233919_s_at	HABP4	3.83287	0.53426	0.139389	1.4482	0.848483
1553055_a_at	SLFN5	3.83166	1.14961	0.30003	2.21854	0.848483
221497_x_at	EGLN1	3.8304	0.748339	0.195369	1.67986	0.848483
221755_at	EHBP1L1	3.83023	0.806109	0.21046	1.74849	0.848483
222848_at	CENPK	3.82973	1.63756	0.427592	3.1114	0.848483
220948_s_at	ATP1A1	3.82967	0.558859	0.145929	1.4731	0.848483
202288_at	MTOR	3.82573	0.265303	0.069347	1.20189	0.848483
1570342_at	NKTR	3.82556	0.401878	0.105051	1.32123	0.848483
207351_s_at	SH2D2A	3.8249	1.41072	0.368825	2.6587	0.848483
238604_at	AA768884	3.82411	0.721531	0.188679	1.64893	0.848483
230531_at	KCNC3	3.8226	0.9435	0.246821	1.92319	0.848483
214855_s_at	RALGAPA1	3.82211	0.638834	0.167142	1.55707	0.848483
235222_x_at	XIAP	3.82038	0.904105	0.236653	1.87138	0.848483
201804_x_at	TBCB	3.81784	0.707999	0.185445	1.63354	0.848483
235743_at	AA808178	3.81745	1.9039	0.498736	3.74223	0.848483
1568874_at	NCOA6	3.81428	0.60388	0.158321	1.5198	0.848483
33736_at	STOML1	3.81232	0.609714	0.159933	1.52596	0.848483
208426_x_at	KIR2DL4	3.81136	0.444335	0.116582	1.36069	0.848483
210360_s_at	MTSS1	3.81102	1.98123	0.519869	3.9483	0.848483
205960_at	PDK4	3.8109	1.3467	0.35338	2.54329	0.848483
208723_at	USP11	3.81061	0.858981	0.225418	1.81376	0.848483
220795_s_at	BEGAIN	3.80908	1.38107	0.362574	2.60462	0.848483
222670_s_at	MAFB	3.80782	0.873956	0.229516	1.83268	0.848483
227031_at	SNX13	3.80663	0.438153	0.115103	1.35487	0.848483
204703_at	IFT88	3.80652	0.493352	0.129607	1.40771	0.848483
209130_at	SNAP23	3.80601	0.25366	0.0666472	1.19223	0.848483
225194_at	PLRG1	3.80598	0.288327	0.0757562	1.22122	0.848483
228304_at	RBM43	3.8041	0.985386	0.259033	1.97984	0.848483
227026_at	MPHOSPH8	3.80279	0.557044	0.146483	1.47125	0.848483
215136_s_at	EXOSC8	3.80209	0.397211	0.104472	1.31696	0.848483
235756_at	AW802645	3.80052	0.99959	0.263014	1.99943	0.848483
202245_at	LSS	3.80018	0.452131	0.118976	1.36806	0.848483
203051_at	BAHD1	3.7969	0.642324	0.169171	1.56084	0.848483
208579_x_at	H2BFS	3.79579	0.738551	0.194571	1.6685	0.848483
1561640_at	BC008637	3.79412	0.458436	0.120828	1.37405	0.848483
201664_at	SMC4	3.79181	0.564069	0.14876	1.47843	0.848483
224443_at	C1orf97	3.79177	0.968106	0.255318	1.95627	0.848483
244115_at	FAM126A	3.7916	0.985647	0.259956	1.9802	0.848483
206544_x_at	SMARCA2	3.79115	0.86251	0.227506	1.8182	0.848483
223454_at	CXCL16	3.79074	1.393	0.367475	2.62625	0.848483
231093_at	FCRL3	3.78788	1.54601	0.408145	2.92008	0.848483
212349_at	POFUT1	3.78546	0.517481	0.136702	1.43145	1.2739
206710_s_at	EPB41L3	3.78456	0.960332	0.25375	1.94576	1.2739
243428_at	KCNQ1OT1	3.78125	0.836875	0.221323	1.78618	1.2739
209906_at	C3AR1	3.77885	0.951297	0.251742	1.93361	1.2739
203016_s_at	SSX2IP	3.77734	0.855292	0.226427	1.80913	1.2739
212860_at	ZDHHC18	3.77654	0.714671	0.18924	1.64111	1.2739
208696_at	CCT5	3.77591	0.392665	0.103992	1.31282	1.2739
226954_at	UBE2R2	3.77576	0.570251	0.151029	1.48478	1.2739
227578_at	LOC100128191	3.77427	0.932351	0.247028	1.90838	1.2739
232269_x_at	LOC100508121	3.77368	0.461265	0.122232	1.37675	1.2739
229133_s_at	ZNF397	3.77344	0.572239	0.151649	1.48683	1.2739
1570394_at	XRN1	3.77123	0.943654	0.250225	1.92339	1.2739
217143_s_at	TRD@	3.76478	3.37983	0.89775	10.4095	1.2739
239803_at	AA764875	3.76463	0.648336	0.172218	1.56736	1.2739
230753_at	PATL2	3.76381	0.657786	0.174766	1.57766	1.2739
222606_at	ZWILCH	3.7633	0.671422	0.178413	1.59264	1.2739
221582_at	HIST3H2A	3.76248	0.958277	0.254693	1.94299	1.2739
200758_s_at	NFE2L1	3.7594	0.797971	0.21226	1.73865	1.2739
209762_x_at	SP110	3.75886	0.77046	0.204972	1.70581	1.2739
228253_at	LOXL3	3.75809	0.669471	0.178141	1.59049	1.2739
215023_s_at	PEX1	3.75674	1.04469	0.278085	2.06293	1.2739
214241_at	NDUFB8	3.75596	0.566389	0.150798	1.48081	1.2739
210009_s_at	GOSR2	3.75262	0.702417	0.18718	1.62723	1.2739
214812_s_at	MOBKL1B	3.75203	0.298469	0.0795487	1.22984	1.2739
225768_at	NR1D2	3.75162	0.896481	0.238959	1.86152	1.2739
209370_s_at	SH3BP2	3.75097	0.638055	0.170104	1.55623	1.2739
212413_at	42253	3.75077	0.795614	0.21212	1.73582	1.2739
230304_at	AW005298	3.75012	0.534837	0.142619	1.44878	1.2739
212453_at	KIAA1279	3.74913	0.530381	0.141468	1.44431	1.2739
206210_s_at	CETP	3.74913	0.855662	0.22823	1.80959	1.2739
1558167_a_at	MGC16275	3.74912	0.537276	0.143307	1.45123	1.2739
200628_s_at	WARS	3.74746	1.75674	0.468781	3.37934	1.2739
219951_s_at	C20orf12	3.74575	0.690539	0.184353	1.61389	1.2739
222036_s_at	MCM4	3.74537	0.699195	0.186682	1.6236	1.2739
219435_at	C17orf68	3.74508	0.57793	0.154317	1.49271	1.2739
227160_s_at	C20orf7	3.74305	0.268914	0.0718436	1.2049	1.2739
203435_s_at	MME	3.74132	0.790995	0.211421	1.73027	1.2739
225411_at	TMEM87B	3.73903	0.583301	0.156003	1.49827	1.2739
211759_x_at	TBCB	3.73429	0.659736	0.17667	1.57979	1.2739
219099_at	C12orf5	3.73382	0.74069	0.198373	1.67097	1.2739
202723_s_at	FOXO1	3.72938	0.967355	0.259388	1.95525	1.2739
221492_s_at	ATG3	3.72934	0.440079	0.118004	1.35668	1.2739
218298_s_at	C14orf159	3.729	0.462065	0.123911	1.37751	1.2739
205270_s_at	LCP2	3.72734	1.21166	0.325072	2.31603	1.2739
226358_at	APH1B	3.72444	0.417173	0.11201	1.33531	1.2739
230252_at	LPAR5	3.72195	0.695127	0.186764	1.61903	1.2739
200759_x_at	NFE2L1	3.72118	0.607732	0.163317	1.52386	1.2739
1560898_at	BC032909	3.71858	1.42757	0.383902	2.68993	1.2739
227988_s_at	VPS13A	3.71798	0.771183	0.20742	1.70667	1.2739
212038_s_at	VDAC1	3.71624	0.366602	0.0986486	1.28931	1.2739
241402_at	TSEN54	3.71432	0.611229	0.16456	1.52756	1.2739
202333_s_at	UBE2B	3.71233	0.279021	0.0751606	1.21337	1.2739
201075_s_at	SMARCC1	3.7109	0.808178	0.217785	1.751	1.2739
57715_at	CALHM2	3.71047	0.774679	0.208782	1.71081	1.2739
218100_s_at	IFT57	3.71019	0.908898	0.244973	1.87761	1.2739
208018_s_at	HCK	3.70948	0.613859	0.165484	1.53035	1.2739
232687_at	AK026379	3.70757	1.07855	0.290906	2.11192	1.2739
231577_s_at	GBP1	3.70745	1.14781	0.309596	2.21578	1.2739
224366_s_at	REPS1	3.7065	0.916713	0.247326	1.88781	1.2739
227634_at	STK32C	3.70612	0.691708	0.18664	1.61519	1.2739
223625_at	FAM126A	3.70595	0.885398	0.238913	1.84727	1.2739
215639_at	SH2D3C	3.70341	1.59537	0.430785	3.02173	1.2739
239012_at	RNF144B	3.70286	1.10833	0.299318	2.15596	1.2739
204891_s_at	LCK	3.7011	1.64885	0.445502	3.13583	1.2739
200693_at	YWHAQ	3.69671	0.361118	0.0976864	1.28442	1.2739
1556423_at	VASH1	3.69388	1.66779	0.451501	3.17727	1.2739
228642_at	BF593636	3.69144	0.814704	0.220701	1.75894	1.2739
228359_at	UBASH3B	3.6879	1.69337	0.459168	3.2341	1.2739
208012_x_at	SP110	3.68698	0.782072	0.212117	1.7196	1.2739
228037_at	AA404273	3.68695	0.51039	0.138432	1.42444	1.2739
225924_at	FNIP2	3.68571	0.875627	0.237574	1.83481	1.2739
220684_at	TBX21	3.68415	1.65418	0.449	3.14745	1.2739
1555282_a_at	PPARGC1B	3.68349	0.828891	0.225029	1.77632	1.2739
213206_at	GOSR2	3.68209	0.794119	0.21567	1.73402	1.2739
225739_at	RAB11FIP4	3.67845	0.579863	0.157638	1.49471	1.2739
227136_s_at	C10orf46	3.67841	0.584614	0.158931	1.49964	1.2739
231069_at	AI768895	3.67543	0.725925	0.197507	1.65396	1.2739
222157_s_at	WDR48	3.6733	0.799613	0.217682	1.74063	1.2739
238694_at	DGKE	3.67311	0.504213	0.137271	1.41835	1.2739
205539_at	AVIL	3.67259	0.392819	0.106959	1.31296	1.2739
243102_at	AI911957	3.67161	0.336178	0.0915615	1.26241	1.2739
237335_at	ZP1	3.66775	0.322243	0.0878586	1.25027	1.2739
215558_at	UBR2	3.66555	1.29926	0.354452	2.46103	1.2739
223135_s_at	BBX	3.66419	0.538076	0.146847	1.45203	1.2739
1557050_at	CA448125	3.66401	1.89754	0.517885	3.72577	1.2739
201784_s_at	C11orf58	3.66377	0.282245	0.0770367	1.21609	1.2739
227087_at	INPP4A	3.66281	0.67958	0.185535	1.60167	1.2739
238647_at	C14orf28	3.66211	0.878035	0.239762	1.83787	1.2739
202907_s_at	NBN	3.66117	0.430858	0.117683	1.34803	1.2739
226959_at	CAMK1D	3.66041	0.804039	0.219658	1.74598	1.2739
225658_at	SPOPL	3.66027	0.403764	0.11031	1.32296	1.2739
228762_at	LFNG	3.65694	0.699574	0.191301	1.62403	1.2739
226022_at	SASH1	3.65608	1.08791	0.297561	2.12566	1.2739
207194_s_at	ICAM4	3.65465	2.53915	0.694771	5.81245	1.2739
217985_s_at	BAZ1A	3.65421	0.39473	0.10802	1.3147	1.2739
203589_s_at	TFDP2	3.65305	0.62309	0.170567	1.54017	1.2739
242414_at	QPRT	3.65155	1.07295	0.293834	2.10373	1.2739
238607_at	ZNF296	3.65137	0.996273	0.272849	1.99484	1.2739
212660_at	PHF15	3.64975	1.07137	0.293548	2.10144	1.2739
225922_at	FNIP2	3.64777	0.835799	0.229126	1.78485	1.2739
210146_x_at	LILRB2	3.64463	0.863412	0.2369	1.81934	1.2739
223925_s_at	MTPN	3.64424	1.36305	0.374029	2.57229	1.2739
208983_s_at	PECAM1	3.64155	1.36286	0.374253	2.57195	1.2739
230003_at	AW779917	3.64093	0.664041	0.182383	1.58451	1.2739
204076_at	ENTPD4	3.64001	0.432096	0.118707	1.34919	1.2739
203518_at	LYST	3.63763	0.748115	0.20566	1.6796	1.2739
216217_at	PLCL2	3.63698	0.379943	0.104467	1.30129	1.2739
224946_s_at	CCDC115	3.63687	0.4674	0.128517	1.38262	1.2739
202117_at	ARHGAP1	3.63626	0.576033	0.158414	1.49074	1.2739
224997_x_at	H19	3.6348	0.348703	0.0959346	1.27342	1.2739
1560846_at	BC017894	3.63433	0.990098	0.272429	1.98632	1.2739
218559_s_at	MAFB	3.62999	0.912068	0.251259	1.88174	1.2739
226625_at	TGFBR3	3.62813	2.14018	0.589885	4.40817	1.2739
226804_at	FAM20A	3.62805	1.59249	0.438938	3.01569	1.2739
217924_at	C6orf106	3.62775	0.621284	0.171259	1.53824	1.2739
203502_at	BPGM	3.62681	0.39065	0.107712	1.31098	1.2739
202370_s_at	CBFB	3.62635	0.382927	0.105596	1.30398	1.2739
225585_at	RAP2A	3.62619	0.821532	0.226555	1.76728	1.2739
1553142_at	C13orf31	3.62178	1.39897	0.386265	2.63713	1.2739
222388_s_at	VPS35	3.62158	0.540843	0.149339	1.45482	1.2739
212672_at	ATM	3.62132	0.70314	0.194167	1.62804	1.2739
220363_s_at	ELMO2	3.6213	1.38881	0.383512	2.61863	1.2739
201614_s_at	RUVBL1	3.62092	0.495692	0.136897	1.41	1.2739
241385_at	AW082329	3.62061	0.752395	0.207809	1.68459	1.2739
222751_at	HERPUD2	3.62029	0.515395	0.142363	1.42939	1.2739
202822_at	LPP	3.61929	0.443409	0.122513	1.35981	1.2739
201301_s_at	ANXA4	3.61862	0.697748	0.192821	1.62197	1.2739
207181_s_at	CASP7	3.61536	0.603162	0.166833	1.51904	1.2739
226336_at	PPIA	3.61496	0.40401	0.111761	1.32318	1.2739
210986_s_at	TPM1	3.61473	0.577368	0.159726	1.49212	1.2739
208902_s_at	RPS28	3.61226	0.278186	0.0770116	1.21267	1.2739
232287_at	PGBD3	3.60636	0.428962	0.118946	1.34626	1.2739
215222_x_at	MACF1	3.60361	0.628593	0.174435	1.54606	1.2739
209354_at	TNFRSF14	3.60307	0.337302	0.093615	1.26339	1.2739
235919_at	AA227879	3.60303	1.7623	0.489116	3.39239	1.2739
228362_s_at	FAM26F	3.60302	0.980194	0.272048	1.97273	1.2739
202792_s_at	PPP6R2	3.60203	0.57428	0.159432	1.48893	1.2739
222417_s_at	SNX5	3.60147	0.752406	0.208916	1.6846	1.2739
239407_at	AI793248	3.59993	0.604562	0.167937	1.52052	1.2739
225111_s_at	NAPB	3.59732	0.48577	0.135037	1.40033	1.2739
235404_at	ARID5B	3.59719	0.69968	0.194507	1.62414	1.2739
207315_at	CD226	3.59648	0.645592	0.179507	1.56438	1.2739
232087_at	CXorf23	3.59598	0.636041	0.176876	1.55406	1.2739
210425_x_at	GOLGA8B	3.59554	0.796774	0.2216	1.73721	1.2739
234068_s_at	AP2A1	3.59515	1.65956	0.461611	3.15921	1.2739
1554509_a_at	FAM188A	3.59474	0.786963	0.218921	1.72544	1.2739
202130_at	RIOK3	3.59151	0.46217	0.128684	1.37761	1.2739
230133_at	RC3H2	3.59061	0.794351	0.22123	1.7343	1.2739
201930_at	MCM6	3.5898	0.636301	0.177252	1.55434	1.2739
203515_s_at	PMVK	3.58922	0.655711	0.182689	1.57539	1.2739
240413_at	PYHIN1	3.58776	2.57656	0.71815	5.96514	1.2739
207231_at	DZIP3	3.58769	0.572038	0.159445	1.48662	1.2739
41329_at	SCYL3	3.5859	0.352431	0.0982824	1.27671	1.2739
218073_s_at	TMEM48	3.58058	0.909824	0.2541	1.87882	1.2739
204960_at	PTPRCAP	3.5801	1.35764	0.379218	2.56266	1.2739
206624_at	USP9Y	3.57948	0.763554	0.213314	1.69767	1.2739
214995_s_at	APOBEC3F	3.57925	1.4182	0.396228	2.67252	1.2739
218832_x_at	ARRB1	3.57848	1.08396	0.302912	2.11985	1.2739
219724_s_at	KIAA0748	3.57815	0.380208	0.106258	1.30153	1.2739
213045_at	MAST3	3.57654	0.945557	0.264377	1.92593	1.2739
227757_at	CUL4A	3.57571	0.43969	0.122966	1.35631	1.2739
220011_at	C1orf135	3.57458	0.347482	0.0972091	1.27234	1.2739
243895_x_at	AW452435	3.5743	0.35217	0.0985283	1.27648	1.2739
204070_at	RARRES3	3.57384	0.540853	0.151337	1.45483	1.2739
220813_at	CYSLTR2	3.57239	0.338491	0.0947519	1.26443	1.2739
213236_at	SASH1	3.57184	0.8672	0.242788	1.82412	1.2739
241419_at	ARHGAP1	3.56778	0.821697	0.23031	1.76748	1.2739
201104_x_at	NBPF1	3.56323	0.752902	0.211297	1.68518	1.2739
233089_at	QRSL1	3.56248	0.554645	0.155691	1.46881	1.2739
208836_at	ATP1B3	3.5589	0.422621	0.118751	1.34036	1.2739
213912_at	TBC1D30	3.55882	1.08137	0.303855	2.11604	1.2739
208184_s_at	TRAPPC10	3.55797	0.679666	0.191026	1.60177	1.2739
219623_at	ACTR5	3.55712	0.34575	0.0971994	1.27081	1.2739
230226_s_at	KDM5A	3.55656	0.629225	0.17692	1.54673	1.2739
203434_s_at	MME	3.55497	0.860181	0.241966	1.81527	1.2739
1557985_s_at	CEP78	3.5549	0.933131	0.262492	1.90942	1.2739
37590_g_at	AL109698	3.55476	0.558309	0.157059	1.47254	1.2739
231137_at	IDH3A	3.55418	0.555099	0.156182	1.46927	1.2739
223774_at	SNHG12	3.55305	0.885838	0.249318	1.84784	1.2739
214402_s_at	SFI1	3.55299	0.573401	0.161385	1.48803	1.2739
230206_at	DOCK5	3.55149	1.14101	0.321276	2.20535	1.2739
203826_s_at	PITPNM1	3.55054	0.959229	0.270164	1.94427	1.2739
207872_s_at	LILRA1	3.55038	1.38829	0.391025	2.61768	1.2739
218653_at	SLC25A15	3.54952	0.604439	0.170288	1.52039	1.2739
222976_s_at	TPM3	3.54807	0.333219	0.0939156	1.25982	1.2739
215537_x_at	DDAH2	3.54605	0.56298	0.158763	1.47732	1.2739
40612_at	DOPEY1	3.54595	0.460781	0.129946	1.37629	1.2739
223515_s_at	COQ3	3.54372	0.895637	0.252739	1.86043	1.2739
202150_s_at	NEDD9	3.54351	0.978101	0.276026	1.96987	1.2739
201524_x_at	UBE2N	3.54283	0.342075	0.0965543	1.26758	1.2739
222161_at	NAALAD2	3.54163	1.07811	0.304411	2.11127	1.2739
244398_x_at	ZNF684	3.54146	0.310756	0.0877481	1.24036	1.2739
202161_at	PKN1	3.54141	0.994458	0.280808	1.99233	1.2739
217976_s_at	DYNC1LI1	3.54052	0.539383	0.152346	1.45335	1.2739
219359_at	ATHL1	3.53863	1.33906	0.378412	2.52986	1.2739
219351_at	TRAPPC2	3.5386	0.38782	0.109597	1.30841	1.2739
212918_at	RECQL	3.53827	0.777472	0.219732	1.71412	1.2739
1556210_at	N62827	3.53747	0.379461	0.107269	1.30086	1.2739
200904_at	HLA-E	3.53713	0.486715	0.137602	1.40125	1.2739
225251_at	RAB24	3.53713	0.532576	0.150567	1.44651	1.2739
213198_at	ACVR1B	3.53672	0.966467	0.273266	1.95405	1.2739
227361_at	HS3ST3B1	3.53664	1.13184	0.320031	2.19137	1.2739
243386_at	CASZ1	3.53623	0.588029	0.166287	1.50319	1.2739
219423_x_at	TNFRSF25	3.53283	1.26593	0.358334	2.40483	1.2739
206723_s_at	LPAR2	3.53029	0.859559	0.243481	1.81448	1.2739
219551_at	EAF2	3.52993	0.69583	0.197123	1.61982	1.2739
218273_s_at	PDP1	3.52873	0.571607	0.161986	1.48618	1.2739
218362_s_at	DIS3	3.52849	1.13448	0.321521	2.1954	1.2739
230279_at	LOC100507540	3.52795	0.593741	0.168296	1.50915	1.2739
224484_s_at	BRMS1L	3.52514	0.65887	0.186906	1.57885	1.2739
244828_x_at	NAF1	3.52445	0.275586	0.0781927	1.21049	1.2739
1556602_at	AW614839	3.52398	0.86741	0.246145	1.82438	1.2739
206398_s_at	CD19	3.51969	0.476922	0.135501	1.39177	1.2739
230818_at	AI360054	3.51815	0.636436	0.180901	1.55448	1.2739
205821_at	KLRK1	3.51738	2.51216	0.714214	5.70475	1.2739
219952_s_at	MCOLN1	3.51638	0.587852	0.167175	1.50301	1.2739
225919_s_at	C9orf72	3.51595	0.454757	0.129341	1.37055	1.2739
215071_s_at	HIST1H2AC	3.5146	0.727736	0.207061	1.65604	1.2739
209353_s_at	BC001205	3.5141	0.356595	0.101475	1.2804	1.2739
214185_at	KHDRBS1	3.51298	0.441346	0.125633	1.35787	1.2739
203972_s_at	PEX3	3.51234	0.579914	0.165107	1.49476	1.2739
226554_at	ZBTB7A	3.51199	0.761111	0.216717	1.69479	1.2739
230508_at	DKK3	3.51169	0.225058	0.0640882	1.16882	1.2739
1555368_x_at	ZNF479	3.51149	0.373156	0.106267	1.29518	1.2739
221697_at	MAP1LC3C	3.51141	0.49772	0.141743	1.41198	1.2739
241922_at	LMO4	3.51117	0.630712	0.17963	1.54833	1.2739
242610_x_at	AI569997	3.51111	0.681848	0.194197	1.60419	1.2739
228369_at	CNPY3	3.51065	0.768433	0.218886	1.70342	1.2739
236330_at	AW292996	3.50869	0.710088	0.20238	1.6359	1.2739
236291_at	RDH5	3.50826	0.820094	0.233761	1.76552	1.2739
215147_at	AF007147	3.50656	0.692292	0.197428	1.61585	1.2739
215718_s_at	PHF3	3.50622	0.425287	0.121295	1.34284	1.2739
225107_at	HNRNPA2B1	3.50572	0.597335	0.170389	1.51292	1.2739
241699_at	R71414	3.50533	0.920452	0.262587	1.89271	1.2739
227889_at	LPCAT2	3.50478	0.547889	0.156326	1.46195	1.2739
239707_at	SLC5A10	3.50469	1.07245	0.306005	2.10301	1.2739
226251_at	ASXL2	3.50334	0.370048	0.105627	1.2924	1.2739
213088_s_at	DNAJC9	3.50283	0.554107	0.158189	1.46826	1.2739
1556228_a_at	VCPIP1	3.50226	0.790193	0.225624	1.72931	1.2739
202616_s_at	MECP2	3.50156	0.773608	0.220933	1.70954	1.2739
226389_s_at	RAPGEF1	3.50143	0.976703	0.278944	1.96796	1.2739
213848_at	DUSP7	3.50095	0.747388	0.213482	1.67875	1.2739
228788_at	YPEL1	3.50011	0.692646	0.197892	1.61625	1.2739
225060_at	LRP11	3.4983	1.79338	0.512644	3.46626	1.2739
227313_at	CNPY4	3.4967	0.563119	0.161043	1.47746	1.2739
230141_at	ARID4A	3.49667	0.45544	0.13025	1.3712	1.2739
213774_s_at	PPP1R2	3.49542	0.285728	0.0817437	1.21903	1.2739
202911_at	MSH6	3.49491	0.592872	0.169638	1.50825	1.2739
201938_at	CDK2AP1	3.49465	0.8641	0.247264	1.8202	1.2739
216194_s_at	TBCB	3.49394	0.650741	0.186248	1.56997	1.2739
221149_at	GPR77	3.49332	0.899868	0.257597	1.86589	1.2739
240173_at	AI732969	3.49283	0.694969	0.19897	1.61885	1.2739
227844_at	FMNL3	3.49265	0.712063	0.203875	1.63814	1.2739
1555878_at	RPS24	3.4914	0.841872	0.241127	1.79237	1.2739
228722_at	PRMT2	3.49126	0.443559	0.127048	1.35995	1.2739
1557055_s_at	LOC643837	3.49045	0.343987	0.0985509	1.26926	1.2739
235024_at	PHF17	3.49022	0.66307	0.189979	1.58345	1.2739
219821_s_at	GFOD1	3.48758	1.12282	0.321949	2.17772	1.2739
1556227_at	VCPIP1	3.48661	0.660105	0.189326	1.5802	1.2739
218191_s_at	LMBRD1	3.48599	0.44654	0.128096	1.36277	1.2739
233564_s_at	CDADC1	3.48593	0.687268	0.197155	1.61023	1.2739
222759_at	SUV420H1	3.4856	0.444708	0.127584	1.36104	1.2739
228859_at	C4orf21	3.48536	0.737331	0.211551	1.66709	1.2739
215708_s_at	PRIM2	3.48491	0.669619	0.192148	1.59065	1.2739
214202_at	N21364	3.4841	0.527937	0.151528	1.44187	1.2739
214876_s_at	TUBGCP5	3.48394	0.894451	0.256735	1.8589	1.2739
219467_at	GIN1	3.48384	0.598571	0.171814	1.51422	1.2739
230134_s_at	RC3H2	3.48337	0.66961	0.19223	1.59064	1.2739
216782_at	AK026679	3.48327	0.9676	0.277785	1.95559	1.2739
208121_s_at	PTPRO	3.48248	0.896328	0.257382	1.86132	1.2739
217823_s_at	UBE2J1	3.48237	0.798006	0.229156	1.7387	1.2739
218126_at	FAM82A2	3.48213	0.467924	0.134379	1.38312	1.2739
213193_x_at	TRBC1	3.4782	1.84984	0.53184	3.60461	1.2739
1559502_s_at	LRRC25	3.47638	1.28691	0.370186	2.44004	1.2739
211144_x_at	TARP	3.47524	1.30749	0.37623	2.4751	1.2739
212568_s_at	DLAT	3.47468	0.690298	0.198665	1.61362	1.2739
239159_at	GOSR2	3.47449	0.585807	0.168602	1.50088	1.2739
206316_s_at	KNTC1	3.47262	0.67101	0.193229	1.59219	1.2739
223226_x_at	SSBP4	3.4726	0.537703	0.154842	1.45166	1.2739
201282_at	OGDH	3.47221	0.607	0.174816	1.52309	1.2739
201929_s_at	PKP4	3.47067	0.603001	0.173742	1.51887	1.2739
229558_at	AI927643	3.46993	0.401555	0.115724	1.32093	1.2739
206707_x_at	FAM65B	3.46923	0.698006	0.201199	1.62226	1.2739
228031_at	TTPAL	3.4684	0.241294	0.0695693	1.18205	1.2739
1555691_a_at	KLRK1	3.46779	2.01651	0.581498	4.04604	1.2739
214179_s_at	NFE2L1	3.46691	0.600487	0.173205	1.51623	1.2739
228963_at	BE856028	3.46683	0.438871	0.126591	1.35554	1.2739
200644_at	MARCKSL1	3.46618	1.34475	0.387963	2.53986	1.2739
208634_s_at	MACF1	3.46301	0.626713	0.180974	1.54404	1.2739
223321_s_at	FGFRL1	3.4616	1.66026	0.479621	3.16073	1.2739
225186_at	RAPH1	3.46144	0.93672	0.270616	1.91417	1.2739
227447_at	SKIV2L2	3.46014	0.476434	0.137692	1.3913	1.2739
224245_at	INGX	3.4564	0.75485	0.218392	1.68746	1.2739
205599_at	TRAF1	3.4542	0.711291	0.205921	1.63727	1.2739
235982_at	FCRL1	3.45361	0.988581	0.286246	1.98423	1.2739
234157_at	AK025190	3.45265	1.26428	0.366177	2.40207	1.2739
219820_at	SLC6A16	3.45263	1.1977	0.346896	2.29374	1.2739
212211_at	ANKRD17	3.45243	0.464836	0.13464	1.38016	1.2739
201027_s_at	EIF5B	3.4521	0.37503	0.108638	1.29687	1.2739
221620_s_at	APOO	3.44831	0.871596	0.25276	1.82969	1.2739
225949_at	NRBP2	3.44828	0.6825	0.197924	1.60492	1.2739
214450_at	CTSW	3.44791	2.18491	0.633691	4.54698	1.2739
217959_s_at	TRAPPC4	3.44707	0.641092	0.185982	1.55951	1.2739
228566_at	RPRD1A	3.44639	1.09188	0.316819	2.13152	1.2739
213500_at	AI307760	3.44605	0.659821	0.191472	1.57989	1.2739
218710_at	TTC27	3.44569	0.520742	0.151128	1.43469	1.2739
1554021_a_at	ZNF12	3.44525	0.403712	0.117179	1.32291	1.2739
217611_at	ERICH1	3.44461	0.563411	0.163563	1.47776	1.2739
1568598_at	KAZALD1	3.44307	0.402794	0.116987	1.32207	1.2739
1554899_s_at	FCER1G	3.43924	0.582195	0.16928	1.49713	1.2739
203543_s_at	KLF9	3.4384	1.06561	0.309916	2.09306	1.2739
207700_s_at	NCOA3	3.43693	0.651061	0.189431	1.57032	1.2739
219374_s_at	ALG9	3.43571	0.625061	0.181931	1.54228	1.2739
1569128_at	C3orf38	3.43494	0.680115	0.197999	1.60227	1.2739
1555759_a_at	CCL5	3.43459	1.97762	0.575795	3.93843	1.2739
242907_at	BF509371	3.43153	0.747138	0.217727	1.67846	1.2739
224984_at	NFAT5	3.43124	0.825556	0.2406	1.77222	1.2739
202767_at	ACP2	3.42959	0.875595	0.255306	1.83476	1.2739
1554806_a_at	FBXO8	3.42881	0.826245	0.240972	1.77306	1.2739
1565674_at	FCGR2A	3.42775	1.45126	0.423388	2.73448	1.2739
224905_at	WDR26	3.42712	0.559832	0.163353	1.4741	1.2739
243952_at	BF000009	3.42711	1.19379	0.348337	2.28753	1.2739
1553150_at	KDM1B	3.42704	1.85504	0.541293	3.61761	1.2739
203301_s_at	DMTF1	3.42692	0.549432	0.160328	1.46351	1.2739
212590_at	RRAS2	3.42639	0.986251	0.287839	1.98103	1.2739
206805_at	SEMA3A	3.42614	0.624823	0.18237	1.54202	1.2739
218462_at	RPF1	3.42429	0.357897	0.104517	1.28156	1.2739
208813_at	GOT1	3.42424	1.06265	0.310332	2.08877	1.2739
213657_s_at	BE858194	3.42158	0.59512	0.173931	1.5106	1.2739
204336_s_at	RGS19	3.42079	0.484227	0.141554	1.39884	1.2739
213988_s_at	SAT1	3.41997	0.688677	0.201369	1.61181	1.2739
218343_s_at	GTF3C3	3.41815	0.460351	0.134678	1.37588	1.2739
219657_s_at	KLF3	3.41751	1.18311	0.34619	2.27065	1.2739
201912_s_at	GSPT1	3.41642	0.515371	0.150851	1.42936	1.2739
225726_s_at	PLEKHH1	3.41521	0.461845	0.135232	1.3773	1.2739
202923_s_at	GCLC	3.41401	0.49863	0.146054	1.41287	1.2739
243221_at	FAM20A	3.41372	1.10257	0.322983	2.14737	1.2739
212681_at	EPB41L3	3.41326	0.438797	0.128557	1.35547	1.2739
242945_at	FAM20A	3.41199	1.89355	0.554969	3.71548	1.2739
212247_at	NUP205	3.41057	0.61732	0.181002	1.53402	1.2739
219384_s_at	ADAT1	3.41003	0.401598	0.11777	1.32097	1.2739
228709_at	TPR	3.40877	0.444268	0.130331	1.36062	1.2739
213407_at	PHLPP2	3.40852	1.18328	0.347153	2.27092	1.2739
201079_at	SYNGR2	3.40778	0.695709	0.204153	1.61968	1.2739
212914_at	CBX7	3.40752	0.888249	0.260673	1.85093	1.2739
203243_s_at	PDLIM5	3.40674	1.34052	0.393489	2.53242	1.2739
1554290_at	HERC3	3.40514	0.543169	0.159514	1.45717	1.2739
202693_s_at	STK17A	3.40201	0.622216	0.182897	1.53924	1.2739
1553138_a_at	ANKLE1	3.40198	1.21886	0.358279	2.32762	1.2739
203480_s_at	OTUD4	3.40161	0.33354	0.0980538	1.2601	1.2739
211796_s_at	TRBC1	3.40137	2.37089	0.697041	5.17261	1.2739
203321_s_at	ADNP2	3.4011	0.329969	0.0970183	1.25699	1.2739
203395_s_at	HES1	3.40014	2.4699	0.726411	5.54004	1.2739
228968_at	ZNF449	3.39827	0.421343	0.123987	1.33917	1.2739
213787_s_at	EBP	3.39796	0.643339	0.189331	1.56194	1.2739
223094_s_at	ANKH	3.39781	0.90692	0.266913	1.87504	1.2739
202303_x_at	SMARCA5	3.39735	0.488805	0.143878	1.40328	1.2739
227485_at	DDX26B	3.39692	0.468472	0.137911	1.38364	1.2739
202095_s_at	BIRC5	3.39353	0.246099	0.0725202	1.186	1.98193
205012_s_at	HAGH	3.39271	0.648732	0.191214	1.56779	1.98193
220227_at	CDH4	3.39233	0.38861	0.114555	1.30913	1.98193
200694_s_at	DDX24	3.39168	0.513041	0.151264	1.42705	1.98193
230100_x_at	PAK1	3.39152	0.539513	0.159077	1.45348	1.98193
1553678_a_at	ITGB1	3.39044	1.28999	0.380478	2.44526	1.98193
226682_at	RORA	3.38987	2.92102	0.861689	7.57379	1.98193
228306_at	CNIH4	3.38897	0.917966	0.270869	1.88945	1.98193
221586_s_at	E2F5	3.38837	0.478698	0.141277	1.39349	1.98193
243026_x_at	XIAP	3.38617	1.03421	0.305422	2.04799	1.98193
227862_at	TRNP1	3.38613	1.86144	0.549724	3.63369	1.98193
207795_s_at	KLRD1	3.38593	2.33864	0.690694	5.05825	1.98193
231662_at	ARG1	3.38593	0.250121	0.0738708	1.18931	1.98193
200638_s_at	YWHAZ	3.38531	0.54893	0.162151	1.463	1.98193
1557071_s_at	NUB1	3.38453	0.916212	0.270705	1.88715	1.98193
212811_x_at	SLC1A4	3.38411	1.16884	0.345391	2.24831	1.98193
1562005_at	RIN3	3.38381	1.19814	0.354079	2.29443	1.98193
235115_at	PDE8B	3.38342	0.450423	0.133127	1.36644	1.98193
226080_at	SSH2	3.38272	0.526867	0.155753	1.4408	1.98193
203196_at	ABCC4	3.38255	0.997225	0.294815	1.99616	1.98193
222201_s_at	CASP8AP2	3.38196	0.668052	0.197534	1.58893	1.98193
209760_at	KIAA0922	3.37948	0.491994	0.145583	1.40639	1.98193
225227_at	AW294869	3.37734	0.554614	0.164216	1.46878	1.98193
209395_at	CHI3L1	3.37726	2.83453	0.839301	7.13312	1.98193
230378_at	SCGB3A1	3.37611	1.8255	0.540711	3.5443	1.98193
1569552_at	PTPN18	3.37426	1.45928	0.432475	2.74971	1.98193
230789_at	ZNF280B	3.37331	0.657216	0.194828	1.57704	1.98193
210001_s_at	SOCS1	3.36978	0.448918	0.133219	1.36502	1.98193
212478_at	RMND5A	3.36946	0.736203	0.218493	1.66579	1.98193
217803_at	GOLPH3	3.36861	0.332144	0.0985997	1.25888	1.98193
211378_x_at	PPIA	3.36767	0.287453	0.0853566	1.22048	1.98193
202871_at	TRAF4	3.3676	0.463935	0.137764	1.3793	1.98193
201381_x_at	CACYBP	3.367	0.277583	0.0824421	1.21216	1.98193
213408_s_at	PI4KA	3.36481	0.371861	0.110515	1.29402	1.98193
204980_at	CLOCK	3.36228	0.696463	0.20714	1.62053	1.98193
205013_s_at	ADORA2A	3.36217	0.801289	0.238325	1.74266	1.98193
210656_at	EED	3.36121	0.729823	0.217131	1.65844	1.98193
31637_s_at	NR1D1	3.36057	0.526168	0.156571	1.4401	1.98193
1568834_s_at	CCDC90B	3.36036	0.687848	0.204695	1.61088	1.98193
201021_s_at	DSTN	3.35702	1.21132	0.360831	2.31549	1.98193
221565_s_at	CALHM2	3.35595	0.834667	0.248713	1.78345	1.98193
205836_s_at	YTHDC2	3.35565	0.760844	0.226736	1.69448	1.98193
201266_at	TXNRD1	3.35499	0.236418	0.0704678	1.17806	1.98193
235693_at	D81004	3.35448	1.5337	0.45721	2.89528	1.98193
219484_at	HCFC2	3.3538	0.521948	0.155629	1.43589	1.98193
201296_s_at	WSB1	3.3537	0.508825	0.151721	1.42289	1.98193
225353_s_at	C1QC	3.35335	2.29628	0.684771	4.91189	1.98193
212943_at	KIAA0528	3.35199	0.899776	0.268431	1.86578	1.98193
209366_x_at	CYB5A	3.35154	0.440313	0.131376	1.3569	1.98193
235000_at	LPP	3.35108	0.705601	0.210559	1.63082	1.98193
242866_x_at	BF509229	3.35025	0.568278	0.169623	1.48275	1.98193
229255_x_at	BF593917	3.34973	0.516968	0.154331	1.43094	1.98193
244206_at	ANUBL1	3.34963	0.310776	0.0927793	1.24037	1.98193
201067_at	PSMC2	3.34796	0.714878	0.213527	1.64134	1.98193
215771_x_at	RET	3.34499	1.0385	0.310463	2.05408	1.98193
225215_s_at	MTRF1L	3.34221	0.568428	0.170076	1.48291	1.98193
227017_at	ERICH1	3.34197	0.59674	0.17856	1.5123	1.98193
217755_at	HN1	3.34189	0.870504	0.260482	1.8283	1.98193
215921_at	NPIPL3	3.34072	0.790807	0.236717	1.73004	1.98193
203384_s_at	GOLGA1	3.33852	0.4831	0.144705	1.39774	1.98193
217549_at	AW574933	3.33559	0.527164	0.158042	1.44109	1.98193
217257_at	SH3BP2	3.33548	1.25711	0.376891	2.39017	1.98193
239272_at	MMP28	3.3343	0.659148	0.197687	1.57915	1.98193
214551_s_at	CD7	3.33354	1.40431	0.421267	2.64691	1.98193
204094_s_at	TSC22D2	3.33335	0.734327	0.220297	1.66362	1.98193
244874_at	AI401017	3.33116	0.723379	0.217155	1.65104	1.98193
229510_at	MS4A14	3.33058	1.20812	0.362736	2.31037	1.98193
226393_at	CYP2U1	3.33039	1.06099	0.318578	2.08636	1.98193
213716_s_at	SECTM1	3.33031	0.477826	0.143478	1.39264	1.98193
1557984_s_at	RPAP3	3.33017	0.767489	0.230466	1.7023	1.98193
217825_s_at	UBE2J1	3.32873	0.933264	0.280366	1.90959	1.98193
205062_x_at	ARID4A	3.32826	0.423307	0.127186	1.341	1.98193
211559_s_at	CCNG2	3.32766	1.59207	0.478435	3.01482	1.98193
230207_s_at	DOCK5	3.32703	1.04284	0.313445	2.06028	1.98193
242116_x_at	AL566906	3.32631	0.559116	0.168089	1.47337	1.98193
201844_s_at	RYBP	3.3262	0.841935	0.253122	1.79245	1.98193
238546_at	SLC8A1	3.32522	1.05196	0.316359	2.07335	1.98193
229656_s_at	EML6	3.32498	0.720094	0.216571	1.64729	1.98193
227420_at	TNFAIP8L1	3.32493	0.69803	0.209938	1.62229	1.98193
202458_at	PRSS23	3.3242	1.30396	0.392261	2.46905	1.98193
206279_at	PRKY	3.32193	0.444913	0.133932	1.36123	1.98193
202869_at	OAS1	3.32015	1.34554	0.405264	2.54125	1.98193
209584_x_at	APOBEC3C	3.32009	0.730567	0.220045	1.65929	1.98193
243999_at	SLFN5	3.31991	1.36179	0.41019	2.57005	1.98193
1563369_at	NCRNA00173	3.31946	0.814109	0.245254	1.75821	1.98193
214276_at	KLF12	3.3185	0.632265	0.190527	1.55	1.98193
1555125_at	GCFC1	3.31764	0.516851	0.155789	1.43083	1.98193
205642_at	CEP110	3.3175	0.512197	0.154392	1.42622	1.98193
203021_at	SLPI	3.31538	1.1379	0.343218	2.20061	1.98193
219715_s_at	TDP1	3.31521	0.299785	0.0904272	1.23096	1.98193
211352_s_at	NCOA3	3.31461	0.875839	0.264236	1.83508	1.98193
244756_at	AI885453	3.31423	0.495355	0.149463	1.40967	1.98193
213372_at	PAQR3	3.31362	0.569252	0.171792	1.48375	1.98193
225448_at	NAPG	3.31324	0.442547	0.133569	1.359	1.98193
224177_s_at	CXorf26	3.31301	0.744074	0.224592	1.6749	1.98193
243947_s_at	AW300612	3.31291	1.15749	0.349388	2.23069	1.98193
228298_at	FAM113B	3.31273	0.300203	0.0906209	1.23132	1.98193
214749_s_at	ARMCX6	3.31263	0.766757	0.231465	1.70144	1.98193
243927_x_at	KIAA1429	3.31228	0.514082	0.155205	1.42809	1.98193
205518_s_at	CMAH	3.31174	1.1379	0.343596	2.2006	1.98193
219944_at	CLIP4	3.30827	0.658106	0.198928	1.57801	1.98193
207094_at	CXCR1	3.30697	0.603258	0.18242	1.51914	1.98193
226508_at	PHC3	3.30686	0.549774	0.166253	1.46386	1.98193
212124_at	ZMIZ1	3.30621	0.570046	0.172417	1.48457	1.98193
220179_at	DPEP3	3.30588	0.355546	0.10755	1.27947	1.98193
228987_at	AA156238	3.30578	0.398199	0.120455	1.31786	1.98193
223294_at	CXorf26	3.30426	0.536656	0.162413	1.45061	1.98193
211776_s_at	EPB41L3	3.30372	1.18358	0.358256	2.27139	1.98193
217414_x_at	HBA1	3.30315	2.95933	0.895911	7.77762	1.98193
235573_at	AL536101	3.30222	0.979955	0.296756	1.9724	1.98193
204645_at	CCNT2	3.29985	0.354808	0.107522	1.27882	1.98193
201308_s_at	42258	3.29897	0.642451	0.194743	1.56098	1.98193
207338_s_at	ZNF200	3.29866	0.667491	0.202352	1.58831	1.98193
202089_s_at	SLC39A6	3.29832	0.754088	0.228628	1.68656	1.98193
202083_s_at	SEC14L1	3.29778	0.799314	0.242379	1.74027	1.98193
201008_s_at	TXNIP	3.2968	0.775946	0.235363	1.71231	1.98193
230276_at	FAM49A	3.29518	0.232498	0.070557	1.17487	1.98193
1560028_at	C11orf57	3.29495	0.501107	0.152083	1.4153	1.98193
240663_at	AI990613	3.29386	0.399205	0.121197	1.31878	1.98193
215734_at	IZUMO4	3.29367	0.760981	0.231044	1.69464	1.98193
210865_at	FASLG	3.29272	0.432038	0.13121	1.34914	1.98193
1559263_s_at	PPIL4	3.29251	0.835053	0.253622	1.78392	1.98193
235242_at	BE739287	3.29207	0.551247	0.167447	1.46535	1.98193
235039_x_at	LIN9	3.29103	0.45007	0.136757	1.36611	1.98193
209399_at	HLCS	3.29076	0.414039	0.125819	1.33241	1.98193
238659_at	KIAA0141	3.29065	0.731488	0.222293	1.66035	1.98193
224583_at	COTL1	3.28993	0.38036	0.115613	1.30167	1.98193
225617_at	ODF2	3.28936	0.788756	0.23979	1.72758	1.98193
227072_at	RTTN	3.2892	0.70417	0.214085	1.62921	1.98193
204808_s_at	TMEM5	3.28895	0.283423	0.0861741	1.21708	1.98193
205330_at	MN1	3.28827	1.71204	0.52065	3.27623	1.98193
224768_at	IWS1	3.28759	0.434631	0.132204	1.35157	1.98193
230163_at	GFRA1	3.28691	0.256735	0.0781083	1.19477	1.98193
242986_at	BF513384	3.28533	0.908432	0.276512	1.877	1.98193
1561969_at	ZPLD1	3.28497	0.659301	0.200702	1.57932	1.98193
1570415_at	DDX52	3.28424	1.23857	0.377126	2.35965	1.98193
220408_x_at	FAM48A	3.28359	0.292357	0.0890357	1.22464	1.98193
212164_at	TMEM183A	3.28102	0.408276	0.124436	1.3271	1.98193
206177_s_at	ARG1	3.27995	0.696845	0.212456	1.62096	1.98193
233379_at	PRR5L	3.27984	0.475404	0.144947	1.39031	1.98193
233630_at	CDS2	3.27888	0.750904	0.229012	1.68285	1.98193
233750_s_at	C1orf25	3.27869	0.54041	0.164825	1.45439	1.98193
202747_s_at	ITM2A	3.27829	0.906773	0.276599	1.87485	1.98193
209813_x_at	TARP	3.27793	1.65417	0.50464	3.14743	1.98193
211532_x_at	KIR2DS2	3.27764	0.750655	0.229023	1.68256	1.98193
208174_x_at	ZRSR2	3.27604	0.516163	0.157557	1.43015	1.98193
200853_at	H2AFZ	3.27448	0.379336	0.115846	1.30074	1.98193
212991_at	FBXO9	3.27442	0.688979	0.210413	1.61214	1.98193
206613_s_at	TAF1A	3.27366	1.16757	0.356657	2.24634	1.98193
1553713_a_at	RHEBL1	3.27236	0.716004	0.218804	1.64263	1.98193
232262_at	PIGL	3.27065	0.862815	0.263805	1.81858	1.98193
1555613_a_at	ZAP70	3.27003	1.18946	0.363747	2.28068	1.98193
238412_at	RRN3P3	3.26911	0.515434	0.157668	1.42942	1.98193
210277_at	AP4S1	3.26905	0.833803	0.255059	1.78238	1.98193
214032_at	ZAP70	3.26816	1.81154	0.554299	3.51016	1.98193
218024_at	BRP44L	3.26803	0.366121	0.112031	1.28888	1.98193
223852_s_at	STK40	3.26782	0.85533	0.261743	1.80917	1.98193
226547_at	MYST3	3.26678	0.3001	0.091864	1.23123	1.98193
218603_at	HECA	3.26604	0.466929	0.142965	1.38216	1.98193
243792_x_at	PTPN13	3.26596	1.24891	0.382402	2.37662	1.98193
230481_at	ACY3	3.26233	1.54668	0.474104	2.92145	1.98193
225686_at	SKA2	3.26139	0.663865	0.203553	1.58432	1.98193
227813_at	THAP6	3.26083	0.417201	0.127943	1.33533	1.98193
213322_at	C6orf130	3.26064	0.276254	0.0847238	1.21105	1.98193
210720_s_at	NECAB3	3.2597	0.924293	0.283552	1.89775	1.98193
231049_at	AI052253	3.2588	0.607737	0.186491	1.52387	1.98193
203822_s_at	ELF2	3.25792	0.582758	0.178874	1.49771	1.98193
223247_at	MED10	3.25784	0.396525	0.121714	1.31633	1.98193
208381_s_at	SGPL1	3.25472	0.420213	0.129109	1.33813	1.98193
235913_at	ZNF880	3.25308	0.597463	0.183661	1.51305	1.98193
203250_at	RBM16	3.25234	0.395052	0.121467	1.31499	1.98193
203340_s_at	SLC25A12	3.25224	0.338238	0.104002	1.26421	1.98193
227112_at	TMCC1	3.25002	0.556223	0.171144	1.47041	1.98193
204332_s_at	AGA	3.24969	0.649917	0.199994	1.56908	1.98193
232950_s_at	PITPNM2	3.2489	0.505277	0.155523	1.4194	1.98193
230149_at	AI912179	3.24883	0.720401	0.221742	1.64764	1.98193
221641_s_at	ACOT9	3.24848	0.534869	0.164652	1.44881	1.98193
213253_at	SMC2	3.24814	0.707744	0.217892	1.63325	1.98193
215275_at	TRAF3IP3	3.24616	1.15164	0.354769	2.22166	1.98193
202270_at	GBP1	3.24412	1.12404	0.346486	2.17956	1.98193
216095_x_at	MTMR1	3.24328	0.498597	0.153733	1.41284	1.98193
230274_s_at	NUP88	3.24283	0.520602	0.160539	1.43455	1.98193
1565595_at	AU144979	3.24267	1.19309	0.367934	2.28642	1.98193
217800_s_at	NDFIP1	3.24247	0.389004	0.119972	1.30949	1.98193
1570253_a_at	RHEBL1	3.24073	1.12978	0.348619	2.18825	1.98193
229937_x_at	LILRB1	3.23876	0.911893	0.281556	1.88151	1.98193
221766_s_at	FAM46A	3.2366	0.819005	0.253045	1.76419	1.98193
227413_at	UBLCP1	3.23531	0.52126	0.161116	1.43521	1.98193
222235_s_at	CSGALNACT2	3.23438	0.422873	0.130743	1.34059	1.98193
219736_at	TRIM36	3.23289	1.82473	0.564426	3.54241	1.98193
228175_at	AL137310	3.23281	0.609487	0.188532	1.52572	1.98193
235719_at	CYP4V2	3.23153	1.06241	0.328764	2.08842	1.98193
212484_at	FAM89B	3.23008	0.497612	0.154056	1.41187	1.98193
1558699_a_at	HERPUD2	3.2294	0.772912	0.239336	1.70871	1.98193
218518_at	FAM13B	3.22896	0.614628	0.190348	1.53116	1.98193
203526_s_at	APC	3.22823	0.73497	0.22767	1.66436	1.98193
222512_at	NUB1	3.22721	0.380043	0.117762	1.30138	1.98193
203519_s_at	UPF2	3.2264	0.528808	0.1639	1.44274	1.98193
205268_s_at	ADD2	3.22622	1.68774	0.523131	3.22151	1.98193
217686_at	PTPN1	3.226	0.461322	0.143001	1.3768	1.98193
219306_at	KIF15	3.22515	0.553866	0.171733	1.46801	1.98193
238540_at	LOC401320	3.22419	0.629671	0.195296	1.54721	1.98193
201252_at	PSMC4	3.22133	0.553912	0.171951	1.46806	1.98193
208921_s_at	SRI	3.21734	0.346855	0.107808	1.27179	1.98193
227592_at	ALDH16A1	3.21665	0.762976	0.237196	1.69699	1.98193
220212_s_at	THADA	3.21636	0.28117	0.0874188	1.21518	1.98193
211699_x_at	HBA1	3.21636	2.96891	0.923066	7.82944	1.98193
220998_s_at	UNC93B1	3.21634	0.365443	0.113621	1.28828	1.98193
227009_at	AK025253	3.21521	0.461149	0.143428	1.37664	1.98193
232004_at	HNRNPR	3.21459	0.536505	0.166897	1.45045	1.98193
211245_x_at	KIR2DL4	3.21422	0.494965	0.153992	1.40929	1.98193
224818_at	SORT1	3.21288	0.479013	0.149091	1.39379	1.98193
229001_at	PPP1R3E	3.21191	0.553409	0.172299	1.46755	1.98193
203264_s_at	ARHGEF9	3.21125	0.531033	0.165366	1.44496	1.98193
214231_s_at	KIAA0564	3.20939	0.368097	0.114694	1.29065	1.98193
225189_s_at	RAPH1	3.20856	1.4499	0.451886	2.7319	1.98193
233444_at	AL353954	3.20727	0.982556	0.306353	1.97596	1.98193
212854_x_at	NBPF10	3.2035	0.400812	0.125117	1.32025	1.98193
204888_s_at	NEURL	3.20289	1.67114	0.52176	3.18467	1.98193
202205_at	VASP	3.20097	0.5535	0.172916	1.46764	1.98193
37384_at	PPM1F	3.19953	0.640815	0.200284	1.55921	1.98193
209397_at	ME2	3.19801	0.407092	0.127295	1.32601	1.98193
1560817_at	LOC100287627	3.1957	0.645942	0.202128	1.56476	1.98193
238490_at	KIAA2026	3.19523	0.999604	0.312843	1.99945	1.98193
240432_x_at	KLF7	3.19417	0.591203	0.185088	1.5065	1.98193
203404_at	ARMCX2	3.19367	0.830132	0.259931	1.77785	1.98193
225718_at	KIAA1715	3.19305	0.599965	0.187897	1.51568	1.98193
221953_s_at	MMP24	3.19294	0.424173	0.132847	1.3418	1.98193
222034_at	GNB2L1	3.19184	0.475873	0.14909	1.39076	1.98193
222592_s_at	ACSL5	3.18947	0.449765	0.141016	1.36582	1.98193
205547_s_at	TAGLN	3.18774	2.63384	0.826241	6.20675	1.98193
229572_at	ATP6V0A2	3.18654	0.444803	0.139588	1.36113	1.98193
240227_at	MIER1	3.18525	0.272564	0.0855706	1.20795	1.98193
219104_at	RNF141	3.18405	0.508225	0.159616	1.4223	1.98193
222735_at	TMEM38B	3.18312	0.558239	0.175375	1.47247	1.98193
221940_at	RPUSD2	3.18277	0.633015	0.198888	1.5508	1.98193
207129_at	CA5B	3.18084	0.343659	0.108041	1.26897	1.98193
236910_at	MRPL39	3.17994	0.755343	0.237534	1.68803	1.98193
210074_at	CTSL2	3.1788	0.484382	0.152379	1.39899	1.98193
205884_at	ITGA4	3.17879	1.37324	0.432002	2.59052	1.98193
225633_at	DPY19L3	3.17797	0.516322	0.162469	1.4303	1.98193
229868_s_at	GDF15	3.17727	1.15355	0.363062	2.2246	1.98193
201401_s_at	ADRBK1	3.17659	0.706903	0.222535	1.6323	1.98193
221771_s_at	MPHOSPH8	3.17659	0.450766	0.141902	1.36677	1.98193
207332_s_at	TFRC	3.17624	0.872153	0.274586	1.83039	1.98193
241432_at	AA778610	3.17535	0.213604	0.0672693	1.15958	1.98193
227257_s_at	C10orf46	3.1747	0.913394	0.287711	1.88347	1.98193
232072_at	AK025371	3.17344	0.972581	0.306476	1.96235	1.98193
202970_at	DYRK2	3.1728	0.634928	0.200116	1.55286	1.98193
206890_at	IL12RB1	3.17252	0.595187	0.187607	1.51067	1.98193
1567247_at	OR5H1	3.1716	0.367513	0.115876	1.29013	1.98193
229075_at	SPATA5	3.17144	0.62931	0.19843	1.54682	1.98193
228296_at	YPEL1	3.16992	0.412514	0.130134	1.331	1.98193
202266_at	TDP2	3.16991	0.447998	0.141328	1.36415	1.98193
229882_at	RPS15A	3.16883	0.4676	0.147563	1.38281	1.98193
202880_s_at	CYTH1	3.16823	0.420438	0.132705	1.33833	1.98193
210534_s_at	B9D1	3.16714	0.470908	0.148686	1.38598	1.98193
235647_at	AP4S1	3.16513	0.436586	0.137936	1.3534	1.98193
239739_at	SNX24	3.16409	0.464877	0.146923	1.3802	1.98193
200640_at	YWHAZ	3.16373	0.487928	0.154225	1.40243	1.98193
227753_at	TMEM139	3.16251	0.493058	0.155907	1.40743	1.98193
225026_at	CHD6	3.1623	0.44725	0.141432	1.36344	1.98193
205312_at	SPI1	3.16114	0.585044	0.185074	1.50009	1.98193
239277_at	AI559696	3.16022	0.457929	0.144904	1.37357	1.98193
207483_s_at	CAND1	3.16011	0.2584	0.0817693	1.19615	1.98193
202069_s_at	IDH3A	3.15996	0.815479	0.258066	1.75988	1.98193
228569_at	PAPOLA	3.15932	0.367056	0.116182	1.28972	1.98193
206846_s_at	HDAC6	3.15897	0.802697	0.254101	1.74436	1.98193
219801_at	ZNF34	3.1585	0.365158	0.115611	1.28802	1.98193
235422_at	AA977218	3.15842	0.584205	0.184968	1.49921	1.98193
217851_s_at	SLMO2	3.15816	0.436702	0.138277	1.35351	1.98193
225931_s_at	RNF213	3.15574	0.98259	0.311366	1.97601	1.98193
217952_x_at	PHF3	3.15543	0.49447	0.156704	1.4088	1.98193
213530_at	RAB3GAP1	3.1553	0.750484	0.237848	1.68236	1.98193
1558976_x_at	FAM100A	3.15495	0.37214	0.117954	1.29427	1.98193
213092_x_at	DNAJC9	3.15436	0.631669	0.200253	1.54936	1.98193
1556129_at	LOC642533	3.15407	0.327461	0.103822	1.2548	1.98193
213144_at	GOSR2	3.15286	0.797205	0.252852	1.73773	1.98193
217742_s_at	WAC	3.1526	0.342528	0.108649	1.26798	1.98193
214390_s_at	BCAT1	3.15226	0.757352	0.240257	1.69039	1.98193
225311_at	IVD	3.1518	0.616786	0.195693	1.53345	1.98193
1558365_at	PGK1	3.15143	1.0222	0.32436	2.03101	1.98193
213149_at	DLAT	3.15131	0.56256	0.178516	1.47689	1.98193
221553_at	MAGT1	3.15118	0.508587	0.161396	1.42266	1.98193
226570_at	LOC100507375	3.15089	1.05118	0.333614	2.07222	1.98193
238010_at	C1orf174	3.15012	0.926909	0.294245	1.9012	1.98193
218172_s_at	DERL1	3.14868	0.770178	0.244603	1.70548	1.98193
208679_s_at	ARPC2	3.14447	0.477511	0.151858	1.39234	1.98193
227178_at	CELF2	3.14342	0.615626	0.195846	1.53222	1.98193
207419_s_at	RAC2	3.14321	1.10493	0.351529	2.15089	1.98193
233421_s_at	NUP133	3.14141	0.297644	0.0947485	1.22914	1.98193
206118_at	STAT4	3.14094	1.81716	0.578539	3.52386	1.98193
213180_s_at	GOSR2	3.13928	0.82154	0.261697	1.76729	1.98193
208363_s_at	INPP4A	3.13893	1.05707	0.336761	2.0807	1.98193
204039_at	CEBPA	3.13807	0.665372	0.212033	1.58598	1.98193
201456_s_at	BUB3	3.13782	0.457461	0.145789	1.37312	1.98193
218259_at	MKL2	3.13521	0.983398	0.313663	1.97712	1.98193
216920_s_at	TARP	3.13461	1.60054	0.510603	3.03257	1.98193
231855_at	KIAA1524	3.13049	0.390229	0.124654	1.3106	1.98193
213578_at	BMPR1A	3.13045	1.06961	0.341678	2.09886	1.98193
212050_at	WIPF2	3.12956	0.401281	0.128223	1.32068	1.98193
219452_at	DPEP2	3.12552	0.360117	0.115218	1.28353	1.98193
211605_s_at	RARA	3.12537	0.790891	0.253055	1.73014	1.98193
205571_at	LIPT1	3.12526	0.393395	0.125876	1.31348	1.98193
214452_at	BCAT1	3.12499	2.04637	0.654838	4.13064	1.98193
224210_s_at	PXMP4	3.12479	0.743404	0.237905	1.67412	1.98193
212003_at	C1orf144	3.12403	0.595988	0.190776	1.51151	1.98193
229447_x_at	NBPF11	3.12389	0.3156	0.101028	1.24453	1.98193
232352_at	ISL2	3.12355	1.28458	0.411255	2.43611	1.98193
228578_at	RBM45	3.12294	0.345704	0.110699	1.27077	1.98193
223240_at	FBXO8	3.1228	0.463473	0.148416	1.37886	1.98193
218059_at	ZNF706	3.12268	0.659866	0.211314	1.57994	1.98193
234031_at	C20orf112	3.1224	0.77179	0.247179	1.70739	1.98193
200611_s_at	WDR1	3.12114	0.765324	0.245206	1.69975	1.98193
240019_at	AA521370	3.11846	0.772789	0.247811	1.70857	1.98193
206744_s_at	ZMYM5	3.11834	0.804056	0.257847	1.746	1.98193
242569_at	STAM2	3.11792	0.804927	0.258161	1.74706	1.98193
217651_at	BF512531	3.11766	0.37169	0.119221	1.29387	1.98193
209026_x_at	TUBB	3.11765	0.888058	0.284848	1.85068	1.98193
226596_x_at	LOC729852	3.117	0.340593	0.10927	1.26628	1.98193
211745_x_at	HBA1	3.11698	2.87599	0.922685	7.34108	1.98193
225932_s_at	HNRNPA2B1	3.11547	0.508622	0.163257	1.42269	1.98193
220386_s_at	EML4	3.11538	1.44655	0.464325	2.72555	1.98193
49679_s_at	MMP24	3.11516	0.52796	0.169481	1.44189	1.98193
236228_at	LOC100130744	3.11493	0.521591	0.167449	1.43554	1.98193
225687_at	FAM83D	3.1141	0.567818	0.182338	1.48228	1.98193
214967_at	AU146983	3.11368	1.01367	0.325552	2.01904	1.98193
213511_s_at	MTMR1	3.11099	0.53961	0.173453	1.45358	1.98193
212615_at	CHD9	3.11009	0.42201	0.135691	1.33979	1.98193
222824_at	NUDT5	3.1098	0.693138	0.222888	1.6168	1.98193
233005_at	ZNHIT6	3.10887	0.362287	0.116533	1.28546	1.98193
1558304_s_at	TSEN54	3.10868	0.694066	0.223267	1.61784	1.98193
226680_at	IKZF5	3.10786	0.256314	0.0824728	1.19442	1.98193
213160_at	DOCK2	3.1065	0.49014	0.157779	1.40458	1.98193
227157_at	CCDC111	3.10373	0.392662	0.126513	1.31281	1.98193
1569436_at	LOC400128	3.10275	0.286096	0.0922072	1.21934	1.98193
202080_s_at	TRAK1	3.10233	0.818274	0.263761	1.7633	1.98193
218133_s_at	NIF3L1	3.1022	0.283335	0.0913337	1.21701	1.98193
1559633_a_at	CHRM3	3.10202	0.407411	0.131337	1.3263	1.98193
239848_at	BF939569	3.10181	0.487192	0.157067	1.40171	1.98193
228735_s_at	PANK2	3.10044	0.841255	0.271334	1.79161	1.98193
238438_at	CNOT6L	3.0998	1.04254	0.336325	2.05985	1.98193
215130_s_at	IQCK	3.09926	0.570942	0.184219	1.48549	1.98193
226614_s_at	FAM167A	3.09834	1.25186	0.404041	2.38148	1.98193
1556318_s_at	N21434	3.097	0.969639	0.31309	1.95835	1.98193
236512_at	AA705429	3.09582	0.94222	0.304352	1.92148	1.98193
228209_at	AI147033	3.09569	0.515858	0.166637	1.42984	1.98193
220646_s_at	KLRF1	3.09564	2.5958	0.838533	6.04523	1.98193
223047_at	CMTM6	3.0952	0.564039	0.182231	1.4784	1.98193
218599_at	REC8	3.09364	0.99746	0.322423	1.99648	1.98193
1568858_at	BC013247	3.09363	0.746016	0.241146	1.67715	1.98193
204018_x_at	HBA1	3.09339	2.92014	0.943992	7.56918	1.98193
213101_s_at	ACTR3	3.09303	0.309924	0.100201	1.23964	1.98193
211139_s_at	NAB1	3.09241	0.654288	0.211578	1.57384	1.98193
235164_at	ZNF25	3.09137	0.507685	0.164226	1.42177	1.98193
200833_s_at	RAP1B	3.09133	0.524054	0.169524	1.43799	1.98193
1561181_at	AI075770	3.09026	0.871957	0.282163	1.83014	1.98193
213385_at	CHN2	3.0895	0.434673	0.140694	1.3516	1.98193
205049_s_at	CD79A	3.08816	0.563942	0.182614	1.4783	1.98193
231973_s_at	ANAPC1	3.08786	0.629596	0.203894	1.54713	1.98193
204160_s_at	ENPP4	3.08771	1.29507	0.419427	2.45389	1.98193
230640_at	AW027431	3.08449	0.420643	0.136374	1.33852	1.98193
202611_s_at	MED14	3.08446	0.228482	0.0740751	1.1716	1.98193
205190_at	PLS1	3.08427	0.376915	0.122206	1.29856	1.98193
230588_s_at	LOC285074	3.08333	0.49416	0.160268	1.4085	1.98193
209418_s_at	THOC5	3.0825	0.337311	0.109428	1.2634	1.98193
210361_s_at	ELF2	3.08205	0.639855	0.207607	1.55817	1.98193
[truncated: 3,797 more rows]

## Sheet: SAM-Haniffa
Gene ID	Gene Name	Score(d)	Numerator(r)	Denominator(s+s0)	Fold Change	q-value(%)
ILMN_1653466	HES4	32.2289	4.60119	0.142766	24.2714	0
ILMN_1671478	CKB	25.5559	3.94937	0.154538	15.4482	0
ILMN_2376204	LTB	23.4614	2.76582	0.117888	6.80137	0
ILMN_1785439	CD79B	23.184	2.93069	0.12641	7.62477	0
ILMN_1673305	RHOC	19.5478	3.10575	0.15888	8.60843	0
ILMN_1730491	FMNL2	17.02	2.76836	0.162654	6.81332	0
ILMN_1768575	SFTPD	17.0028	4.14439	0.243748	17.6842	0
ILMN_2313730	RHOC	16.4781	3.51024	0.213024	11.3943	0
ILMN_1803686	ADA	15.94	3.4559	0.216806	10.9731	0
ILMN_2366212	CD79B	15.4707	3.939	0.25461	15.3376	0
ILMN_1755658	ABI3	15.4304	2.04808	0.132731	4.13556	0
ILMN_3272741	LOC100130520	15.3312	2.98076	0.194425	7.89402	0
ILMN_2358560	TIAM2	14.1627	1.62177	0.11451	3.07753	0
ILMN_2376205	LTB	14.0968	3.19913	0.22694	9.18402	0
ILMN_1796409	C1QB	14.081	2.56213	0.181956	5.90579	0
ILMN_1672081	NEURL	13.9053	1.96889	0.141593	3.91466	0
ILMN_1795464	LTA	13.5991	1.91684	0.140953	3.77595	0
ILMN_1701237	SH2D1B	13.4434	2.43717	0.181291	5.4158	0
ILMN_1786823	ICAM2	13.3086	1.70542	0.128144	3.26123	0
ILMN_2393067	ICAM4	13.1984	1.33636	0.101252	2.52514	0
ILMN_1677200	CYFIP2	12.9381	3.58446	0.277047	11.9958	0
ILMN_1756439	SCRN1	12.7785	2.16749	0.169621	4.49242	0
ILMN_2112580	FCGR3A	12.4036	2.7622	0.222693	6.78429	0
ILMN_1728639	FCGR3B	12.3607	2.10469	0.170273	4.30106	0
ILMN_1798204	IL21R	12.1767	2.69522	0.221342	6.47654	0
ILMN_1718565	CDKN1C	12.0435	3.45536	0.286908	10.969	0
ILMN_1705876	NAP1L1	11.8877	1.5534	0.130673	2.93509	0
ILMN_1800787	RFTN1	11.6169	1.52575	0.131338	2.87936	0
ILMN_2212999	KIF5C	11.5888	1.74155	0.150279	3.34395	0
ILMN_1688373	LST1	11.5672	1.65635	0.143194	3.15219	0
ILMN_1792473	AIF1	11.1976	1.15397	0.103054	2.22525	0
ILMN_1703326	GPR44	11.15	2.96862	0.266245	7.8279	0
ILMN_1686623	CSF1R	11.1223	1.54882	0.139254	2.92578	0
ILMN_2409754	PRR5	10.98	2.35233	0.214238	5.10647	0
ILMN_1793474	INSIG1	10.9532	2.45843	0.224448	5.49618	0
ILMN_1754121	CSK	10.8704	0.981829	0.0903214	1.97497	0
ILMN_2345353	LST1	10.7218	1.6749	0.156214	3.19297	0
ILMN_1681296	ICAM4	10.5076	2.71187	0.258086	6.5517	0
ILMN_3181538	C10orf105	10.4976	3.72809	0.355139	13.2516	0
ILMN_2122103	ETS1	10.4853	3.66806	0.349829	12.7115	0
ILMN_1775734	SH2D3C	10.4847	1.70576	0.162691	3.26201	0
ILMN_1737819	C7orf16	10.4769	3.11218	0.297052	8.64689	0
ILMN_1815057	PDGFRB	10.4152	1.14831	0.110253	2.21655	0
ILMN_1730622	EVL	10.2685	2.1781	0.212115	4.52556	0
ILMN_2073289	MTSS1	10.2435	3.14779	0.307296	8.86295	0
ILMN_1728478	CXCL16	10.2179	1.30053	0.127279	2.46319	0
ILMN_2112301	DRAP1	10.1101	1.69795	0.167946	3.2444	0
ILMN_1713249	PHF19	10.0987	1.81269	0.179498	3.51297	0
ILMN_1737360	TSPYL3	10.0192	2.80026	0.27949	6.96564	0
ILMN_1782095	C20orf55	9.99367	1.73159	0.173269	3.32094	0
ILMN_3182768	LOC100130520	9.89631	1.97582	0.199653	3.93353	0
ILMN_1706005	GALT	9.89318	0.972215	0.0982713	1.96185	0
ILMN_1659257	TNFRSF8	9.66688	1.64577	0.170249	3.12915	0
ILMN_1731418	SP110	9.60321	0.922882	0.0961013	1.8959	0
ILMN_1780825	RRAS	9.60054	2.12697	0.221547	4.368	0
ILMN_1655549	SIGLEC10	9.59311	2.43833	0.254175	5.42014	0
ILMN_1722158	CASP5	9.55415	3.25165	0.340339	9.52454	0
ILMN_1795089	RASAL3	9.41903	1.09349	0.116094	2.1339	0
ILMN_2165993	ITLN1	9.40215	2.44555	0.260105	5.44732	0
ILMN_1778136	ZMYND15	9.39751	2.40463	0.255879	5.29499	0
ILMN_1732831	CHST7	9.21706	1.82355	0.197845	3.53952	0
ILMN_2323944	FAM110A	9.1943	2.11485	0.230017	4.33144	0
ILMN_1769779	PTP4A3	9.15167	0.912703	0.0997308	1.88257	0
ILMN_1719097	C18orf8	9.08478	1.23504	0.135947	2.35389	0
ILMN_1676980	MTSS1	8.89307	2.29133	0.257653	4.89507	0
ILMN_1757210	CALML4	8.82205	1.42426	0.161443	2.68377	0
ILMN_1662896	BRWD2	8.79038	1.56584	0.178131	2.9605	0
ILMN_2119224	KIFAP3	8.75358	2.56679	0.293228	5.9249	0
ILMN_1719256	CKS1B	8.7135	0.926446	0.106323	1.90059	0
ILMN_1740170	CHCHD10	8.7034	0.728785	0.0837357	1.65724	0
ILMN_1780283	C20orf201	8.57909	1.29948	0.151471	2.4614	0
ILMN_1742167	TUBA1C	8.54017	1.51806	0.177755	2.86405	0
ILMN_1880983	HS.60257	8.52898	1.4018	0.164357	2.64231	0
ILMN_2041046	CKS1B	8.43066	1.95423	0.231801	3.8751	0
ILMN_3248511	FAM167A	8.38383	1.87569	0.223727	3.66977	0
ILMN_1764609	PWWP2B	8.37924	1.4803	0.176663	2.79007	0
ILMN_3240117	AIDA	8.33261	0.788997	0.0946878	1.72787	0
ILMN_2374036	CTSL1	8.25889	3.09774	0.375079	8.56075	0
ILMN_1750181	TESC	8.25591	2.08964	0.253108	4.25641	0
ILMN_1731783	ATP1A1	8.15853	1.04302	0.127845	2.06054	0
ILMN_1771987	SLC44A2	8.06791	2.35429	0.291809	5.11343	0
ILMN_1727709	GPBAR1	8.03389	1.51954	0.189141	2.867	0
ILMN_1789058	C1orf188	8.02324	1.48466	0.185045	2.79851	0
ILMN_2331082	MS4A7	8.00719	1.9661	0.245542	3.90711	0
ILMN_3240901	ZBTB7C	7.97923	0.976408	0.122369	1.96756	0
ILMN_1687213	C8orf13	7.96877	2.02233	0.253782	4.0624	0
ILMN_2410929	PAPSS2	7.96366	2.43349	0.305574	5.40197	0
ILMN_1842850	HS.79881	7.96009	2.5241	0.317094	5.75214	0
ILMN_1743646	VASP	7.95254	0.94157	0.118399	1.92062	0
ILMN_1738675	PTPN6	7.94414	1.2423	0.15638	2.36576	0
ILMN_1721833	IER5	7.93859	1.66637	0.209907	3.17414	0
ILMN_2374425	CCNE1	7.93105	2.36498	0.298193	5.15146	0
ILMN_1812995	CTSL1	7.83987	3.2886	0.419471	9.77163	0
ILMN_2415189	ATP1A1	7.82572	0.855914	0.109372	1.80991	0
ILMN_1661197	CLCF1	7.81264	1.52638	0.195373	2.88062	0
ILMN_1715181	ARRDC2	7.80707	0.797711	0.102178	1.73834	0
ILMN_1882354	HS.192784	7.71665	1.7002	0.220328	3.24945	0
ILMN_1697491	FLJ14213	7.71286	2.89282	0.375065	7.42722	0
ILMN_2055156	PAG1	7.68709	1.9328	0.251434	3.81795	0
ILMN_1744212	INPP5D	7.62869	0.67346	0.0882798	1.59489	0
ILMN_1653856	STS-1	7.5433	1.68651	0.223577	3.21877	0
ILMN_1712748	C14orf129	7.5356	1.02443	0.135946	2.03416	0
ILMN_1686989	INSIG1	7.526	1.50712	0.200255	2.84241	0
ILMN_2363621	RBBP8	7.5061	1.42302	0.189581	2.68146	0
ILMN_2101885	TUBB	7.50356	1.0316	0.137481	2.04429	0
ILMN_1656904	SLC1A4	7.50165	1.96745	0.262269	3.91077	0
ILMN_1763207	BATF3	7.50015	2.23696	0.298256	4.71404	0
ILMN_1856480	HS.19339	7.45279	1.22388	0.164218	2.33574	0
ILMN_1794011	CHST2	7.44264	2.12444	0.285442	4.36034	0
ILMN_1712545	S100A3	7.44142	0.734201	0.098664	1.66348	0
ILMN_1715482	ULK2	7.34505	1.13608	0.154673	2.19783	0
ILMN_2388975	CERK	7.33602	1.01784	0.138746	2.02489	0
ILMN_2354478	CYFIP2	7.32293	1.27323	0.173868	2.41701	0
ILMN_1736806	PAG1	7.32169	1.1594	0.158351	2.23364	0
ILMN_1654586	RASA3	7.29245	0.861981	0.118202	1.81753	0
ILMN_1692664	PRR5	7.28818	1.85072	0.253935	3.60681	0
ILMN_1794594	RASGRP2	7.26988	0.975127	0.134133	1.96581	0
ILMN_3296943	LOC100131096	7.25095	1.31796	0.181764	2.49314	0
ILMN_1811426	TMTC1	7.24014	2.01162	0.277842	4.03234	0
ILMN_2370336	MS4A4A	7.22982	1.71218	0.236822	3.27656	0
ILMN_1807972	MICAL1	7.20056	1.04165	0.144662	2.05858	0
ILMN_1702789	KNDC1	7.14839	1.99433	0.27899	3.98432	0
ILMN_1795930	PTGER4	7.13436	1.14896	0.161046	2.21754	0
ILMN_1833858	HS.66187	7.10412	2.84043	0.399829	7.16234	0
ILMN_2414762	TLR10	7.08957	1.45021	0.204555	2.73247	0
ILMN_1780601	EMR1	7.03899	2.29087	0.325455	4.89352	0
ILMN_1769118	Septin 9	7.01358	0.830445	0.118405	1.77823	0
ILMN_1656501	DUSP5	7.00708	3.34933	0.477993	10.1918	0
ILMN_1711157	NOTCH4	7.00276	1.69651	0.242263	3.24116	0
ILMN_1706521	CSNK1G2	6.9866	0.543663	0.077815	1.45767	0
ILMN_1671404	SVIL	6.98046	1.57583	0.225749	2.98107	0
ILMN_1664016	ARHGEF18	6.91696	1.21156	0.175158	2.31588	0
ILMN_1740265	ACOT7	6.89648	0.848964	0.123101	1.80121	0
ILMN_2316386	GPBAR1	6.89176	1.51586	0.219953	2.85969	0
ILMN_1773687	YIF1B	6.88863	1.21733	0.176716	2.32516	0
ILMN_1689518	PECAM1	6.87817	1.16149	0.168865	2.23688	0
ILMN_1662438	SOD1	6.86591	1.64101	0.239008	3.11883	0
ILMN_1702806	PDCL3	6.84549	1.10862	0.161949	2.15639	0
ILMN_2232166	CCDC90B	6.83418	0.778975	0.113982	1.71591	0
ILMN_2242463	CTSC	6.78911	1.24776	0.183788	2.37472	0
ILMN_1724266	LYPD2	6.7025	1.24718	0.186076	2.37376	0
ILMN_1679666	SCGB3A1	6.69892	1.33003	0.198544	2.51408	0
ILMN_2107991	HABP4	6.69294	1.47531	0.220428	2.78044	0
ILMN_1722834	RGS12	6.69094	1.71974	0.257025	3.29377	0
ILMN_2375319	RASGRP2	6.68293	1.14603	0.171486	2.21304	0
ILMN_1894072	HS.561747	6.67792	1.81426	0.27168	3.51679	0
ILMN_3245559	CDK2AP1	6.66702	0.995274	0.149283	1.99346	0
ILMN_1801246	IFITM1	6.66363	2.50312	0.375639	5.66909	0
ILMN_2097793	ZBTB4	6.65188	1.13555	0.170711	2.19702	0
ILMN_1667925	PDCL3	6.63604	0.776456	0.117006	1.71292	0
ILMN_1768031	DEDD2	6.62589	0.908001	0.137038	1.87644	0
ILMN_2232478	APOBEC3G	6.61825	0.779853	0.117834	1.71696	0
ILMN_1719622	RABEP1	6.60349	1.0796	0.16349	2.11346	0
ILMN_1738749	MAST3	6.59699	0.936202	0.141913	1.91348	0
ILMN_1745223	CDC42EP4	6.58919	2.43385	0.36937	5.40333	0
ILMN_1727271	WARS	6.58502	1.49664	0.22728	2.82185	0
ILMN_1740024	NAALAD2	6.51998	1.22751	0.18827	2.34163	0
ILMN_1769839	L1TD1	6.51195	2.43545	0.373997	5.40932	0
ILMN_1784717	RPS19	6.48667	0.887182	0.13677	1.84956	0
ILMN_1716815	CEACAM1	6.46596	2.41677	0.373769	5.33975	0
ILMN_1746864	PSCDBP	6.46252	1.70819	0.264323	3.26751	0
ILMN_1674236	HSPB1	6.45875	2.36886	0.366767	5.16533	0
ILMN_1803357	FLJ40125	6.45232	0.770787	0.119459	1.7062	0
ILMN_1718936	LST1	6.44654	2.26522	0.351386	4.80729	0
ILMN_1696347	CTSC	6.44434	1.11954	0.173724	2.17277	0
ILMN_1732452	MAPKAPK3	6.41009	0.994547	0.155153	1.99245	0.191909
ILMN_1735495	TBC1D8	6.3961	1.22981	0.192275	2.34536	0.191909
ILMN_1666122	HEG1	6.38877	1.357	0.212404	2.56152	0.191909
ILMN_1786601	PLAGL2	6.38579	1.63473	0.255995	3.10529	0.191909
ILMN_1699022	ENDOD1	6.38183	1.3593	0.212995	2.56561	0.191909
ILMN_1769229	BCL2A1	6.37072	1.33741	0.20993	2.52697	0.191909
ILMN_1714433	MARCKSL1	6.36229	1.45246	0.228291	2.73674	0.191909
ILMN_3245122	C20orf201	6.35661	0.676642	0.106447	1.59841	0.191909
ILMN_1699208	NAP1L1	6.34734	1.92378	0.303084	3.79416	0.191909
ILMN_2307032	OSBPL5	6.33731	1.19549	0.188644	2.29023	0.191909
ILMN_1764709	MAFB	6.32782	1.3647	0.215667	2.57523	0.191909
ILMN_1703692	LOC647000	6.29395	0.795712	0.126425	1.73593	0.191909
ILMN_1800512	HMOX1	6.27194	1.82241	0.290565	3.53671	0.191909
ILMN_1807925	GNG2	6.26126	1.19221	0.190411	2.28503	0.191909
ILMN_1708303	CYP4F22	6.25947	1.90431	0.304229	3.74331	0.191909
ILMN_1800261	TUBA1B	6.24738	1.21686	0.194778	2.32439	0.191909
ILMN_3233930	LOC390557	6.24209	0.59108	0.0946926	1.50637	0.191909
ILMN_1674661	CIRBP	6.2419	0.998409	0.159953	1.9978	0.191909
ILMN_2404049	RBM38	6.24093	1.06625	0.170848	2.09398	0.191909
ILMN_1795400	TBCD	6.23704	1.79568	0.287907	3.4718	0.191909
ILMN_2163819	KIF21B	6.23056	1.33821	0.214782	2.52838	0.191909
ILMN_2353633	EMR2	6.1912	1.28236	0.207127	2.43237	0.191909
ILMN_1746265	SARM1	6.18274	1.05068	0.169938	2.07151	0.191909
ILMN_1655612	ARRDC2	6.18189	1.03186	0.166917	2.04466	0.191909
ILMN_1768784	PSMC2	6.1689	0.812267	0.131671	1.75597	0.191909
ILMN_1710434	TBC1D10C	6.1588	1.63536	0.265532	3.10665	0.191909
ILMN_1831943	HS.120300	6.1504	0.846383	0.137614	1.79799	0.191909
ILMN_1735910	VMO1	6.12133	3.04647	0.497681	8.26189	0.191909
ILMN_1797974	AIG1	6.11542	0.99484	0.162677	1.99286	0.191909
ILMN_2121816	GPR137B	6.10983	1.67763	0.274579	3.19902	0.191909
ILMN_1845037	HS.489254	6.10696	1.15447	0.189042	2.22603	0.191909
ILMN_1771179	CYB561	6.1053	0.503413	0.0824551	1.41756	0.191909
ILMN_1700432	ITPKB	6.10072	0.898997	0.147359	1.86477	0.191909
ILMN_1673352	IFITM2	6.09516	1.42483	0.233764	2.68483	0.191909
ILMN_1795852	CCNE1	6.08299	1.09736	0.180399	2.13963	0.191909
ILMN_3244434	ARAP2	6.0817	1.21755	0.2002	2.32552	0.191909
ILMN_2374683	PTPN13	6.00787	1.88876	0.314382	3.70318	0.191909
ILMN_3265365	CEP78	6.00422	1.22498	0.20402	2.33752	0.191909
ILMN_2340721	TMEM134	5.97365	1.26355	0.211521	2.40086	0.191909
ILMN_1813671	SLC25A1	5.95295	0.694055	0.11659	1.61782	0.191909
ILMN_2316878	PTPRO	5.9506	1.08553	0.182423	2.12215	0.191909
ILMN_1705953	LONRF1	5.94368	1.36792	0.230147	2.58098	0.191909
ILMN_1771333	CD47	5.931	1.3175	0.222137	2.49233	0.191909
ILMN_1664233	LOC644590	5.92029	1.19976	0.202652	2.29701	0.191909
ILMN_1787529	C3AR1	5.9116	1.60019	0.270686	3.03182	0.191909
ILMN_1859946	HS.127310	5.87918	0.997023	0.169585	1.99588	0.191909
ILMN_1912287	HS.133181	5.84576	1.19326	0.204123	2.28668	0.191909
ILMN_1691503	SLC5A10	5.83794	1.08642	0.186096	2.12346	0.191909
ILMN_1653134	TMEM188	5.83216	0.632156	0.108391	1.54988	0.191909
ILMN_2235354	PWWP2	5.80939	0.974322	0.167715	1.96472	0.304926
ILMN_2215640	TUBA3D	5.80714	0.649206	0.111794	1.5683	0.304926
ILMN_2415144	SP110	5.80285	1.112	0.191629	2.16145	0.304926
ILMN_1795865	FGFRL1	5.79941	1.17784	0.203096	2.26237	0.304926
ILMN_1714759	CNIH4	5.7921	0.65054	0.112315	1.56976	0.304926
ILMN_1746618	PAQR7	5.76935	0.781321	0.135426	1.7187	0.304926
ILMN_1754178	GDI2	5.72098	0.548829	0.0959327	1.4629	0.304926
ILMN_1754947	TBC1D1	5.71873	0.725156	0.126804	1.65308	0.304926
ILMN_1742981	TUBA1A	5.71052	1.02145	0.178872	2.02996	0.304926
ILMN_2337655	WARS	5.6901	1.23541	0.217116	2.35448	0.304926
ILMN_1671237	GNGT2	5.66985	1.32926	0.234443	2.51273	0.304926
ILMN_2255579	RAB37	5.66786	1.49577	0.263904	2.82015	0.304926
ILMN_1686367	HSPA8	5.6379	0.607538	0.10776	1.52366	0.304926
ILMN_1677098	YPEL2	5.63053	0.715006	0.126987	1.64149	0.304926
ILMN_2148819	TUBA1A	5.62335	0.89327	0.15885	1.85738	0.304926
ILMN_1790534	MAP2K3	5.61155	0.853406	0.15208	1.80676	0.304926
ILMN_1701434	RAP1B	5.60535	1.10259	0.196704	2.1474	0.304926
ILMN_2325168	ARRB1	5.60431	1.45934	0.260396	2.74982	0.304926
ILMN_1734696	FRG1	5.59946	0.475136	0.084854	1.39005	0.304926
ILMN_1724350	TRIM36	5.59379	1.03299	0.184667	2.04626	0.304926
ILMN_1686871	PARP1	5.59305	0.879729	0.15729	1.84003	0.304926
ILMN_1792168	GALE	5.5881	0.801921	0.143505	1.74342	0.304926
ILMN_1776998	DNAJA4	5.58042	1.11706	0.200175	2.16904	0.304926
ILMN_1715715	CEBPA	5.55227	1.06877	0.192493	2.09765	0.304926
ILMN_1713759	UBE2J1	5.53155	1.63472	0.295527	3.10528	0.304926
ILMN_1721626	ARID5B	5.5266	1.88858	0.341726	3.70272	0.304926
ILMN_1671265	ING2	5.526	0.653148	0.118196	1.5726	0.304926
ILMN_2362902	RASSF5	5.52477	1.03262	0.186908	2.04574	0.304926
ILMN_2147993	ZNF23	5.52042	0.941414	0.170533	1.92041	0.304926
ILMN_1770385	FLJ46838	5.51247	0.812822	0.147451	1.75664	0.304926
ILMN_1720513	SETBP1	5.50082	1.85039	0.336385	3.60598	0.304926
ILMN_1730620	ARRB1	5.48454	1.43984	0.262527	2.71291	0.304926
ILMN_1784774	P2RY10	5.48402	1.33233	0.242947	2.51809	0.304926
ILMN_2169261	TNNI2	5.46339	1.09289	0.200039	2.13301	0.304926
ILMN_1693635	TSPYL2	5.45558	0.941812	0.172633	1.92094	0.304926
ILMN_2284810	CIDEA	5.44636	0.927777	0.170348	1.90234	0.304926
ILMN_2066849	FAM26F	5.42853	1.26321	0.232699	2.4003	0.304926
ILMN_1671565	RNASET2	5.42828	0.509001	0.0937684	1.42306	0.304926
ILMN_1735930	KLF2	5.42264	0.828716	0.152825	1.7761	0.304926
ILMN_1769810	ARL6IP5	5.42128	0.526542	0.0971252	1.44047	0.304926
ILMN_1750785	SYTL1	5.39659	1.30631	0.242063	2.47309	0.304926
ILMN_1689086	CTSC	5.39619	0.822005	0.152331	1.76786	0.304926
ILMN_2243912	RAB37	5.39312	1.06407	0.197302	2.09082	0.304926
ILMN_2350823	KCNIP3	5.38855	0.761577	0.141332	1.69534	0.304926
ILMN_2301722	PDE8B	5.38639	1.76119	0.326971	3.38979	0.304926
ILMN_1718297	EML4	5.37806	1.25868	0.23404	2.39277	0.304926
ILMN_2384591	HN1	5.37429	1.01034	0.187995	2.01438	0.304926
ILMN_1766200	CALHM2	5.36912	1.15088	0.214352	2.2205	0.304926
ILMN_1704619	VPS29	5.35825	0.847379	0.158145	1.79923	0.304926
ILMN_1689968	PLEKHO2	5.34702	0.886433	0.165781	1.8486	0.304926
ILMN_2210129	PRIM1	5.34146	1.12599	0.210801	2.18251	0.304926
ILMN_1666967	BRP44L	5.33821	0.71987	0.134852	1.64703	0.304926
ILMN_1695829	TTYH2	5.33617	0.890851	0.166946	1.85427	0.304926
ILMN_1732060	ARHGAP1	5.33535	0.910021	0.170564	1.87907	0.304926
ILMN_1780560	MYO18A	5.32138	1.14266	0.214729	2.20787	0.304926
ILMN_1785175	SWAP70	5.31825	1.50823	0.283596	2.84462	0.304926
ILMN_1794677	TMC6	5.31517	1.43059	0.269152	2.69557	0.304926
ILMN_1664698	UNC119	5.31429	1.12409	0.211521	2.17963	0.304926
ILMN_1657509	TSEN54	5.30532	0.78285	0.147559	1.72053	0.304926
ILMN_1743357	XPNPEP2	5.30441	0.818041	0.154219	1.76301	0.304926
ILMN_2216582	LYL1	5.28251	0.816073	0.154486	1.76061	0.304926
ILMN_1700024	UST	5.28003	1.37442	0.260306	2.59264	0.304926
ILMN_2109197	EPB41L3	5.27455	0.944118	0.178995	1.92401	0.304926
ILMN_1792885	CTSC	5.27157	0.774324	0.146887	1.71039	0.304926
ILMN_1802106	APOBEC3G	5.26325	1.0109	0.192067	2.01516	0.304926
ILMN_1805225	LPCAT3	5.2482	0.633701	0.120746	1.55154	0.521798
ILMN_1755075	IDI1	5.24679	0.931355	0.177509	1.90707	0.521798
ILMN_1652787	PIK3AP1	5.24461	1.06149	0.202396	2.08709	0.521798
ILMN_1812191	C12orf57	5.24455	1.48315	0.282799	2.79559	0.521798
ILMN_1738523	MYD88	5.24071	0.809789	0.154519	1.75295	0.521798
ILMN_2373515	HSP90AA1	5.23984	0.601503	0.114794	1.5173	0.521798
ILMN_1761797	CSTB	5.23814	0.963377	0.183916	1.94987	0.521798
ILMN_1688622	UBQLN1	5.22913	0.625143	0.11955	1.54236	0.521798
ILMN_1657153	ACTR3	5.22822	0.72449	0.138573	1.65232	0.521798
ILMN_1683576	MAGED2	5.22605	0.82819	0.158473	1.77546	0.521798
ILMN_3238803	RASAL3	5.20862	1.0537	0.2023	2.07585	0.521798
ILMN_3237503	RNF207	5.20002	0.987336	0.189871	1.98252	0.521798
ILMN_1753342	SAT1	5.19977	0.967275	0.186023	1.95514	0.521798
ILMN_1671791	PCK2	5.19734	0.784634	0.150968	1.72266	0.521798
ILMN_1765557	OLFML2B	5.19259	1.87163	0.360443	3.65947	0.521798
ILMN_1783846	RAPH1	5.19103	0.62128	0.119683	1.53824	0.521798
ILMN_1758529	P2RX1	5.19041	1.53884	0.296478	2.90561	0.521798
ILMN_1783304	ATP1B3	5.17746	1.22473	0.236551	2.33712	0.521798
ILMN_1787461	RUNX3	5.17711	1.5515	0.299684	2.93122	0.521798
ILMN_1791569	PLXNA1	5.16915	0.818731	0.158388	1.76385	0.521798
ILMN_2390974	DNAJB2	5.15587	1.21635	0.235915	2.32358	0.521798
ILMN_1766487	LRRC25	5.15311	1.15565	0.224263	2.22785	0.521798
ILMN_1778321	SLC2A6	5.14586	1.48961	0.289478	2.80813	0.521798
ILMN_2180682	MTPN	5.13003	0.982391	0.191498	1.97574	0.521798
ILMN_1683959	MED13L	5.12882	0.706782	0.137806	1.63216	0.521798
ILMN_3281039	LOC642909	5.12509	0.65026	0.126878	1.56945	0.521798
ILMN_2229940	C2orf7	5.12488	1.03843	0.202626	2.054	0.521798
ILMN_1663422	RGL4	5.12185	1.20369	0.23501	2.30328	0.521798
ILMN_1800078	LMO2	5.11895	0.702018	0.137141	1.62678	0.521798
ILMN_3249435	UBASH3B	5.11225	0.916408	0.179257	1.88741	0.521798
ILMN_1675577	TRMT61A	5.11009	0.851774	0.166685	1.80472	0.521798
ILMN_1666545	GCNT1	5.10726	0.918084	0.179761	1.8896	0.521798
ILMN_1662795	CA2	5.0934	0.747128	0.146685	1.67845	0.521798
ILMN_1763386	BID	5.0857	0.973757	0.19147	1.96395	0.521798
ILMN_1682572	KIAA0528	5.07329	1.02211	0.201468	2.03088	0.521798
ILMN_1745788	CX3CR1	5.06717	1.62952	0.321584	3.0941	0.521798
ILMN_1795228	ZFAND5	5.06293	0.892835	0.176348	1.85682	0.521798
ILMN_1680925	SLC9A3R1	5.06153	0.831692	0.164316	1.77977	0.521798
ILMN_2044453	LPAR5	5.05626	1.10791	0.219117	2.15533	0.521798
ILMN_1778668	TAGLN	5.0516	2.38509	0.472145	5.22376	0.521798
ILMN_1785356	DENND5A	5.04578	0.508386	0.100755	1.42246	0.521798
ILMN_1693552	CD300A	5.0394	1.02728	0.203851	2.03818	0.521798
ILMN_2364674	TRPT1	5.02453	0.851657	0.1695	1.80457	0.521798
ILMN_1665095	NELF	5.01217	2.08755	0.416496	4.25026	0.521798
ILMN_1704079	RBM38	5.00833	0.721018	0.143964	1.64834	0.521798
ILMN_2398474	RAP1B	5.00312	0.794872	0.158875	1.73492	0.521798
ILMN_2356991	CD47	5.00129	1.20272	0.240481	2.30173	0.521798
ILMN_3307757	C17orf87	5.00018	1.2327	0.246532	2.35007	0.521798
ILMN_2374249	DYRK2	4.98992	0.981898	0.196776	1.97506	0.521798
ILMN_3244607	FAM117B	4.97927	0.987449	0.198312	1.98268	0.521798
ILMN_1759628	ATP1B3	4.9746	1.26827	0.254949	2.40873	0.521798
ILMN_2380698	DSTN	4.96803	0.98486	0.198239	1.97912	0.521798
ILMN_1786658	BOLA3	4.96092	0.764522	0.154109	1.69881	0.521798
ILMN_3275696	LOC100131940	4.96072	0.922747	0.186011	1.89572	0.521798
ILMN_2081883	IQCK	4.95424	1.99152	0.401983	3.97656	0.521798
ILMN_2104830	ACP2	4.94879	0.797518	0.161154	1.73811	0.521798
ILMN_1739942	FAM117B	4.93255	0.911571	0.184807	1.88109	0.521798
ILMN_3245476	PHRF1	4.93055	0.930627	0.188747	1.9061	0.521798
ILMN_1692742	DENND3	4.92206	0.866553	0.176055	1.8233	0.521798
ILMN_1770977	TMEM134	4.92038	1.39212	0.28293	2.62465	0.521798
ILMN_1761159	ESYT1	4.91891	0.893277	0.181601	1.85739	0.521798
ILMN_2400922	OPRL1	4.91756	1.38994	0.282647	2.62067	0.521798
ILMN_1772731	HAGH	4.90545	0.656588	0.133849	1.57635	0.521798
ILMN_1699767	PDE8A	4.89576	0.665363	0.135906	1.58597	0.521798
ILMN_1762466	BBS4	4.89435	1.03663	0.211801	2.05142	0.521798
ILMN_1791912	SIDT2	4.8926	1.5743	0.321772	2.97791	0.521798
ILMN_2372413	BID	4.88077	0.769343	0.157628	1.70449	0.521798
ILMN_3236756	ACSF2	4.85439	1.22919	0.253212	2.34436	0.521798
ILMN_1675956	LYST	4.85155	0.860877	0.177444	1.81614	0.521798
ILMN_1802151	OSBPL5	4.84232	1.01018	0.208614	2.01416	0.521798
ILMN_3242120	RAP1BL	4.84167	1.20086	0.248026	2.29877	0.521798
ILMN_1749591	ITGAL	4.84156	1.25165	0.258522	2.38114	0.521798
ILMN_1795285	PHF15	4.84153	0.952288	0.196691	1.93494	0.521798
ILMN_1803772	POLD4	4.8403	0.648422	0.133963	1.56745	0.521798
ILMN_1717334	VAV1	4.81211	0.91349	0.189831	1.8836	0.521798
ILMN_2088437	CX3CR1	4.80676	1.99833	0.415733	3.99537	0.521798
ILMN_1720113	PTPRO	4.8017	1.40962	0.293568	2.65668	0.521798
ILMN_2367710	PKN1	4.79953	0.609819	0.127058	1.52607	0.521798
ILMN_1697363	C20orf27	4.79933	0.686271	0.142993	1.60912	0.521798
ILMN_1738921	ACAA1	4.79151	0.871067	0.181794	1.82901	0.521798
ILMN_1795905	ZBTB4	4.78448	0.435355	0.0909932	1.35224	0.521798
ILMN_2227968	NTHL1	4.7806	0.669043	0.13995	1.59002	0.521798
ILMN_1784217	SOX15	4.77723	0.986179	0.206433	1.98093	0.521798
ILMN_1771964	GSTA4	4.77644	1.86253	0.389941	3.63644	0.521798
ILMN_2413330	TMEM107	4.7755	0.516799	0.108219	1.43078	0.521798
ILMN_1812281	ARG1	4.76964	0.257724	0.0540343	1.19559	0.521798
ILMN_1709360	CENTD1	4.76689	0.482526	0.101225	1.39719	0.521798
ILMN_1677404	RAP2A	4.7572	1.00505	0.211268	2.00701	0.521798
ILMN_1777740	C8orf55	4.75086	1.28458	0.270389	2.43611	0.521798
ILMN_1660858	RIN1	4.7227	1.09877	0.232658	2.14172	0.521798
ILMN_1712888	HSPH1	4.71802	1.57921	0.33472	2.98807	0.521798
ILMN_2059535	PPM1F	4.71771	0.734167	0.155619	1.66344	0.521798
ILMN_1801606	AMZ2	4.71737	0.62318	0.132103	1.54027	0.521798
ILMN_1787370	C2orf56	4.7125	0.419695	0.08906	1.33764	0.521798
ILMN_1798030	XPR1	4.70109	0.708317	0.150671	1.6339	1.04797
ILMN_2315979	LBH	4.69873	1.10546	0.235268	2.15168	1.04797
ILMN_1809139	AHCTF1	4.69861	0.799231	0.1701	1.74017	1.04797
ILMN_1800626	SESN1	4.69314	0.981482	0.209131	1.97449	1.04797
ILMN_1814859	DDX47	4.68876	0.431558	0.0920409	1.34869	1.04797
ILMN_1692295	MYO1G	4.68564	1.16444	0.248513	2.24147	1.04797
ILMN_2173451	GPI	4.68517	0.916378	0.195591	1.88737	1.04797
ILMN_1719905	TLR10	4.67548	1.06422	0.227617	2.09104	1.04797
ILMN_1677814	ABCC3	4.67464	2.54366	0.544139	5.83065	1.04797
ILMN_1799614	PNPLA6	4.66856	0.892885	0.191255	1.85689	1.04797
ILMN_1758719	NEDD9	4.66354	0.545205	0.116908	1.45923	1.04797
ILMN_1780036	WDR1	4.66013	0.650683	0.139628	1.56991	1.04797
ILMN_1775304	DNAJB1	4.65474	0.811058	0.174243	1.7545	1.04797
ILMN_3199489	LOC282997	4.65417	1.39027	0.298715	2.62128	1.04797
ILMN_1790953	TBCB	4.65264	0.873573	0.187758	1.83219	1.04797
ILMN_1651699	EPS8	4.65139	0.69858	0.150188	1.62291	1.04797
ILMN_1727098	PPP1R16B	4.64899	1.42226	0.30593	2.68006	1.04797
ILMN_1791478	MTPN	4.64343	1.51234	0.325695	2.85273	1.04797
ILMN_1862737	HS.402146	4.63788	1.35067	0.291225	2.5503	1.04797
ILMN_2400935	TAGLN	4.62653	0.929849	0.200982	1.90508	1.04797
ILMN_2386205	C21orf33	4.61768	0.679206	0.147088	1.60126	1.04797
ILMN_1785768	PDE4A	4.61015	0.532273	0.115457	1.44621	1.04797
ILMN_1756676	PHF19	4.6031	1.26631	0.2751	2.40546	1.04797
ILMN_1725700	MOV10	4.56886	0.959002	0.2099	1.94397	1.04797
ILMN_2181883	C14orf129	4.56815	0.672689	0.147256	1.59404	1.04797
ILMN_1756501	ST6GAL1	4.56216	1.13583	0.248967	2.19745	1.04797
ILMN_1719749	PTGES3	4.55737	0.984178	0.215953	1.97819	1.04797
ILMN_2343010	BOLA3	4.55318	0.696957	0.15307	1.62108	1.04797
ILMN_1733831	PGBD5	4.54584	1.11825	0.245993	2.17083	1.04797
ILMN_1745420	PHF19	4.54459	1.12246	0.246989	2.17718	1.04797
ILMN_1706426	DSTN	4.53357	1.09662	0.241888	2.13853	1.04797
ILMN_1732098	LOC643273	4.53077	0.383529	0.0846498	1.30453	1.04797
ILMN_3272378	EZR	4.52834	0.555246	0.122616	1.46942	1.04797
ILMN_1697409	TNFRSF14	4.52756	0.616458	0.136157	1.53311	1.04797
ILMN_1875342	HS.356079	4.52265	0.678719	0.150071	1.60072	1.04797
ILMN_1806782	ZNF235	4.5192	0.818606	0.181139	1.7637	1.04797
ILMN_1651496	HIST1H2BD	4.51506	1.34103	0.297014	2.53333	1.04797
ILMN_1761721	VPS35	4.50986	0.727106	0.161226	1.65532	1.04797
ILMN_1804277	SPRED1	4.50871	1.72287	0.38212	3.30092	1.04797
ILMN_1773561	RAP2C	4.50431	1.1296	0.250781	2.18797	1.04797
ILMN_2123743	FCER1G	4.50202	0.83843	0.186234	1.7881	1.04797
ILMN_1705153	NEFH	4.50023	0.940818	0.20906	1.91962	1.04797
ILMN_2316236	HOPX	4.49035	0.914022	0.203552	1.88429	1.04797
ILMN_2405018	PPP1CB	4.49015	0.823327	0.183363	1.76948	1.04797
ILMN_1717757	CALML4	4.48876	0.613164	0.1366	1.52961	1.04797
ILMN_3248352	CCDC88C	4.48651	0.594583	0.132527	1.51004	1.04797
ILMN_3243190	EMR4P	4.485	1.16107	0.258877	2.23623	1.04797
ILMN_1791728	SLC25A25	4.48368	1.65614	0.36937	3.15171	1.04797
ILMN_2382290	KREMEN2	4.47958	1.08646	0.242537	2.12353	1.04797
ILMN_1653220	PITPNM1	4.47927	1.15457	0.257758	2.22618	1.04797
ILMN_1670948	TSR2	4.46792	0.710894	0.159111	1.63682	1.04797
ILMN_2371724	CEACAM1	4.4655	1.23454	0.276463	2.35307	1.04797
ILMN_1711566	TIMP1	4.46532	0.692743	0.155138	1.61635	1.04797
ILMN_1674243	TFRC	4.46501	1.07509	0.240781	2.10685	1.04797
ILMN_1739450	NFE2L1	4.46011	0.89689	0.201092	1.86205	1.04797
ILMN_1667030	HSBP1	4.43175	0.604542	0.136412	1.5205	1.04797
ILMN_1795937	VIL2	4.42079	0.530292	0.119954	1.44422	1.04797
ILMN_1676358	RALB	4.41741	0.543503	0.123037	1.45751	1.04797
ILMN_1708721	RABGAP1L	4.41391	0.826729	0.187301	1.77366	1.04797
ILMN_1746408	MIDN	4.41217	1.00265	0.227248	2.00368	1.04797
ILMN_1745813	KIAA1279	4.41081	0.454723	0.103093	1.37052	1.04797
ILMN_2324421	TXNRD1	4.41015	0.542745	0.123067	1.45674	1.04797
ILMN_1767475	CERK	4.40233	0.968873	0.220082	1.95731	1.04797
ILMN_1748923	SMC2	4.4013	0.623885	0.14175	1.54102	1.04797
ILMN_1788203	HEY1	4.39948	1.57415	0.357803	2.9776	1.04797
ILMN_2136010	ADH4	4.39697	1.27236	0.289371	2.41556	1.04797
ILMN_2275502	RAPH1	4.39463	0.317005	0.0721347	1.24574	1.04797
ILMN_1725244	HAT1	4.3941	0.566947	0.129025	1.48139	1.04797
ILMN_2367707	PKN1	4.39185	0.956256	0.217734	1.94027	1.04797
ILMN_1737157	GRAMD1A	4.38904	1.01638	0.231572	2.02284	1.04797
ILMN_1748881	MRAS	4.3856	0.546887	0.124701	1.46093	1.04797
ILMN_1723412	ASCL2	4.3845	0.678323	0.154709	1.60028	1.04797
ILMN_1662359	HIST1H4K	4.38327	0.451998	0.103119	1.36793	1.04797
ILMN_2061435	MEG3	4.38172	1.67317	0.381852	3.18914	1.04797
ILMN_1792456	CCDC104	4.36977	0.381642	0.087337	1.30282	1.04797
ILMN_1670302	HK3	4.36759	0.865825	0.198239	1.82238	1.04797
ILMN_1736036	EMR4	4.36517	0.82825	0.18974	1.77553	1.04797
ILMN_2378376	CYB561	4.36304	0.538379	0.123395	1.45234	1.04797
ILMN_2413084	HSPA8	4.36177	0.510798	0.117108	1.42484	1.04797
ILMN_2048507	KLF3	4.35446	0.998067	0.229206	1.99732	1.04797
ILMN_3176989	HAUS8	4.3466	0.740992	0.170476	1.67132	1.04797
ILMN_1697166	C9orf78	4.34114	0.650628	0.149875	1.56985	1.04797
ILMN_1676159	MST4	4.34095	0.745006	0.171623	1.67598	1.04797
ILMN_1752526	RNF144B	4.33812	1.2596	0.290355	2.39429	1.04797
ILMN_2196078	SLAMF6	4.338	1.61476	0.372236	3.06261	1.04797
ILMN_2222065	FZD1	4.33639	0.775778	0.1789	1.71211	1.04797
ILMN_3250321	PTP4A3	4.3317	0.485716	0.11213	1.40028	1.04797
ILMN_1676197	LRP11	4.33115	0.383774	0.088608	1.30475	1.04797
ILMN_3242462	UHRF1BP1	4.32985	1.14257	0.263883	2.20774	1.04797
ILMN_2331087	MS4A7	4.32568	2.43281	0.562412	5.39946	1.04797
ILMN_1783156	LOC650832	4.31552	0.729506	0.169043	1.65807	1.04797
ILMN_1696670	LOC92497	4.31254	0.352283	0.081688	1.27658	1.04797
ILMN_1691507	IL8RBP	4.31204	0.502171	0.116458	1.41634	1.04797
ILMN_2133784	PATE2	4.30237	0.89415	0.207827	1.85851	1.04797
ILMN_1672661	SP110	4.30201	1.00944	0.234643	2.01313	1.04797
ILMN_2235283	MAPK1	4.30077	0.437892	0.101817	1.35462	1.04797
ILMN_1672536	FBLN1	4.29071	1.18405	0.275957	2.27214	1.04797
ILMN_1786326	KCTD15	4.28605	1.16837	0.272599	2.24758	1.04797
ILMN_1783712	LOC400506	4.28589	0.70157	0.163693	1.62627	1.04797
ILMN_1776076	POFUT1	4.27554	0.898198	0.210078	1.86374	1.04797
ILMN_2383934	ITGB1	4.2702	1.00641	0.235683	2.00891	1.04797
ILMN_1714444	KLF12	4.26835	0.947987	0.222097	1.92918	1.04797
ILMN_2124769	YBX1	4.26793	0.676358	0.158474	1.5981	1.04797
ILMN_1772686	FGD3	4.26091	0.613601	0.144007	1.53007	1.04797
ILMN_1688864	CABP4	4.26063	1.22515	0.287551	2.33779	1.04797
ILMN_1711928	FLJ20920	4.25798	0.881547	0.207034	1.84235	1.04797
ILMN_2222768	REPS1	4.25458	0.768423	0.180611	1.70341	1.04797
ILMN_1805750	IFITM3	4.24599	1.449	0.341264	2.7302	1.04797
ILMN_3215367	LOC100131360	4.24172	0.289425	0.0682329	1.22215	1.04797
ILMN_1743356	RFFL	4.22761	0.415059	0.098178	1.33335	1.04797
ILMN_1693726	TBC1D10A	4.22621	0.44711	0.105795	1.36331	1.04797
ILMN_1741712	MS4A4A	4.22456	0.871988	0.206409	1.83018	1.04797
ILMN_1803647	FAM162A	4.21579	1.01904	0.24172	2.02657	1.04797
ILMN_2218648	RAG1AP1	4.21442	0.498405	0.118262	1.41265	1.04797
ILMN_1695946	TRNP1	4.21144	1.41645	0.336334	2.66928	1.04797
ILMN_2374687	PTPN13	4.20394	0.823394	0.195863	1.76956	1.04797
ILMN_2226324	BRP44L	4.20383	0.888895	0.211449	1.85176	1.04797
ILMN_1798360	CXCR7	4.20045	1.37503	0.327353	2.59373	2.20945
ILMN_1804419	LRMP	4.19926	0.668426	0.159177	1.58934	2.20945
ILMN_1798164	PHF3	4.19421	0.654167	0.155969	1.57371	2.20945
ILMN_1699908	IL12RB1	4.18674	0.569642	0.136058	1.48416	2.20945
ILMN_2370976	FER1L3	4.18516	1.0115	0.241688	2.01601	2.20945
ILMN_1811489	OXSR1	4.17853	0.681049	0.162988	1.60331	2.20945
ILMN_2121282	MRPS18B	4.1743	0.836174	0.200315	1.78531	2.20945
ILMN_2261076	NEDD9	4.16644	0.802631	0.192642	1.74428	2.20945
ILMN_2222880	SLC25A42	4.16623	1.17041	0.280927	2.25075	2.20945
ILMN_1711048	ZBTB17	4.16411	0.523635	0.125749	1.43757	2.20945
ILMN_1756131	LOC284837	4.16352	0.901207	0.216453	1.86763	2.20945
ILMN_1661940	CAMTA1	4.15409	0.614251	0.147866	1.53076	2.20945
ILMN_1812759	GCH1	4.15005	1.23592	0.297809	2.35531	2.20945
ILMN_3245310	CCDC94	4.14988	0.278327	0.0670687	1.21279	2.20945
ILMN_1719695	NFKBIZ	4.14702	1.23602	0.298052	2.35549	2.20945
ILMN_2393144	ARL6IP4	4.13861	0.744736	0.179948	1.67567	2.20945
ILMN_1815158	GPS2	4.13456	0.575284	0.13914	1.48997	2.20945
ILMN_1777998	ARHGAP25	4.1329	0.62679	0.151659	1.54413	2.20945
ILMN_1775566	ATP1A1	4.13275	0.748207	0.181043	1.6797	2.20945
ILMN_1728106	TNF	4.13253	1.8893	0.457177	3.70455	2.20945
ILMN_1792384	HABP4	4.12534	0.454136	0.110085	1.36996	2.20945
ILMN_2388701	ST3GAL5	4.12236	0.698522	0.169447	1.62284	2.20945
ILMN_1905548	HS.291319	4.12208	0.474295	0.115062	1.38924	2.20945
ILMN_1715705	SSNA1	4.12165	0.584218	0.141744	1.49923	2.20945
ILMN_1709795	RAC2	4.12154	0.63962	0.15519	1.55792	2.20945
ILMN_1749115	RTN2	4.11867	0.526947	0.127941	1.44088	2.20945
ILMN_3298585	LOC728419	4.11748	0.220987	0.0536704	1.16553	2.20945
ILMN_1804953	CCDC18	4.11314	0.71847	0.174676	1.64544	2.20945
ILMN_1790741	RNF126	4.11207	0.575558	0.139968	1.49025	2.20945
ILMN_1707720	SLC1A5	4.10865	1.23865	0.301474	2.35978	2.20945
ILMN_1759792	CLIP4	4.10703	0.841795	0.204965	1.79228	2.20945
ILMN_3235922	C11orf21	4.10671	0.821547	0.20005	1.7673	2.20945
ILMN_1739792	RHOG	4.10366	0.463288	0.112896	1.37868	2.20945
ILMN_1682761	C17orf87	4.09318	0.787532	0.192401	1.72612	2.20945
ILMN_1705390	KLHL22	4.09163	1.06719	0.260823	2.09535	2.20945
ILMN_1815306	AP2A1	4.09134	0.540861	0.132196	1.45484	2.20945
ILMN_1701991	SYNJ1	4.09105	0.79059	0.193249	1.72978	2.20945
ILMN_1813685	RAB7L1	4.09052	0.75349	0.184204	1.68587	2.20945
ILMN_3309349	SNHG8	4.09026	0.958962	0.23445	1.94391	2.20945
ILMN_1750321	LBA1	4.08441	0.501227	0.122717	1.41542	2.20945
ILMN_1785060	TSPAN14	4.082	1.02975	0.252266	2.04167	2.20945
ILMN_1685312	PSG3	4.0818	0.581429	0.142444	1.49633	2.20945
ILMN_1688848	TMEM44	4.08103	0.792779	0.19426	1.73241	2.20945
ILMN_1755303	ZNF217	4.06613	1.4297	0.351612	2.69391	2.20945
ILMN_1813572	IL16	4.0581	0.791574	0.19506	1.73096	2.20945
ILMN_2075927	STK40	4.05631	0.791191	0.195052	1.7305	2.20945
ILMN_2156953	ZFAND6	4.05402	0.533303	0.131549	1.44724	2.20945
ILMN_1741997	SNRPC	4.05372	0.438331	0.10813	1.35504	2.20945
ILMN_2379718	RAB24	4.05359	0.67062	0.165439	1.59176	2.20945
ILMN_1790354	RABGGTB	4.05186	0.723031	0.178444	1.65065	2.20945
ILMN_3284114	LOC399748	4.05091	0.916685	0.226291	1.88777	2.20945
ILMN_2169676	ATXN10	4.04997	0.89936	0.222066	1.86524	2.20945
ILMN_1718946	ADAM10	4.04962	0.886733	0.218967	1.84898	2.20945
ILMN_1765860	DOCK11	4.04554	0.570993	0.141141	1.48555	2.20945
ILMN_1770053	RBBP7	4.04095	0.664537	0.164451	1.58506	2.20945
ILMN_1737918	C1QA	4.03384	0.433407	0.107443	1.35042	2.20945
ILMN_1794707	ATHL1	4.03326	0.647092	0.160439	1.56601	2.20945
ILMN_1815812	C16orf5	4.03255	0.589934	0.146293	1.50518	2.20945
ILMN_2334296	IL18BP	4.02627	1.52509	0.378784	2.87804	2.20945
ILMN_1668605	NAAA	4.0221	1.19298	0.296606	2.28624	2.20945
ILMN_1792489	ARPC2	4.02052	0.393545	0.0978842	1.31362	2.20945
ILMN_1695759	AMDHD2	4.01609	0.401125	0.0998793	1.32054	2.20945
ILMN_1747344	IL3RA	4.01571	1.49854	0.373169	2.82556	2.20945
ILMN_2362293	FBXO38	4.01532	0.693439	0.172698	1.61713	2.20945
ILMN_1665458	PDHA2	4.01409	0.266448	0.0663782	1.20284	2.20945
ILMN_2327346	SSBP4	4.01314	0.790488	0.196975	1.72966	2.20945
ILMN_1724490	PSPC1	3.99795	0.757384	0.189443	1.69042	2.20945
ILMN_1659659	MAGEH1	3.99507	0.666441	0.166816	1.58715	2.20945
ILMN_1682775	EDN1	3.99325	0.776231	0.194386	1.71265	2.20945
ILMN_2326071	MYL6	3.98793	0.431886	0.108298	1.349	2.20945
ILMN_1732575	SEC14L1	3.98754	0.7925	0.198744	1.73207	2.20945
ILMN_1791149	ARL6IP4	3.98318	0.68114	0.171004	1.60341	2.20945
ILMN_1721842	RYBP	3.97964	1.45979	0.366815	2.75069	2.20945
ILMN_1702383	CNGB1	3.97837	0.699934	0.175935	1.62443	2.20945
ILMN_1670193	ACY3	3.97681	0.835449	0.21008	1.78441	2.20945
ILMN_1758523	ABCA3	3.97534	0.678305	0.170628	1.60026	2.20945
ILMN_2189993	MRPS35	3.97445	0.928499	0.233617	1.90329	2.20945
ILMN_1717973	TMEM1	3.97344	0.733627	0.184633	1.66281	2.20945
ILMN_1687495	SLC37A1	3.97257	0.724117	0.182279	1.65189	2.20945
ILMN_1671149	MEG3	3.9696	0.987511	0.248768	1.98276	2.20945
ILMN_1654016	MRLC2	3.96412	1.14407	0.288606	2.21004	2.20945
ILMN_1689828	DMPK	3.95296	0.837595	0.211891	1.78707	2.20945
ILMN_1719986	PIK3IP1	3.95149	0.977941	0.247487	1.96965	2.20945
ILMN_1671288	ODF2	3.951	0.545999	0.138193	1.46003	2.20945
ILMN_1723287	SLC6A16	3.94946	0.635777	0.160978	1.55377	2.20945
ILMN_1727495	L3MBTL3	3.94852	1.27048	0.321761	2.41241	2.20945
ILMN_3307858	STIM2	3.9477	0.795664	0.201551	1.73588	2.20945
ILMN_1666385	CALM3	3.94745	0.640658	0.162296	1.55904	2.20945
ILMN_2196569	NUP93	3.93951	0.530006	0.134536	1.44393	2.20945
ILMN_2359710	PTP4A3	3.93847	0.425367	0.108003	1.34291	2.20945
ILMN_2246882	SP140	3.93681	1.2488	0.317212	2.37644	2.20945
ILMN_2289924	TRAK1	3.9339	0.675466	0.171704	1.59711	2.20945
ILMN_1813270	ELF5	3.93181	0.738897	0.187928	1.6689	2.20945
ILMN_1714820	ITGB1	3.92585	0.712898	0.181591	1.63909	2.20945
ILMN_1743078	LOC643031	3.92129	0.547841	0.139709	1.4619	2.20945
ILMN_1722953	USP47	3.91664	1.15455	0.294781	2.22615	2.20945
ILMN_1695404	LY6E	3.91299	1.08447	0.277145	2.12059	2.20945
ILMN_1707051	NFATC1	3.90942	1.8734	0.479202	3.66395	2.20945
ILMN_3250032	XPR1	3.90817	0.986669	0.252463	1.9816	2.20945
ILMN_2228710	PDCD5	3.90604	0.579369	0.148327	1.4942	2.20945
ILMN_1663080	LFNG	3.9046	1.21252	0.310537	2.31742	2.20945
ILMN_2086095	ID2	3.90012	0.975811	0.2502	1.96675	2.20945
ILMN_1767612	BBS2	3.89751	0.563092	0.144475	1.47743	2.20945
ILMN_1699324	LOC649044	3.89555	0.245892	0.0631213	1.18583	2.20945
ILMN_2376403	TSC22D3	3.89487	0.672804	0.172741	1.59417	2.20945
ILMN_1741159	MAP3K8	3.89291	0.969168	0.248957	1.95771	2.20945
ILMN_1742318	RNF121	3.88574	0.683436	0.175883	1.60596	2.20945
ILMN_1815445	IDS	3.88338	0.582432	0.149981	1.49737	2.20945
ILMN_1801040	SPN	3.8805	1.43739	0.370414	2.70831	2.20945
ILMN_1763310	LOC654260	3.88031	0.528892	0.136301	1.44282	2.20945
ILMN_1751232	SLC5A10	3.87943	0.521694	0.134477	1.43564	2.20945
ILMN_2041236	GARNL4	3.86218	1.20938	0.313135	2.31239	2.20945
ILMN_1682993	NKG7	3.85927	1.52584	0.395371	2.87955	2.20945
ILMN_1664537	USP11	3.85621	0.929064	0.240926	1.90404	2.20945
ILMN_1799134	KLRD1	3.85604	0.51945	0.134711	1.43341	2.20945
ILMN_1832033	HS.519750	3.85436	0.96674	0.250817	1.95442	2.20945
ILMN_1793990	ID2	3.85257	0.830054	0.215454	1.77775	2.20945
ILMN_3242459	DCTPP1	3.84963	0.770635	0.200184	1.70602	2.20945
ILMN_1809013	MYL6	3.83534	0.518881	0.13529	1.43284	2.20945
ILMN_2140990	CAMK1	3.83454	0.637244	0.166185	1.55535	2.20945
ILMN_1776778	PARP15	3.82723	0.330736	0.0864165	1.25765	2.20945
ILMN_3244457	EHBP1L1	3.82591	0.717083	0.187428	1.64385	2.20945
ILMN_1687315	RXRA	3.82199	0.608635	0.159245	1.52482	2.20945
ILMN_1720027	ZNF23	3.82185	0.57597	0.150705	1.49068	2.20945
ILMN_1662741	EDG4	3.82148	0.999806	0.261628	1.99973	2.20945
ILMN_3202024	LOC392437	3.81742	0.604268	0.158292	1.52021	2.20945
ILMN_1712808	HIST1H4G	3.81516	0.228113	0.0597911	1.1713	2.20945
ILMN_1724207	IVD	3.80784	0.870067	0.228494	1.82775	2.20945
ILMN_3241510	FBXO45	3.80606	0.832962	0.218851	1.78134	2.20945
ILMN_1712678	RPS27L	3.79843	0.520854	0.137123	1.4348	2.20945
ILMN_1808769	C1orf97	3.79676	0.652797	0.171935	1.57221	2.20945
ILMN_1788283	COTL1	3.78392	0.868151	0.229432	1.82532	2.20945
ILMN_3302919	MYOF	3.78028	1.79148	0.473901	3.4617	2.20945
ILMN_1652777	CDC42EP2	3.77916	0.54688	0.144709	1.46092	2.20945
ILMN_1723625	MAP4K2	3.77662	1.3229	0.350288	2.50169	2.20945
ILMN_2328776	MST4	3.77633	0.537205	0.142256	1.45116	2.20945
ILMN_2321578	P2RY10	3.77212	1.22575	0.324949	2.33876	2.20945
ILMN_1767320	MAPK1	3.7701	0.459061	0.121764	1.37465	2.20945
ILMN_1767816	APH1B	3.76976	1.01399	0.268979	2.01948	2.20945
ILMN_1723467	ITGB1	3.76857	0.516899	0.13716	1.43088	2.20945
ILMN_1664068	ERGIC1	3.76721	0.899249	0.238704	1.86509	2.20945
ILMN_3307863	TAOK3	3.76113	0.690803	0.183669	1.61418	2.20945
ILMN_1673129	PCDH12	3.75866	0.838298	0.223031	1.78794	2.20945
ILMN_1656145	GOT1	3.75761	1.23448	0.328529	2.35297	2.20945
ILMN_1826820	HS.222221	3.75118	0.332143	0.0885436	1.25888	2.20945
ILMN_1670638	PITPNC1	3.74746	0.888383	0.237063	1.8511	2.20945
ILMN_1786972	SARS	3.74291	0.460225	0.122959	1.37576	2.20945
ILMN_1657760	SYT17	3.74225	1.24869	0.333675	2.37626	2.20945
ILMN_1737588	C21orf33	3.73885	0.813992	0.217712	1.75807	2.20945
ILMN_2199439	CA2	3.73793	0.550785	0.14735	1.46488	2.20945
ILMN_1678678	SLC37A4	3.73785	0.892381	0.238742	1.85624	2.20945
ILMN_1727740	SYNCRIP	3.73018	0.757697	0.203126	1.69079	2.20945
ILMN_2413508	CD97	3.72951	0.732914	0.196517	1.66199	2.20945
ILMN_1689871	LOC646363	3.72749	0.242859	0.0651535	1.18334	4.00711
ILMN_1701906	CD300C	3.72737	0.804686	0.215886	1.74677	4.00711
ILMN_1706511	TEF	3.71818	0.884934	0.238002	1.84668	4.00711
ILMN_1731720	PDRG1	3.71785	0.99437	0.267458	1.99221	4.00711
ILMN_1700515	C17orf58	3.7169	0.886621	0.238538	1.84884	4.00711
ILMN_2098013	CETP	3.71367	0.8891	0.239412	1.85202	4.00711
ILMN_1789994	BMP1	3.71337	0.326114	0.0878215	1.25363	4.00711
ILMN_1681591	PTPN1	3.70979	1.30022	0.350484	2.46267	4.00711
ILMN_1784352	CCM2	3.70493	0.670067	0.180858	1.59115	4.00711
ILMN_1797744	TPPP3	3.70413	1.02072	0.275562	2.02893	4.00711
ILMN_1772132	ATP5B	3.70285	0.365412	0.0986839	1.28825	4.00711
ILMN_2224486	C3orf14	3.70199	0.907902	0.245247	1.87632	4.00711
ILMN_2316974	LILRB1	3.69999	0.787109	0.212733	1.72561	4.00711
ILMN_1808115	ATP7A	3.69953	0.470081	0.127065	1.38519	4.00711
ILMN_3307651	APOBEC3D	3.69447	0.767669	0.207789	1.70252	4.00711
ILMN_1660986	PER3	3.69243	0.567136	0.153594	1.48158	4.00711
ILMN_1729663	NFATC1	3.69037	0.33071	0.0896144	1.25763	4.00711
ILMN_1653708	CORO1B	3.68502	0.75902	0.205974	1.69234	4.00711
ILMN_2115669	SEMA4C	3.68358	0.808325	0.21944	1.75118	4.00711
ILMN_1684887	SAMSN1	3.68303	0.424266	0.115195	1.34189	4.00711
ILMN_1708934	ADM	3.68189	1.24154	0.337201	2.3645	4.00711
ILMN_3304802	MGC12538	3.6813	0.971186	0.263816	1.96045	4.00711
ILMN_3251232	HMGN2	3.67612	1.07144	0.291461	2.10154	4.00711
ILMN_3209973	LOC646044	3.6753	0.628722	0.171067	1.54619	4.00711
ILMN_1669577	PRNPIP	3.67524	0.403507	0.109791	1.32272	4.00711
ILMN_2393254	CAPNS1	3.67235	0.801722	0.218313	1.74318	4.00711
ILMN_1774334	HIGD2A	3.66957	0.7017	0.191221	1.62642	4.00711
ILMN_1669366	IFT88	3.66851	0.996015	0.271504	1.99448	4.00711
ILMN_1730658	YTHDF2	3.66064	0.460398	0.12577	1.37592	4.00711
ILMN_1684155	FLJ23584	3.65992	0.403013	0.110115	1.32227	4.00711
ILMN_1798233	PSMB9	3.65558	0.650061	0.177827	1.56923	4.00711
ILMN_1792671	C12orf29	3.65113	0.511656	0.140136	1.42569	4.00711
ILMN_1772821	KIAA1671	3.64293	0.553263	0.151873	1.4674	4.00711
ILMN_3262936	LCLAT1	3.64003	0.446175	0.122575	1.36242	4.00711
ILMN_1799069	LOC440280	3.63805	0.87999	0.241885	1.84036	4.00711
ILMN_3199780	LOC401076	3.63573	0.741542	0.203959	1.67196	4.00711
ILMN_1670079	OMA1	3.63534	0.958254	0.263594	1.94296	4.00711
ILMN_1720858	C6orf115	3.63521	0.692266	0.190434	1.61582	4.00711
ILMN_1701789	IFIT3	3.6339	1.52746	0.420336	2.88278	4.00711
ILMN_3220769	LOC729964	3.62966	0.440435	0.121343	1.35701	4.00711
ILMN_3216365	LOC100131096	3.62469	1.05747	0.29174	2.08127	4.00711
ILMN_3249807	SKA2	3.62315	0.94386	0.260508	1.92367	4.00711
ILMN_1810289	FER1L3	3.61513	1.90189	0.526092	3.73703	4.00711
ILMN_1769550	SLFN5	3.61005	0.547118	0.151554	1.46116	4.00711
ILMN_1895128	HS.509165	3.60873	0.308737	0.0855528	1.23862	4.00711
ILMN_2374633	ZWILCH	3.60836	1.1834	0.327962	2.27112	4.00711
ILMN_1811373	FAM20B	3.60748	0.358627	0.099412	1.28221	4.00711
ILMN_1769412	RAPGEF1	3.60509	0.838519	0.232593	1.78821	4.00711
ILMN_3197097	TSTD1	3.60467	0.504984	0.140092	1.41911	4.00711
ILMN_1724700	RIOK3	3.60067	0.60844	0.16898	1.52461	4.00711
ILMN_3258795	FAM13B	3.6003	1.17158	0.325413	2.25259	4.00711
ILMN_1736130	C18orf22	3.5982	0.536173	0.149011	1.45012	4.00711
ILMN_1769449	MBLAC2	3.5962	0.459342	0.12773	1.37491	4.00711
ILMN_2368576	UBA52	3.59469	0.643842	0.17911	1.56249	4.00711
ILMN_1781155	LYN	3.59225	1.26893	0.353242	2.40983	4.00711
ILMN_1657361	CBX7	3.59196	0.836993	0.233018	1.78632	4.00711
ILMN_1794038	FAM49A	3.58661	0.787083	0.21945	1.72558	4.00711
ILMN_1692948	CCDC90B	3.58602	0.328868	0.0917083	1.25603	4.00711
ILMN_1806908	PRKCB1	3.58387	0.653154	0.182248	1.5726	4.00711
ILMN_2184966	ZHX2	3.58247	1.15908	0.323542	2.23315	4.00711
ILMN_1664922	FLNB	3.58084	1.48883	0.415776	2.80661	4.00711
ILMN_2099301	UNC84B	3.57477	0.69311	0.193889	1.61676	4.00711
ILMN_1724826	DNM1L	3.57297	0.532577	0.149058	1.44651	4.00711
ILMN_1779258	LOC644774	3.56833	0.674835	0.189118	1.59641	4.00711
ILMN_2145781	RBMY2FP	3.56595	0.39686	0.111292	1.31664	4.00711
ILMN_1842286	HS.580229	3.55947	0.844352	0.237213	1.79546	4.00711
ILMN_1725071	CCDC12	3.5552	0.625583	0.175963	1.54283	4.00711
ILMN_1715896	PMVK	3.55499	1.40554	0.395371	2.64917	4.00711
ILMN_1784737	S1PR4	3.55265	0.553197	0.155714	1.46733	4.00711
ILMN_1800414	NBPF20	3.5408	0.500016	0.141215	1.41423	4.00711
ILMN_2380967	DNASE1L1	3.54011	1.07456	0.303539	2.10608	4.00711
ILMN_1733311	PIGB	3.53396	0.699202	0.197852	1.62361	4.00711
ILMN_1711994	TCIRG1	3.53381	0.798487	0.225956	1.73928	4.00711
ILMN_2352036	RTN4	3.53372	0.661088	0.18708	1.58127	4.00711
ILMN_1667050	PRPS1	3.53225	0.665537	0.188417	1.58616	4.00711
ILMN_1667883	THOC5	3.53162	0.524425	0.148494	1.43836	4.00711
ILMN_1788053	SLC25A12	3.5316	0.797514	0.225822	1.7381	4.00711
ILMN_2293758	AKAP11	3.53148	1.13511	0.321426	2.19635	4.00711
ILMN_1776102	PSMD10	3.52774	0.785422	0.222642	1.7236	4.00711
ILMN_1752249	FAM38A	3.52586	0.712756	0.202151	1.63893	4.00711
ILMN_1783728	TBRG4	3.51756	0.620063	0.176276	1.53694	4.00711
ILMN_2045994	SEPW1	3.51591	0.505019	0.143638	1.41914	4.00711
ILMN_1655610	RET	3.51414	1.11899	0.318425	2.17195	4.00711
ILMN_1673478	C5orf5	3.51109	1.31355	0.374115	2.48553	4.00711
ILMN_2371458	CXCR7	3.50884	0.526369	0.150012	1.4403	4.00711
ILMN_1744822	BECN1	3.50877	0.612591	0.174589	1.529	4.00711
ILMN_1722622	CD163	-47.1204	-4.20645	0.0892703	0.0541667	0
ILMN_2379599	CD163	-35.3768	-4.92252	0.139145	0.0329742	0
ILMN_1774761	CCR2	-33.7565	-4.90884	0.145419	0.0332883	0
ILMN_1790689	CRISPLD2	-29.1094	-4.16773	0.143175	0.05564	0
ILMN_1740015	CD14	-27.93	-5.16115	0.184789	0.0279473	0
ILMN_1748915	S100A12	-27.4884	-5.38893	0.196044	0.0238655	0
ILMN_1769895	CCR2	-24.7108	-4.35376	0.176189	0.0489088	0
ILMN_1694966	ASGR2	-23.7485	-3.32341	0.139942	0.0998975	0
ILMN_1704985	CYP27A1	-23.566	-3.36645	0.142852	0.0969614	0
ILMN_1807529	PADI4	-23.5456	-4.26511	0.181142	0.0520086	0
ILMN_1758146	SIRPA	-21.741	-3.02273	0.139034	0.123046	0
ILMN_1669831	C6orf192	-20.5324	-4.08375	0.198893	0.0589749	0
ILMN_1760727	ANG	-19.2132	-3.93315	0.20471	0.0654641	0
ILMN_1799106	MOSC1	-19.0072	-3.70629	0.194994	0.0766119	0
ILMN_1789394	CATSPER1	-18.7993	-2.28753	0.121682	0.204826	0
ILMN_2371280	CSF3R	-17.0193	-3.58078	0.210395	0.0835754	0
ILMN_1730454	FOLR3	-16.7977	-4.17907	0.248787	0.0552047	0
ILMN_1676480	LOC654053	-16.6932	-4.0482	0.242506	0.0604463	0
ILMN_1669062	CCR2	-16.614	-1.64135	0.098793	0.320557	0
ILMN_1741727	QPCT	-16.3121	-2.60931	0.159961	0.163878	0
ILMN_1717163	F13A1	-16.1438	-3.08922	0.191356	0.117504	0
ILMN_1703531	S1PR3	-15.8708	-3.07984	0.194057	0.118271	0
ILMN_2396444	CD14	-15.665	-4.38455	0.279894	0.047876	0
ILMN_2323172	CSF3R	-15.3631	-0.954576	0.0621344	0.515993	0
ILMN_1729801	S100A8	-15.154	-4.82458	0.318369	0.0352904	0
ILMN_2056032	CD99	-14.7823	-3.43271	0.232217	0.0926085	0
ILMN_2372974	SIRPA	-14.699	-2.50217	0.170228	0.17651	0
ILMN_1793859	ALDH2	-14.3932	-3.05069	0.211953	0.120684	0
ILMN_1762713	C19orf59	-14.1917	-5.55028	0.391092	0.0213402	0
ILMN_3244014	LOC100131967	-14.0121	-3.16425	0.225823	0.111549	0
ILMN_2092850	HPSE	-13.9771	-2.78399	0.199183	0.145189	0
ILMN_1709348	ALDH1A1	-13.8857	-3.55722	0.256178	0.0849513	0
ILMN_1709233	F5	-13.7604	-2.91765	0.212032	0.132343	0
ILMN_1780533	RNASE6	-13.4783	-4.42714	0.328464	0.0464833	0
ILMN_2232177	ACTN1	-13.4394	-2.83041	0.210606	0.140592	0
ILMN_1749662	GPX1	-13.0164	-2.27624	0.174876	0.206435	0
ILMN_1731714	CREB5	-12.9231	-3.76379	0.291245	0.0736185	0
ILMN_1733270	CD163	-12.8957	-2.75136	0.213355	0.148511	0
ILMN_1750974	S100A9	-12.8245	-3.71043	0.289324	0.0763923	0
ILMN_2096372	ALDH1A1	-12.6735	-3.67353	0.289858	0.0783716	0
ILMN_2355168	MGST1	-12.6491	-2.9255	0.231281	0.131625	0
ILMN_3225471	LOC728650	-12.2707	-3.39466	0.276648	0.0950833	0
ILMN_2352380	TRPM2	-12.2554	-2.41376	0.196955	0.187666	0
ILMN_1701441	LPAR1	-12.1393	-2.62419	0.216174	0.162196	0
ILMN_1774874	IL1RN	-12.1049	-2.42302	0.200169	0.186465	0
ILMN_1792679	ITGA5	-12.0703	-2.14103	0.177381	0.226717	0
ILMN_3213925	LOC441481	-11.9564	-1.72213	0.144035	0.3031	0
ILMN_1712026	NLRP3	-11.8368	-1.72121	0.145412	0.303294	0
ILMN_1668312	SLC2A9	-11.817	-2.77234	0.234605	0.146367	0
ILMN_1801254	LOC648984	-11.797	-2.75843	0.233824	0.147785	0
ILMN_1754076	CACNA2D3	-11.7424	-4.04969	0.344877	0.0603842	0
ILMN_1659544	STX3	-11.711	-2.1261	0.181548	0.229076	0
ILMN_1794165	PGD	-11.7037	-1.66214	0.142018	0.315971	0
ILMN_2399769	GPR177	-11.6451	-1.58651	0.136238	0.332976	0
ILMN_1808395	ACAP1	-11.6402	-2.22155	0.190852	0.214411	0
ILMN_1758673	SLC44A1	-11.6335	-1.18395	0.101771	0.440146	0
ILMN_1745256	CXXC5	-11.5814	-3.02108	0.260857	0.123187	0
ILMN_1707286	FLJ22662	-11.5664	-2.78727	0.24098	0.14486	0
ILMN_1730628	RNASE2	-11.4869	-3.05657	0.266092	0.120194	0
ILMN_1660549	GPR177	-11.4079	-2.41814	0.21197	0.187098	0
ILMN_2336595	ACSS2	-11.39	-1.5041	0.132055	0.352551	0
ILMN_1716651	RUNX2	-11.2955	-1.22463	0.108417	0.427909	0
ILMN_1768812	FXYD6	-11.2553	-1.84696	0.164097	0.277978	0
ILMN_1663068	MGC33556	-11.1829	-2.03882	0.182315	0.243362	0
ILMN_1679620	LOC728519	-11.1578	-2.04401	0.183192	0.242489	0
ILMN_1655987	STAB1	-11.146	-2.70207	0.242424	0.153672	0
ILMN_2279961	LAMP2	-11.0849	-0.964559	0.0870158	0.512435	0
ILMN_1779015	ZNF467	-11.0794	-2.29505	0.207145	0.203761	0
ILMN_2053103	SLC40A1	-10.8993	-3.59168	0.329532	0.0829461	0
ILMN_2359800	MS4A6A	-10.8032	-2.95354	0.273394	0.129091	0
ILMN_2309180	SMARCD3	-10.6582	-3.04755	0.285935	0.120947	0
ILMN_1719433	CD1D	-10.5841	-2.8349	0.267844	0.140155	0
ILMN_1721035	MS4A6A	-10.5049	-4.53334	0.431545	0.0431845	0
ILMN_1805737	PFKP	-10.3567	-1.83236	0.176926	0.280804	0
ILMN_1752932	MPZL2	-10.3322	-2.04013	0.197454	0.243141	0
ILMN_2415303	CLEC10A	-10.2859	-2.05937	0.200213	0.23992	0
ILMN_1661755	FAM129B	-10.1605	-2.27751	0.224153	0.206253	0
ILMN_1714197	ACSS2	-10.1189	-1.35681	0.134086	0.390446	0
ILMN_1685009	ITGAM	-10.074	-3.56471	0.353854	0.0845112	0
ILMN_1716105	NLRP12	-10.0739	-1.7048	0.169229	0.306763	0
ILMN_1770161	BST1	-10.0393	-2.32221	0.231311	0.199961	0
ILMN_2408987	SMARCD3	-10.0112	-2.27409	0.227155	0.206743	0
ILMN_1779547	HPSE	-9.90408	-2.51029	0.25346	0.175521	0
ILMN_1811702	GRN	-9.8786	-1.86658	0.188952	0.274223	0
ILMN_1797875	ALOX5AP	-9.76654	-5.34441	0.547216	0.0246135	0
ILMN_1724422	SELL	-9.76065	-3.30317	0.338417	0.101309	0
ILMN_1661439	FLOT1	-9.74175	-1.19332	0.122496	0.437295	0
ILMN_1711786	NFE2	-9.7107	-2.15611	0.222035	0.22436	0
ILMN_2383349	STEAP3	-9.69899	-1.98732	0.204899	0.252207	0
ILMN_2393450	C14orf173	-9.69843	-2.24114	0.231083	0.211519	0
ILMN_1701514	TRAF3IP2	-9.64605	-2.47183	0.256253	0.180262	0
ILMN_2310896	NLRP3	-9.63631	-1.81346	0.188191	0.284507	0
ILMN_1730084	COMT	-9.6082	-1.10733	0.115249	0.464152	0
ILMN_1803560	LAT2	-9.60325	-1.35161	0.140745	0.391855	0
ILMN_1691188	UIMC1	-9.48278	-1.33772	0.141069	0.395645	0
ILMN_1713751	ADAM19	-9.4571	-2.18113	0.230634	0.220502	0
ILMN_1806692	HEXB	-9.4226	-1.78919	0.189883	0.289335	0
ILMN_3260715	CRTC3	-9.36017	-2.62091	0.280006	0.162565	0
ILMN_1756920	ADAM15	-9.21388	-1.4191	0.154018	0.373944	0
ILMN_1782741	CD300LB	-9.16297	-1.63853	0.178821	0.321183	0
ILMN_1790891	CKAP4	-9.15953	-1.33881	0.146166	0.395345	0
ILMN_1772876	ZNF395	-9.1565	-2.56295	0.279905	0.169229	0
ILMN_1668345	OAF	-9.1451	-1.75696	0.192121	0.29587	0
ILMN_1693338	CYP1B1	-9.12652	-2.43593	0.266906	0.184805	0
ILMN_1746836	PTAFR	-9.10558	-2.14882	0.235989	0.225497	0
ILMN_1726421	METTL9	-9.08999	-1.24015	0.136431	0.423328	0
ILMN_1688152	IL27RA	-9.06497	-1.55291	0.171309	0.340821	0
ILMN_1703327	PSTPIP1	-9.02682	-1.64114	0.181807	0.320603	0
ILMN_2230998	TMEM186	-8.95238	-0.901335	0.100681	0.535391	0
ILMN_1696187	PYGL	-8.94557	-1.19042	0.133074	0.438175	0
ILMN_1746588	TALDO1	-8.93257	-1.00046	0.112002	0.49984	0
ILMN_1773125	ENTPD1	-8.91039	-2.284	0.25633	0.205328	0
ILMN_1722218	MBOAT7	-8.90458	-1.4233	0.159839	0.372859	0
ILMN_1775708	SLC2A3	-8.84479	-4.54916	0.514332	0.0427138	0
ILMN_1684440	PXN	-8.84022	-1.93531	0.218922	0.261464	0
ILMN_2246328	PTPN22	-8.82933	-1.30538	0.147846	0.404615	0
ILMN_1791575	HNRPLL	-8.77117	-2.08748	0.237993	0.235292	0
ILMN_1796094	CD36	-8.72391	-3.15028	0.361109	0.112634	0
ILMN_1730734	TMEM205	-8.53962	-1.39178	0.16298	0.381093	0
ILMN_1653166	CLEC10A	-8.52358	-1.43673	0.168559	0.369405	0
ILMN_1687301	VCAN	-8.52225	-4.70684	0.552301	0.0382912	0
ILMN_1671260	GPR177	-8.41962	-1.31507	0.156191	0.401905	0
ILMN_2211065	TMEM91	-8.41254	-2.16824	0.257739	0.222482	0
ILMN_1735827	NISCH	-8.32422	-1.27621	0.153313	0.412879	0
ILMN_2133675	SGSH	-8.27089	-1.79493	0.217018	0.288186	0
ILMN_1680624	CREG1	-8.24574	-1.65184	0.200326	0.318234	0
ILMN_1807662	IGF2R	-8.16814	-1.68724	0.206563	0.310521	0
ILMN_2283325	GPR177	-8.15765	-2.1636	0.265223	0.223199	0
ILMN_1754660	ZCCHC24	-8.13099	-1.04987	0.12912	0.483011	0
ILMN_1655821	CAPG	-8.12718	-1.87686	0.230936	0.272276	0
ILMN_2294978	RNASE4	-8.09324	-1.2223	0.151027	0.4286	0
ILMN_2183409	SCARB1	-8.08567	-1.01579	0.125628	0.494557	0
ILMN_1747744	LHFPL2	-8.06232	-1.28109	0.158898	0.411485	0
ILMN_2073202	MEI1	-8.05362	-1.29499	0.160796	0.407539	0
ILMN_1780465	CLEC5A	-8.04173	-2.74529	0.341381	0.149137	0
ILMN_1665621	LOC642255	-8.01354	-0.936327	0.116843	0.522562	0
ILMN_1797731	MS4A6A	-8.00926	-4.42976	0.55308	0.046399	0
ILMN_1743933	TSHZ3	-7.95325	-2.30714	0.290087	0.202061	0
ILMN_1755649	SLC16A5	-7.94315	-1.6294	0.205132	0.323224	0
ILMN_1805992	KIAA1598	-7.89604	-1.83205	0.232022	0.280865	0
ILMN_1723706	GRAMD4	-7.89096	-1.48621	0.188343	0.35695	0
ILMN_1715068	AQP9	-7.88046	-2.73175	0.346648	0.150544	0
ILMN_1767470	SCPEP1	-7.84622	-0.919125	0.117142	0.52883	0
ILMN_1668910	CIDEB	-7.82971	-1.34134	0.171314	0.394654	0
ILMN_3249501	ZNF697	-7.80669	-0.926437	0.118672	0.526156	0
ILMN_1654210	CD1C	-7.79299	-2.33372	0.299464	0.198372	0
ILMN_2091347	IDH1	-7.79269	-1.61317	0.20701	0.32688	0
ILMN_2358919	TP53I3	-7.76374	-1.03843	0.133754	0.486856	0
ILMN_1849013	HS.570988	-7.72837	-1.20094	0.155394	0.434991	0
ILMN_1793267	ETHE1	-7.71372	-0.761206	0.098682	0.590003	0
ILMN_2369018	EVI2A	-7.71163	-1.25218	0.162376	0.419813	0
ILMN_1733579	EVI2A	-7.70871	-1.4165	0.183753	0.37462	0
ILMN_2404385	REPIN1	-7.67859	-1.6361	0.213073	0.321724	0
ILMN_1721921	BLMH	-7.66031	-1.32584	0.173079	0.398918	0
ILMN_1671005	IRF2BP2	-7.57973	-0.826502	0.109041	0.563895	0
ILMN_3202002	LOC643332	-7.56424	-1.55335	0.205354	0.340719	0
ILMN_2313901	PAM	-7.55895	-3.0465	0.403033	0.121035	0
ILMN_1800659	PGM1	-7.53925	-1.36268	0.180745	0.388858	0
ILMN_1785005	NCF4	-7.53414	-1.38068	0.183256	0.384039	0
ILMN_2169490	TDRD9	-7.52477	-1.41904	0.188582	0.373962	0
ILMN_1768505	IL13RA1	-7.51262	-2.73947	0.364649	0.14974	0
ILMN_3231554	LOC728093	-7.50851	-2.51564	0.335039	0.17487	0
ILMN_1766736	BPI	-7.50793	-1.31495	0.175141	0.401939	0
ILMN_1683700	TNFSF12	-7.47385	-1.64481	0.220076	0.319788	0
ILMN_2112988	NCF1C	-7.47101	-2.22793	0.29821	0.213464	0
ILMN_1675258	LOC441268	-7.39808	-2.21377	0.299236	0.21557	0
ILMN_2264011	GRAP	-7.39503	-1.67258	0.226176	0.313691	0
ILMN_2363634	ADHFE1	-7.38862	-1.54052	0.208499	0.343761	0
ILMN_2329773	RAB27A	-7.3816	-1.13514	0.153779	0.455291	0
ILMN_1810852	LAMC1	-7.37359	-1.81797	0.246552	0.28362	0
ILMN_1718766	MT1F	-7.33758	-2.47041	0.336679	0.18044	0
ILMN_2399363	CLEC4A	-7.3267	-1.12517	0.153571	0.458449	0
ILMN_1785646	PMP22	-7.31948	-2.28768	0.312546	0.204805	0
ILMN_1810037	RUSC2	-7.3147	-0.943911	0.129043	0.519822	0
ILMN_1676955	TYK2	-7.2868	-0.729585	0.100124	0.603078	0
ILMN_1810584	IL1R1	-7.28642	-1.05989	0.14546	0.47967	0
ILMN_1667711	HRASLS3	-7.27894	-2.50309	0.343882	0.176398	0
ILMN_1683927	ITGAE	-7.26673	-1.19533	0.164493	0.436687	0
ILMN_1782050	CEBPD	-7.24696	-1.97944	0.27314	0.253589	0
ILMN_1723969	PLCB1	-7.23379	-1.50884	0.208582	0.351394	0
ILMN_1691228	C20orf197	-7.22246	-0.545664	0.075551	0.685076	0
ILMN_1810875	SYNGR1	-7.20401	-1.13095	0.156989	0.456614	0
ILMN_2359945	CES1	-7.17591	-2.08854	0.291049	0.235118	0
ILMN_2400759	CPVL	-7.16683	-1.3039	0.181935	0.405031	0
ILMN_1701933	SNCA	-7.16555	-1.71291	0.239047	0.305045	0
ILMN_2087646	HLX	-7.13644	-1.94667	0.272779	0.259414	0
ILMN_1662618	SQSTM1	-7.13329	-0.741347	0.103928	0.598181	0
ILMN_1724407	TACC3	-7.11661	-1.29071	0.181366	0.40875	0
ILMN_2061452	ORC2L	-7.1127	-0.86685	0.121874	0.548343	0
ILMN_1815734	FCHSD2	-7.11101	-1.4962	0.210406	0.354486	0
ILMN_1678939	VNN2	-7.10333	-2.05826	0.28976	0.240105	0
ILMN_1801833	ARHGAP24	-7.05841	-1.2874	0.182392	0.40969	0
ILMN_1810805	HEATR5B	-7.05044	-0.809488	0.114814	0.570584	0
ILMN_1683277	KIAA0319L	-7.0343	-1.46443	0.208185	0.362378	0
ILMN_2145116	TMEM173	-7.03203	-1.55693	0.221405	0.339874	0
ILMN_1784630	KBTBD11	-7.02757	-1.64708	0.234375	0.319285	0
ILMN_2185845	BRSK1	-6.98079	-2.30167	0.329715	0.202828	0
ILMN_2041190	F2RL1	-6.97944	-1.70113	0.243735	0.307545	0
ILMN_1810420	DYSF	-6.96611	-3.06462	0.439933	0.119525	0
ILMN_1691334	TXNDC3	-6.93912	-1.82632	0.263192	0.281983	0
ILMN_1682928	CPVL	-6.90986	-1.43013	0.20697	0.371096	0
ILMN_1752968	LAMB2	-6.89854	-1.25519	0.181951	0.418937	0
ILMN_3238369	JHDM1D	-6.8953	-1.65792	0.240442	0.316895	0
ILMN_1706434	LOC440359	-6.87974	-0.853208	0.124017	0.553553	0
ILMN_1771664	CLEC4E	-6.87911	-0.912554	0.132656	0.531244	0
ILMN_1747622	CD33	-6.87878	-0.744946	0.108296	0.59669	0
ILMN_2124802	MT1H	-6.87806	-0.939944	0.136658	0.521253	0
ILMN_2342638	ASGR2	-6.85838	-1.59047	0.231902	0.332062	0
ILMN_1703074	CPD	-6.85319	-1.08056	0.157673	0.472845	0
ILMN_1673795	HSD17B4	-6.83933	-1.34914	0.197263	0.392525	0
ILMN_1763609	SLC22A16	-6.79491	-2.57778	0.379369	0.167498	0
ILMN_3233388	RELL1	-6.79453	-1.66878	0.245606	0.31452	0
ILMN_1747020	SGK3	-6.78027	-1.29811	0.191454	0.406659	0
ILMN_1343295	GAPDH	-6.76905	-1.15465	0.170577	0.449176	0
ILMN_1781560	ST3GAL6	-6.7443	-1.63977	0.243134	0.320907	0
ILMN_1670809	NRM	-6.7305	-1.66337	0.247139	0.315701	0
ILMN_1747251	LTB4R	-6.73007	-1.30063	0.193257	0.405949	0
ILMN_1779886	TBC1D14	-6.65782	-1.72163	0.258587	0.303206	0
ILMN_2290118	MEGF9	-6.64091	-2.42695	0.365454	0.185958	0
ILMN_1702858	ADHFE1	-6.6051	-2.22381	0.336681	0.214075	0
ILMN_1659189	C9orf89	-6.59673	-1.233	0.18691	0.425433	0
ILMN_1771376	PEA15	-6.59526	-1.01268	0.153547	0.495623	0
ILMN_1761833	SLC40A1	-6.57182	-2.22755	0.338955	0.213521	0
ILMN_1769876	TBC1D2	-6.55831	-0.836212	0.127504	0.560112	0
ILMN_1717207	MMP25	-6.50761	-2.02353	0.310947	0.245956	0
ILMN_1737805	TPCN1	-6.49598	-1.70059	0.26179	0.307661	0
ILMN_1752579	ATP6V0A1	-6.48488	-1.62142	0.250031	0.325015	0
ILMN_1702787	SEMA4A	-6.4573	-1.24935	0.193478	0.420639	0
ILMN_1729237	CYB5R1	-6.42236	-1.17294	0.182634	0.443517	0
ILMN_1755024	IKBKE	-6.41989	-1.02428	0.159548	0.491654	0
ILMN_1778684	BRE	-6.40855	-0.7578	0.118248	0.591398	0
ILMN_1704730	CD93	-6.40752	-1.93568	0.302096	0.261398	0
ILMN_1712413	RPL39L	-6.39939	-0.407722	0.0637127	0.753813	0
ILMN_1716465	RBP7	-6.39077	-1.30368	0.203994	0.405092	0
ILMN_1776157	Septin 4	-6.38859	-1.31311	0.20554	0.402452	0
ILMN_1801304	FAM78A	-6.36171	-0.660815	0.103874	0.632521	0
ILMN_1773063	OSBPL1A	-6.35216	-1.12493	0.177095	0.458523	0
ILMN_1696432	IDH1	-6.34356	-0.645347	0.101733	0.639339	0
ILMN_2411282	QSOX1	-6.32887	-1.18013	0.186468	0.441312	0
ILMN_1714592	CDA	-6.32873	-1.24984	0.197487	0.420495	0
ILMN_1726981	VEGFB	-6.30819	-1.36	0.215593	0.389581	0
ILMN_2408576	FAM129B	-6.29573	-0.932741	0.148155	0.523862	0
ILMN_1696675	CES2	-6.28948	-0.823384	0.130915	0.565115	0
ILMN_2354381	PON2	-6.28007	-2.04863	0.326211	0.241714	0
ILMN_2148668	RCBTB2	-6.27894	-0.840705	0.133893	0.558371	0
ILMN_2363489	BRE	-6.27827	-0.841845	0.134089	0.557929	0
ILMN_2352009	ACADVL	-6.27031	-1.07532	0.171494	0.474565	0
ILMN_1682717	IER3	-6.2646	-4.08422	0.651953	0.0589557	0
ILMN_1688231	TREM1	-6.23106	-2.44176	0.391869	0.184059	0.191909
ILMN_1728107	GNG7	-6.23068	-1.09259	0.175357	0.468918	0.191909
ILMN_1671843	PSRC1	-6.22845	-1.61118	0.25868	0.327331	0.191909
ILMN_1719661	SEPX1	-6.22572	-1.02307	0.16433	0.492067	0.191909
ILMN_1705144	ULK1	-6.2191	-0.833611	0.13404	0.561123	0.191909
ILMN_1667748	ANKRD33	-6.21648	-1.00643	0.161897	0.497777	0.191909
ILMN_1787718	SLC27A1	-6.20179	-1.03386	0.166703	0.488403	0.191909
ILMN_1657395	HMGCR	-6.18974	-0.983997	0.158972	0.505577	0.191909
ILMN_2123450	FLJ43093	-6.17968	-2.09811	0.339518	0.233564	0.191909
ILMN_2153332	ATXN1	-6.17936	-1.16708	0.188868	0.44532	0.191909
ILMN_2405628	TOP1MT	-6.1555	-2.22659	0.361724	0.213663	0.191909
ILMN_1739751	SLC26A11	-6.14355	-1.39206	0.226589	0.38102	0.191909
ILMN_1711894	MYB	-6.07992	-2.30769	0.379559	0.201984	0.191909
ILMN_1802027	MGST2	-6.06224	-1.62909	0.268728	0.323292	0.191909
ILMN_1710482	APLP2	-6.05898	-1.276	0.210597	0.412939	0.191909
ILMN_3178302	FNDC3B	-6.04544	-1.20735	0.199712	0.433065	0.191909
ILMN_1793476	PRKCDBP	-6.04395	-0.708496	0.117224	0.611958	0.191909
ILMN_1797793	BLVRB	-6.04358	-1.13415	0.187662	0.455603	0.191909
ILMN_1736112	ARHGAP10	-6.0422	-1.52577	0.252519	0.347294	0.191909
ILMN_2115434	RAB32	-6.0296	-0.981074	0.16271	0.506603	0.191909
ILMN_2355953	LILRB4	-6.02794	-0.607863	0.100841	0.656168	0.191909
ILMN_1687306	LGALS2	-6.01603	-3.52423	0.585807	0.0869161	0.191909
ILMN_2094061	IMPA2	-6.01221	-1.19064	0.198038	0.438107	0.191909
ILMN_1702229	CECR6	-6.00782	-1.87431	0.311978	0.272758	0.191909
ILMN_2050911	SLC22A4	-6.00301	-1.18914	0.198091	0.438563	0.191909
ILMN_1727692	TRIT1	-6.00137	-1.0533	0.17551	0.481864	0.191909
ILMN_1738681	NUP62	-6.00131	-0.978526	0.163052	0.507498	0.191909
ILMN_1661886	APEX1	-5.98758	-0.98455	0.164432	0.505383	0.191909
ILMN_3253456	FNDC3B	-5.97992	-1.12613	0.188318	0.458144	0.191909
ILMN_1750409	RAB9A	-5.96701	-0.898631	0.1506	0.536395	0.191909
ILMN_1802377	IQCG	-5.96701	-0.844757	0.141571	0.556805	0.191909
ILMN_1714522	CLMN	-5.9644	-0.805508	0.135053	0.572161	0.191909
ILMN_2375879	VEGFA	-5.9641	-1.43221	0.240138	0.370564	0.191909
ILMN_1777519	ITGB7	-5.95651	-1.98094	0.332567	0.253325	0.191909
ILMN_1784863	CD36	-5.94603	-3.90911	0.657432	0.0665643	0.191909
ILMN_1719286	CTSA	-5.94269	-1.41321	0.237806	0.375476	0.191909
ILMN_1719696	PLD1	-5.94069	-2.07507	0.349298	0.237323	0.191909
ILMN_1804935	VNN3	-5.91707	-1.66791	0.281882	0.314708	0.191909
ILMN_1806408	ACADVL	-5.90967	-1.16459	0.197065	0.446091	0.191909
ILMN_1669281	CLN3	-5.90573	-0.94529	0.160063	0.519325	0.191909
ILMN_1716797	CD302	-5.89797	-0.889839	0.150872	0.539674	0.191909
ILMN_1692219	RAB11FIP1	-5.89658	-0.979727	0.166152	0.507076	0.191909
ILMN_2053415	LDLR	-5.88851	-2.7429	0.465806	0.149384	0.191909
ILMN_1653711	FZD2	-5.88745	-2.26229	0.384257	0.20844	0.191909
ILMN_1685057	SLC22A4	-5.87964	-1.41838	0.241235	0.374133	0.191909
ILMN_1735052	ULK1	-5.87729	-0.817587	0.139109	0.56739	0.191909
ILMN_1796146	EIF4E3	-5.87461	-1.32475	0.225504	0.399219	0.191909
ILMN_1694780	GCHFR	-5.86241	-0.963771	0.164399	0.512715	0.191909
ILMN_1766363	FLT3	-5.86191	-1.17253	0.200026	0.443642	0.191909
ILMN_1690566	RASSF4	-5.85439	-1.06335	0.181633	0.47852	0.191909
ILMN_1715864	NHS	-5.84659	-1.40254	0.239891	0.378262	0.191909
ILMN_2193214	MPND	-5.83362	-0.429786	0.073674	0.742372	0.191909
ILMN_1708029	C9orf127	-5.83123	-2.49794	0.428374	0.177029	0.191909
ILMN_3234997	MAP7D1	-5.82424	-0.782414	0.134338	0.581393	0.191909
ILMN_2370208	CMTM3	-5.822	-1.11731	0.191912	0.460951	0.191909
ILMN_1811632	FMO5	-5.80127	-1.57608	0.271679	0.335391	0.191909
ILMN_1667825	MLKL	-5.79178	-1.25583	0.21683	0.418753	0.191909
ILMN_1761733	HLA-DMB	-5.78964	-1.28332	0.221658	0.410849	0.191909
ILMN_1803882	VEGFA	-5.78513	-0.832069	0.143829	0.561723	0.191909
ILMN_1660544	ARRDC4	-5.78168	-0.852952	0.147527	0.553651	0.191909
ILMN_1782788	CSDA	-5.77856	-0.965643	0.167108	0.51205	0.191909
ILMN_2067656	CCND2	-5.77117	-2.23645	0.387521	0.212208	0.191909
ILMN_1795236	SIGLEC9	-5.76093	-0.797466	0.138427	0.575359	0.191909
ILMN_1654690	CECR5	-5.73258	-0.97577	0.170215	0.508468	0.191909
ILMN_1695311	HLA-DMA	-5.72853	-1.06488	0.185891	0.478012	0.191909
ILMN_2150856	SERPINB2	-5.72311	-1.29162	0.225685	0.408493	0.191909
ILMN_1666976	PLD3	-5.71622	-1.51694	0.265376	0.349425	0.191909
ILMN_1806601	GRSF1	-5.706	-0.728518	0.127676	0.603524	0.191909
ILMN_2162799	AHR	-5.70366	-0.797155	0.139762	0.575483	0.191909
ILMN_1705442	CMTM3	-5.69534	-1.6277	0.285795	0.323603	0.191909
ILMN_1674817	C1orf115	-5.68484	-0.804086	0.141444	0.572725	0.191909
ILMN_1751097	CREB3L2	-5.66257	-1.27983	0.226016	0.411844	0.191909
ILMN_1815878	C11orf59	-5.65803	-1.02886	0.181841	0.490096	0.191909
ILMN_1718607	TSPAN4	-5.65559	-1.62176	0.286753	0.324939	0.191909
ILMN_1752510	FAM13A	-5.65187	-1.5586	0.275768	0.339479	0.191909
ILMN_2187487	HEATR5B	-5.64169	-1.21375	0.21514	0.431145	0.191909
ILMN_1708110	TMEM144	-5.63855	-1.7885	0.317191	0.289474	0.191909
ILMN_1809695	CAMK2G	-5.63749	-1.04958	0.186179	0.483108	0.191909
ILMN_2150851	SERPINB2	-5.63693	-1.16382	0.206464	0.446329	0.191909
ILMN_1847308	HS.475334	-5.62371	-1.01112	0.179796	0.496161	0.304926
ILMN_1669409	VSIG4	-5.62336	-0.545	0.0969172	0.685391	0.304926
ILMN_1652631	GLIPR2	-5.62323	-1.33919	0.238153	0.395243	0.304926
ILMN_1693650	FES	-5.61763	-0.905056	0.16111	0.534012	0.304926
ILMN_1730612	DBNDD2	-5.61256	-0.968427	0.172546	0.511063	0.304926
ILMN_1726805	STX2	-5.60856	-0.549933	0.0980525	0.683052	0.304926
ILMN_1734543	PTPRE	-5.59519	-1.85389	0.331337	0.276645	0.304926
ILMN_1718071	AGTPBP1	-5.58796	-0.929401	0.166322	0.525076	0.304926
ILMN_1654268	HMGB2	-5.57918	-1.03667	0.185811	0.48745	0.304926
ILMN_1760490	ACVR1	-5.57746	-0.9142	0.16391	0.530638	0.304926
ILMN_1739586	FEZ2	-5.56577	-0.792606	0.142407	0.5773	0.304926
ILMN_2099783	ATP6V1F	-5.56534	-0.70983	0.127545	0.611392	0.304926
ILMN_1724250	GRN	-5.56026	-1.20701	0.217077	0.433167	0.304926
ILMN_1745963	FOLR2	-5.55817	-1.30083	0.23404	0.405892	0.304926
ILMN_1740010	PCNX	-5.54354	-1.59689	0.288063	0.330589	0.304926
ILMN_1727689	TNFAIP2	-5.54169	-0.780359	0.140816	0.582222	0.304926
ILMN_1797522	DUSP3	-5.5274	-1.64288	0.297224	0.320217	0.304926
ILMN_1755077	HEBP2	-5.50976	-1.33755	0.24276	0.395693	0.304926
ILMN_1764723	SH3PXD2B	-5.50948	-0.836839	0.151891	0.559869	0.304926
ILMN_2315964	PSRC1	-5.48997	-0.947888	0.172658	0.518391	0.304926
ILMN_1698732	PALLD	-5.48971	-0.950252	0.173097	0.517542	0.304926
ILMN_2383611	PTPRE	-5.47689	-1.88956	0.345006	0.26989	0.304926
ILMN_1663916	ARHGAP9	-5.47534	-0.477464	0.0872026	0.718239	0.304926
ILMN_1748730	CTRC	-5.47211	-0.93772	0.171364	0.522057	0.304926
ILMN_1911721	HS.224794	-5.46803	-0.836395	0.152961	0.560041	0.304926
ILMN_1717674	PEPD	-5.46518	-0.94198	0.17236	0.520518	0.304926
ILMN_1652753	PAAF1	-5.46476	-1.72017	0.314776	0.303512	0.304926
ILMN_1714158	PON2	-5.45435	-1.42219	0.260744	0.373145	0.304926
ILMN_1727248	INF2	-5.45331	-0.632747	0.11603	0.644947	0.304926
ILMN_2059173	SLC35E1	-5.44948	-1.10572	0.202903	0.464672	0.304926
ILMN_1799030	CMTM2	-5.44868	-1.45473	0.266987	0.364824	0.304926
ILMN_1755643	MGAT4A	-5.44793	-1.26352	0.231926	0.416528	0.304926
ILMN_3219040	LOC728093	-5.44111	-0.712509	0.130949	0.610258	0.304926
ILMN_1757388	OCEL1	-5.43617	-0.978406	0.179981	0.50754	0.304926
ILMN_1766411	AP1S2	-5.41043	-0.68713	0.127001	0.621088	0.304926
ILMN_1783753	TXNDC12	-5.40669	-1.34058	0.247948	0.394862	0.304926
ILMN_1768534	BHLHB2	-5.40045	-3.51808	0.651442	0.0872874	0.304926
ILMN_1746012	MBD6	-5.39655	-0.724986	0.134343	0.605003	0.304926
ILMN_2243687	LAMP2	-5.39445	-0.628246	0.116462	0.646962	0.304926
ILMN_1734190	TCEAL3	-5.38855	-2.41288	0.447779	0.187781	0.304926
ILMN_2294976	RNASE4	-5.36652	-0.972753	0.181263	0.509533	0.304926
ILMN_1733221	C9orf164	-5.3663	-1.12089	0.208876	0.459809	0.304926
ILMN_1915076	HS.355933	-5.36316	-2.61327	0.487263	0.163428	0.304926
ILMN_1706635	ELANE	-5.35974	-0.671906	0.125362	0.627677	0.304926
ILMN_1803953	LOC388789	-5.35472	-0.785441	0.146682	0.580175	0.304926
ILMN_1680738	C5orf13	-5.34645	-1.92998	0.360984	0.262433	0.304926
ILMN_1808979	CLEC4D	-5.34626	-1.60973	0.301094	0.32766	0.304926
ILMN_1744795	TBL1X	-5.34069	-0.970968	0.181806	0.510164	0.304926
ILMN_1751851	CECR1	-5.31991	-0.269119	0.0505872	0.829826	0.304926
ILMN_2072178	ECHDC3	-5.31663	-1.76777	0.332498	0.293663	0.304926
ILMN_1868851	HS.552025	-5.31566	-0.912139	0.171595	0.531397	0.304926
ILMN_1692760	DPAGT1	-5.31426	-0.970834	0.182685	0.510211	0.304926
ILMN_2066858	TNFSF13B	-5.31038	-0.845527	0.159222	0.556508	0.304926
ILMN_2225144	EIF4E3	-5.29862	-1.70151	0.321124	0.307463	0.304926
ILMN_3224926	RBM47	-5.27667	-0.886533	0.16801	0.540912	0.304926
ILMN_1667893	TNS3	-5.27242	-1.44329	0.273743	0.367728	0.304926
ILMN_1746883	SAT2	-5.255	-1.10179	0.209666	0.465937	0.304926
ILMN_2058251	VIM	-5.2437	-1.12637	0.214805	0.458067	0.304926
ILMN_2350801	SLC25A29	-5.24245	-0.840449	0.160316	0.55847	0.304926
ILMN_1669772	LRP1	-5.24044	-0.73558	0.140366	0.600577	0.304926
ILMN_1672589	SEMA4B	-5.2353	-0.870368	0.16625	0.547007	0.304926
ILMN_2063586	CLIC4	-5.22452	-1.15146	0.220396	0.450169	0.304926
ILMN_3234142	LOC728855	-5.22307	-1.28161	0.245374	0.411337	0.304926
ILMN_2193817	CLEC4G	-5.20206	-0.970526	0.186566	0.51032	0.304926
ILMN_1723486	HK2	-5.19756	-1.54259	0.296791	0.343268	0.304926
ILMN_1766221	B4GALT1	-5.19745	-0.69204	0.13315	0.618978	0.304926
ILMN_1673282	LAMP2	-5.19375	-0.793967	0.15287	0.576756	0.304926
ILMN_1738992	MNDA	-5.17827	-1.52137	0.2938	0.348354	0.304926
ILMN_1807825	LY86	-5.17106	-1.64109	0.31736	0.320614	0.304926
ILMN_1721712	SYNGR1	-5.1553	-1.00671	0.195277	0.49768	0.304926
ILMN_1909770	HS.34558	-5.15396	-1.75443	0.340403	0.296391	0.304926
ILMN_2355462	CYFIP1	-5.14204	-0.95404	0.185537	0.516185	0.304926
ILMN_1767934	PCSK5	-5.14048	-1.83085	0.356164	0.281098	0.304926
ILMN_1746171	H2AFY	-5.13582	-0.554099	0.107889	0.681082	0.304926
ILMN_1738767	PLP2	-5.12879	-1.37532	0.268156	0.385468	0.304926
ILMN_2088172	POLR2B	-5.1263	-0.512164	0.099909	0.70117	0.304926
ILMN_3187612	LOC100128084	-5.11523	-0.76432	0.149421	0.588731	0.304926
ILMN_1691458	SYPL1	-5.11341	-0.471829	0.0922729	0.72105	0.304926
ILMN_1691572	TST	-5.10694	-2.01674	0.394902	0.247116	0.304926
ILMN_2038778	GAPDH	-5.10494	-1.09327	0.214159	0.468699	0.304926
ILMN_1695020	NEK3	-5.10156	-0.943476	0.184939	0.519979	0.304926
ILMN_3176090	LOC100130919	-5.09981	-0.721625	0.1415	0.606414	0.304926
ILMN_1778723	AMICA1	-5.0965	-1.61378	0.316645	0.326741	0.304926
ILMN_1757180	WDR49	-5.08731	-0.397529	0.0781412	0.759158	0.304926
ILMN_1815668	GTF2IP1	-5.08581	-0.977478	0.192197	0.507867	0.304926
ILMN_1754538	C10orf58	-5.0749	-0.623522	0.122864	0.649085	0.304926
ILMN_1779171	SGSM2	-5.06798	-0.885087	0.174643	0.541455	0.304926
ILMN_2326953	LAT2	-5.06561	-0.776507	0.15329	0.583778	0.521798
ILMN_1730731	ERLIN1	-5.04979	-0.536314	0.106205	0.68953	0.521798
ILMN_1757872	DKFZp761P0423	-5.04963	-0.910293	0.180269	0.532077	0.521798
ILMN_1769245	GLIPR1	-5.03028	-0.728069	0.144737	0.603711	0.521798
ILMN_2368292	TSEN34	-5.01273	-0.874727	0.174501	0.545357	0.521798
ILMN_1753890	TMEM97	-5.0117	-0.807871	0.161197	0.571224	0.521798
ILMN_1800951	ATXN1	-5.01112	-1.11408	0.222321	0.461986	0.521798
ILMN_1679133	SERPINB1	-5.00871	-1.45677	0.290847	0.364308	0.521798
ILMN_2401258	FAM13A	-5.00796	-1.49053	0.297632	0.355882	0.521798
ILMN_1790228	FURIN	-5.00393	-0.640198	0.127939	0.641625	0.521798
ILMN_1758104	PRPS2	-4.99843	-0.748906	0.149828	0.595055	0.521798
ILMN_1719303	P4HB	-4.98443	-1.1506	0.230839	0.450437	0.521798
ILMN_1657977	MSRB2	-4.97154	-0.784504	0.157799	0.580551	0.521798
ILMN_1748650	MRPL45	-4.97152	-0.623799	0.125475	0.64896	0.521798
ILMN_1720850	BAZ2B	-4.96953	-1.39974	0.281665	0.378997	0.521798
ILMN_1651776	FHOD1	-4.96881	-1.11548	0.224495	0.461539	0.521798
ILMN_1815908	GYPE	-4.96688	-0.574061	0.115578	0.671723	0.521798
ILMN_1670899	FBN2	-4.96139	-2.04118	0.411414	0.242964	0.521798
ILMN_1811110	TDRD9	-4.9584	-1.03167	0.208065	0.489143	0.521798
ILMN_1780132	PELI2	-4.95745	-0.88914	0.179354	0.539936	0.521798
ILMN_2394381	CLN3	-4.951	-0.718975	0.145218	0.607529	0.521798
ILMN_1762825	CANX	-4.95086	-0.814716	0.164561	0.568521	0.521798
ILMN_1694596	FAR2	-4.95044	-0.499513	0.100903	0.707346	0.521798
ILMN_2308849	MYADM	-4.94321	-1.01088	0.204498	0.496245	0.521798
ILMN_3283772	LOC644237	-4.94022	-0.990232	0.200443	0.503397	0.521798
ILMN_2366703	SGK3	-4.93694	-1.44353	0.292394	0.367666	0.521798
ILMN_1819805	HS.426929	-4.92897	-0.522246	0.105954	0.696287	0.521798
ILMN_1665557	USP15	-4.92662	-0.82057	0.166558	0.566218	0.521798
ILMN_1651950	TPST1	-4.91799	-1.20079	0.244163	0.435036	0.521798
ILMN_1671891	PID1	-4.91793	-1.22263	0.248606	0.428502	0.521798
ILMN_1903049	HS.527071	-4.91182	-1.25033	0.254556	0.420351	0.521798
ILMN_2318638	TGIF1	-4.90896	-0.75403	0.153603	0.592945	0.521798
ILMN_2186319	TSPAN2	-4.90111	-0.456837	0.0932109	0.728582	0.521798
ILMN_1802646	EPHB6	-4.89625	-0.631832	0.129044	0.645356	0.521798
ILMN_3240222	PRAGMIN	-4.89601	-1.62628	0.332165	0.323922	0.521798
ILMN_1726225	SERPINI2	-4.89442	-1.14706	0.234362	0.451543	0.521798
ILMN_1802808	LOC654103	-4.89242	-1.11979	0.228883	0.460161	0.521798
ILMN_1708991	CCNY	-4.8905	-1.13872	0.232843	0.454162	0.521798
ILMN_1671482	GALM	-4.88859	-1.19617	0.244686	0.436432	0.521798
ILMN_1699496	PHF21A	-4.88036	-0.932772	0.191128	0.523851	0.521798
ILMN_3240943	LOC100133772	-4.87262	-0.877167	0.18002	0.544435	0.521798
ILMN_1679401	TRPM4	-4.8635	-1.12532	0.231382	0.458399	0.521798
ILMN_1670377	ZNF20	-4.85799	-0.953702	0.196316	0.516306	0.521798
ILMN_3307729	CXXC5	-4.85627	-2.22908	0.45901	0.213295	0.521798
ILMN_1690125	PDLIM7	-4.85205	-1.8729	0.386003	0.273023	0.521798
ILMN_2404063	APP	-4.84177	-0.576541	0.119077	0.670569	0.521798
ILMN_2319344	APEX1	-4.84015	-0.745089	0.153939	0.596631	0.521798
ILMN_3236428	TMEM170B	-4.8376	-1.15702	0.239172	0.448439	0.521798
ILMN_1776602	RNASE4	-4.83261	-2.42638	0.502086	0.186031	0.521798
ILMN_2081465	APLP2	-4.83072	-0.993084	0.205577	0.502403	0.521798
ILMN_1696974	ANG	-4.82683	-0.986516	0.204382	0.504695	0.521798
ILMN_1900520	HS.12876	-4.81131	-0.854016	0.177502	0.553243	0.521798
ILMN_1812433	HP	-4.81059	-0.952856	0.198075	0.516609	0.521798
ILMN_1730816	GPR162	-4.80733	-1.42952	0.297362	0.371254	0.521798
ILMN_1768480	VGLL4	-4.80004	-1.1755	0.244895	0.442729	0.521798
ILMN_1764177	JARID2	-4.79699	-1.12636	0.234806	0.458069	0.521798
ILMN_1653712	UAP1L1	-4.79613	-0.951159	0.198318	0.517217	0.521798
ILMN_1651498	GADD45G	-4.79176	-1.44158	0.300846	0.368163	0.521798
ILMN_3249244	TMEM106A	-4.78503	-1.94581	0.406646	0.259568	0.521798
ILMN_1695640	PTPN22	-4.77794	-0.595062	0.124544	0.662016	0.521798
ILMN_1731354	PARL	-4.77616	-0.591693	0.123885	0.663564	0.521798
ILMN_1720124	RCC2	-4.77139	-0.604821	0.12676	0.657553	0.521798
ILMN_2401057	CANX	-4.76973	-0.579646	0.121526	0.669128	0.521798
ILMN_1695763	PDIA5	-4.76007	-1.11471	0.23418	0.461784	0.521798
ILMN_1693394	BCKDK	-4.73834	-0.796957	0.168193	0.575562	0.521798
ILMN_2320888	CXCR4	-4.73435	-1.23742	0.261372	0.424129	0.521798
ILMN_1670134	FADS1	-4.72713	-1.424	0.30124	0.372678	0.521798
ILMN_1764380	GLTP	-4.72565	-0.405664	0.085843	0.754889	0.521798
ILMN_1743340	CHST14	-4.72026	-0.515789	0.109271	0.69941	0.521798
ILMN_2062468	IGFBP7	-4.71897	-0.991873	0.210189	0.502824	0.521798
ILMN_2141482	SERPINF1	-4.71889	-0.723472	0.153314	0.605638	0.521798
ILMN_1805826	BIVM	-4.71222	-1.13216	0.240261	0.456231	0.521798
ILMN_2089977	FKBP9L	-4.70316	-0.851657	0.181082	0.554148	0.521798
ILMN_1694589	PAQR8	-4.68754	-1.54218	0.328995	0.343366	0.521798
ILMN_1769473	SETD2	-4.68497	-0.451406	0.0963519	0.73133	0.521798
ILMN_1699856	RALGDS	-4.68389	-1.1256	0.240312	0.458313	0.521798
ILMN_1651799	SLC38A2	-4.6752	-1.04614	0.223765	0.484261	0.521798
ILMN_2355463	CYFIP1	-4.67434	-0.653612	0.13983	0.635687	0.521798
ILMN_1808821	COMMD9	-4.67034	-0.508124	0.108798	0.703136	0.521798
ILMN_1678833	CCR1	-4.66559	-1.39245	0.29845	0.380918	0.521798
ILMN_1749478	TCEAL3	-4.66495	-1.503	0.322191	0.352818	0.521798
ILMN_1772492	MCART1	-4.65781	-0.67529	0.14498	0.626207	0.521798
ILMN_1656327	GLT1D1	-4.65629	-1.08437	0.232882	0.471599	0.521798
ILMN_1675266	NAGPA	-4.65626	-0.828613	0.177957	0.56307	0.521798
ILMN_1773968	SERBP1	-4.65242	-0.721117	0.154998	0.606628	0.521798
ILMN_2350574	MYADM	-4.6491	-1.13518	0.244172	0.455278	0.521798
ILMN_1782538	VIM	-4.64835	-1.00307	0.21579	0.498938	0.521798
ILMN_2120273	AP1S2	-4.64464	-0.549959	0.118407	0.68304	0.521798
ILMN_1726565	PIK3R2	-4.64407	-0.66412	0.143004	0.631074	0.521798
ILMN_1678766	DYNLT1	-4.62724	-0.875019	0.189102	0.545247	0.521798
ILMN_2376152	METT11D1	-4.61383	-0.210756	0.0456792	0.864084	0.521798
ILMN_1749327	MAPK13	-4.61171	-1.30476	0.282922	0.404789	0.521798
ILMN_1712035	TMEM115	-4.60734	-0.64353	0.139675	0.640145	0.521798
ILMN_1811579	HOMER3	-4.60712	-1.5105	0.327862	0.35099	0.521798
ILMN_1695316	SLC39A8	-4.60184	-0.61456	0.133546	0.653129	0.521798
ILMN_2276996	CCR2	-4.58258	-0.629198	0.137302	0.646536	0.521798
ILMN_2402629	METTL9	-4.58126	-0.565452	0.123427	0.675743	0.521798
ILMN_1666022	TNFRSF10D	-4.57264	-0.782665	0.171163	0.581292	0.521798
ILMN_1750674	SDSL	-4.56053	-0.801376	0.17572	0.573802	0.521798
ILMN_1802252	GAPDH	-4.55636	-0.95671	0.209972	0.515231	1.04797
ILMN_3276676	LOC392382	-4.55353	-1.0983	0.241197	0.467068	1.04797
ILMN_1758895	CTSK	-4.5456	-1.37847	0.303254	0.384626	1.04797
ILMN_1701195	PLA2G7	-4.54212	-2.90615	0.639822	0.133402	1.04797
ILMN_1798533	ZNF22	-4.54133	-1.11525	0.245577	0.461612	1.04797
ILMN_2399431	PRPS2	-4.53339	-0.876113	0.193258	0.544833	1.04797
ILMN_1652185	IL4R	-4.52999	-0.966239	0.213298	0.511839	1.04797
ILMN_3250273	TMOD2	-4.51484	-0.686176	0.151982	0.621499	1.04797
ILMN_1654320	LOC644250	-4.51431	-1.17547	0.260387	0.442741	1.04797
ILMN_2327276	STAU1	-4.51359	-0.713279	0.158029	0.609932	1.04797
ILMN_1694466	ZBED1	-4.49578	-0.947425	0.210736	0.518557	1.04797
ILMN_1743806	MIF4GD	-4.49221	-0.80128	0.178371	0.57384	1.04797
ILMN_2045419	BNIP3L	-4.48341	-1.18467	0.264234	0.439925	1.04797
ILMN_1789186	OBFC1	-4.48119	-0.994757	0.221985	0.50182	1.04797
ILMN_2366330	FERMT3	-4.47423	-0.855459	0.191197	0.552689	1.04797
ILMN_1720865	OSBPL7	-4.45817	-0.899972	0.20187	0.535897	1.04797
ILMN_1651826	BASP1	-4.45714	-1.41606	0.317706	0.374735	1.04797
ILMN_2341467	PARL	-4.45206	-0.63277	0.14213	0.644937	1.04797
ILMN_2122511	CCBE1	-4.43903	-1.18079	0.266002	0.44111	1.04797
ILMN_3244521	LOC283267	-4.43832	-1.1545	0.260122	0.449221	1.04797
ILMN_1667460	SULF2	-4.42589	-0.988614	0.22337	0.503962	1.04797
ILMN_1792660	CAMSAP1L1	-4.4201	-1.06675	0.24134	0.477394	1.04797
ILMN_2087303	XKR8	-4.41518	-1.15652	0.261941	0.448594	1.04797
ILMN_3205656	LOC391075	-4.40476	-1.02112	0.231823	0.492732	1.04797
ILMN_3260180	FLJ25363	-4.40361	-1.0571	0.240054	0.480596	1.04797
ILMN_1682567	CCDC106	-4.38391	-0.873346	0.199216	0.545879	1.04797
ILMN_2414027	CKLF	-4.37347	-0.911098	0.208324	0.53178	1.04797
ILMN_1659761	SNX29	-4.37294	-0.961183	0.219802	0.513636	1.04797
ILMN_1707088	DENND2D	-4.36665	-0.878686	0.201226	0.543863	1.04797
ILMN_2358382	ZFYVE1	-4.34343	-0.413836	0.0952784	0.750625	1.04797
ILMN_1784320	ELMO1	-4.34212	-0.870509	0.20048	0.546954	1.04797
ILMN_1705403	CYP2S1	-4.33964	-1.53448	0.353595	0.345204	1.04797
ILMN_1801313	SIAH2	-4.33745	-0.418606	0.0965097	0.748147	1.04797
ILMN_1663002	STOML2	-4.33601	-0.684825	0.157939	0.622081	1.04797
ILMN_3225534	RNF216L	-4.33547	-0.903448	0.208385	0.534607	1.04797
ILMN_1707585	SLC46A2	-4.33351	-1.35237	0.312073	0.391647	1.04797
ILMN_1774901	GDPD3	-4.33223	-0.970793	0.224086	0.510226	1.04797
ILMN_1773363	CIITA	-4.32938	-0.912303	0.210724	0.531336	1.04797
ILMN_2410038	FAM111A	-4.32482	-0.64863	0.149978	0.637886	1.04797
ILMN_1815319	CMTM4	-4.32187	-1.37796	0.318833	0.384763	1.04797
ILMN_1738572	USP48	-4.31275	-0.649061	0.150498	0.637695	1.04797
ILMN_1725862	USP3	-4.30036	-0.534452	0.124281	0.690421	1.04797
ILMN_1761941	C4orf18	-4.29956	-1.4293	0.33243	0.37131	1.04797
ILMN_1784749	GAS6	-4.29778	-0.733529	0.170676	0.601431	1.04797
ILMN_1731107	CCDC92	-4.28232	-0.914184	0.213479	0.530644	1.04797
ILMN_1676336	AADACL1	-4.27477	-0.815566	0.190786	0.568185	1.04797
ILMN_2096322	ADIPOR1	-4.274	-0.466162	0.109069	0.723888	1.04797
ILMN_1810915	FAAH	-4.27342	-0.805507	0.188492	0.572161	1.04797
ILMN_2384544	ADAM15	-4.26571	-0.766342	0.179652	0.587906	1.04797
ILMN_1761912	MGAT1	-4.26155	-0.646062	0.151602	0.639022	1.04797
ILMN_1746013	SPOCK1	-4.26049	-1.06904	0.250919	0.476637	1.04797
ILMN_1728517	FNTB	-4.25981	-0.861361	0.202206	0.550433	1.04797
ILMN_3191922	KRT8P9	-4.25423	-0.570114	0.134011	0.673563	1.04797
ILMN_1667043	EIF4A3	-4.25323	-0.507777	0.119386	0.703305	1.04797
ILMN_1775473	LOC400652	-4.25076	-0.491719	0.115678	0.711177	1.04797
ILMN_1752589	TMEM183A	-4.24734	-0.588634	0.138589	0.664972	1.04797
ILMN_1729234	TPP1	-4.22973	-0.729428	0.172452	0.603143	1.04797
ILMN_2330382	PAQR6	-4.22962	-0.314488	0.0743539	0.804136	1.04797
ILMN_1730032	BOK	-4.2268	-0.625204	0.147914	0.648328	1.04797
ILMN_2366634	PKM2	-4.22383	-0.759402	0.17979	0.590741	1.04797
ILMN_1707434	LOC653778	-4.22043	-0.957893	0.226966	0.514808	1.04797
ILMN_1772131	IL1R2	-4.2175	-2.10815	0.499858	0.231944	1.04797
ILMN_2082314	TOM1	-4.21544	-0.776885	0.184295	0.583625	1.04797
ILMN_1681683	LOC650919	-4.20693	-0.923937	0.219623	0.527069	1.04797
ILMN_1710514	BCL3	-4.20488	-1.07578	0.255842	0.474414	1.04797
ILMN_1783956	ATP8B4	-4.20401	-1.75221	0.416795	0.296846	1.04797
ILMN_1663866	TGFBI	-4.20352	-0.601772	0.143159	0.658944	1.04797
ILMN_2176063	FCGR1A	-4.2033	-1.8574	0.441892	0.275972	1.04797
ILMN_3301033	LOC729217	-4.20057	-0.5664	0.134839	0.6753	1.04797
ILMN_2286014	CATSPER2	-4.20031	-0.986122	0.234773	0.504833	1.04797
ILMN_1735979	BCKDHA	-4.19536	-0.538442	0.128342	0.688514	1.04797
ILMN_1697544	SLC25A29	-4.19388	-0.720686	0.171842	0.606809	1.04797
ILMN_1753196	PTTG1	-4.19199	-0.646941	0.154328	0.638633	1.04797
ILMN_1708348	ADAM8	-4.19162	-1.32471	0.316037	0.399231	1.04797
ILMN_1801205	GPNMB	-4.18697	-0.651771	0.155667	0.636498	1.04797
ILMN_1672124	C4orf18	-4.18234	-1.35847	0.32481	0.389996	1.04797
ILMN_1712389	CKLF	-4.18039	-0.882356	0.21107	0.542481	1.04797
ILMN_2373982	PICK1	-4.1656	-0.872585	0.209474	0.546167	1.04797
ILMN_1722294	CPNE8	-4.15811	-0.844456	0.203087	0.556921	1.04797
ILMN_2307598	SLC37A3	-4.15707	-0.46865	0.112735	0.722641	1.04797
ILMN_2214098	BIVM	-4.156	-0.973537	0.234249	0.509256	1.04797
ILMN_1765222	CARS2	-4.15273	-0.838606	0.201941	0.559184	1.04797
ILMN_2283388	C20orf24	-4.15264	-0.412442	0.0993203	0.751351	1.04797
ILMN_1699887	ST14	-4.15194	-0.868267	0.209123	0.547805	1.04797
ILMN_2172269	TMEM183B	-4.14771	-0.633545	0.152746	0.644591	1.04797
ILMN_1789535	DHDDS	-4.141	-0.636285	0.153655	0.643367	1.04797
ILMN_1737308	GLRX	-4.13426	-0.512266	0.123908	0.70112	1.04797
ILMN_3237655	LOC100132308	-4.13367	-0.633617	0.153282	0.644559	1.04797
ILMN_2215382	DDX51	-4.13284	-1.16763	0.282526	0.445151	1.04797
ILMN_1753312	PLXDC2	-4.13181	-1.00392	0.242974	0.498643	1.04797
ILMN_1737685	CRLS1	-4.12172	-0.951812	0.230926	0.516983	1.04797
ILMN_1765326	DGKD	-4.11589	-1.28463	0.312115	0.410476	1.04797
ILMN_1720623	SYTL3	-4.11303	-1.55992	0.379262	0.33917	1.04797
ILMN_3243366	C2orf55	-4.10706	-0.712577	0.1735	0.610229	1.04797
ILMN_1821176	HS.276860	-4.10626	-0.741688	0.180624	0.598039	1.04797
ILMN_1667260	MAPK3	-4.10138	-0.997941	0.243318	0.500714	1.04797
ILMN_2047430	42068	-4.10066	-0.394474	0.0961976	0.760767	1.04797
ILMN_1787109	CLK2	-4.09282	-0.50092	0.12239	0.706656	1.04797
ILMN_1726678	HSPC047	-4.08531	-0.917832	0.224667	0.529304	2.20945
ILMN_2334242	CREB1	-4.08266	-1.60766	0.393777	0.328131	2.20945
ILMN_1702706	APOBEC3F	-4.07734	-0.626956	0.153766	0.647541	2.20945
ILMN_1807719	CTNS	-4.07136	-0.715722	0.175794	0.6089	2.20945
ILMN_3251723	PNPT1	-4.06997	-0.914677	0.224738	0.530463	2.20945
ILMN_1738552	SLC1A3	-4.06984	-1.19244	0.292995	0.437561	2.20945
ILMN_1712705	RAB40C	-4.06632	-0.71066	0.174767	0.611041	2.20945
ILMN_2216637	STK32B	-4.06156	-1.44273	0.355216	0.36787	2.20945
ILMN_2261519	AIRE	-4.06118	-0.863595	0.212646	0.549582	2.20945
ILMN_2290618	SEC22C	-4.05433	-1.01231	0.249687	0.495751	2.20945
ILMN_1729294	RNF130	-4.05376	-0.553235	0.136475	0.68149	2.20945
ILMN_1727805	SYNGR1	-4.05167	-1.17963	0.291148	0.441464	2.20945
ILMN_1775257	PROK2	-4.05137	-2.6439	0.652595	0.159995	2.20945
ILMN_1691574	LOC646064	-4.05034	-0.877213	0.216578	0.544418	2.20945
ILMN_1801348	GOT2	-4.04729	-0.524305	0.129545	0.695294	2.20945
ILMN_1729033	RPL9	-4.04166	-0.736816	0.182305	0.600062	2.20945
ILMN_1666049	NUP214	-4.03847	-0.811742	0.201002	0.569694	2.20945
ILMN_1699265	TNFRSF10B	-4.03421	-0.624661	0.154841	0.648572	2.20945
ILMN_2298818	RPS29	-4.03043	-0.909239	0.225593	0.532466	2.20945
ILMN_1721876	TIMP2	-4.0264	-0.468749	0.116419	0.722591	2.20945
ILMN_1798706	EBI2	-4.02631	-2.45668	0.610156	0.182166	2.20945
ILMN_1675803	LOC285550	-4.02484	-0.796397	0.197871	0.575785	2.20945
ILMN_3181480	FLJ36131	-4.02373	-1.43623	0.35694	0.369532	2.20945
ILMN_1801766	CCDC109B	-4.01838	-0.442576	0.110138	0.735819	2.20945
ILMN_2404065	APP	-4.0168	-0.392725	0.0977706	0.76169	2.20945
ILMN_2156172	HK2	-4.0166	-1.20522	0.300061	0.433702	2.20945
ILMN_3251605	KLHL28	-4.01495	-2.43739	0.607078	0.184618	2.20945
ILMN_3235216	IFT20	-4.01457	-0.696737	0.173552	0.616966	2.20945
ILMN_1733997	SIRPB1	-4.01361	-0.810439	0.201923	0.570208	2.20945
ILMN_1653180	TPM4	-4.01244	-0.521555	0.129985	0.696621	2.20945
ILMN_2363668	YIF1B	-4.01237	-0.623956	0.155508	0.648889	2.20945
ILMN_1783247	C10orf11	-4.01134	-1.20013	0.299184	0.435237	2.20945
ILMN_2197846	HADHB	-4.00986	-0.680943	0.169817	0.623757	2.20945
ILMN_2222074	PTPN12	-4.00721	-0.669546	0.167085	0.628705	2.20945
ILMN_1750961	TM6SF1	-4.00499	-1.37464	0.343233	0.385648	2.20945
ILMN_3264112	LOC100129362	-3.99854	-0.835556	0.208965	0.560367	2.20945
ILMN_2406132	LILRB3	-3.99661	-0.368586	0.0922245	0.774542	2.20945
ILMN_1695917	C5orf15	-3.99335	-0.609053	0.152517	0.655627	2.20945
ILMN_1783707	CYTSB	-3.99328	-0.471753	0.118137	0.721088	2.20945
ILMN_2184064	ARRDC4	-3.9929	-1.05165	0.26338	0.482416	2.20945
ILMN_2194467	SGCB	-3.99247	-0.390254	0.0977475	0.762995	2.20945
ILMN_1788213	FRAT2	-3.99088	-0.837496	0.209852	0.559614	2.20945
ILMN_2070940	CD302	-3.98625	-0.811012	0.203452	0.569982	2.20945
ILMN_1813275	DUSP22	-3.97649	-0.49011	0.123252	0.711971	2.20945
ILMN_1668063	FCN1	-3.97172	-0.952857	0.23991	0.516609	2.20945
ILMN_2169761	CPNE8	-3.9711	-1.00939	0.254184	0.496757	2.20945
ILMN_1796106	MGAT4B	-3.97032	-0.404303	0.101831	0.755601	2.20945
ILMN_1690443	C14orf82	-3.96629	-1.16145	0.29283	0.447063	2.20945
ILMN_1769013	ASGR1	-3.9628	-1.71851	0.43366	0.303863	2.20945
ILMN_2150258	ZFP36L2	-3.95551	-0.907475	0.22942	0.533117	2.20945
ILMN_1658706	ST6GALNAC2	-3.95535	-1.55033	0.391958	0.341432	2.20945
ILMN_1735180	NCSTN	-3.95499	-0.550895	0.139291	0.682597	2.20945
ILMN_2063584	CLIC4	-3.95178	-0.403422	0.102086	0.756063	2.20945
ILMN_1771003	HAUS4	-3.94811	-0.929327	0.235385	0.525103	2.20945
ILMN_1676393	ATP5G1	-3.94759	-0.416778	0.105578	0.749096	2.20945
ILMN_1695711	FAM105A	-3.94729	-0.662884	0.167934	0.631615	2.20945
ILMN_1665559	CDK2	-3.94624	-0.688459	0.17446	0.620516	2.20945
ILMN_1798061	ZFYVE26	-3.94445	-0.935889	0.237268	0.52272	2.20945
ILMN_1749287	TLR6	-3.93006	-0.864618	0.220001	0.549192	2.20945
ILMN_1696317	CACNA2D4	-3.92754	-0.830585	0.211477	0.562301	2.20945
ILMN_2184184	ANXA1	-3.92549	-0.944612	0.240635	0.519569	2.20945
ILMN_2134555	KCTD3	-3.9152	-0.93867	0.23975	0.521714	2.20945
ILMN_1797055	LIN52	-3.91134	-0.692427	0.177031	0.618812	2.20945
ILMN_2307656	AGTRAP	-3.9108	-0.621601	0.158945	0.649949	2.20945
ILMN_2064606	TBC1D2B	-3.90573	-1.11211	0.284737	0.462618	2.20945
ILMN_1699931	HCST	-3.90207	-0.607755	0.155752	0.656217	2.20945
ILMN_2345837	CLTA	-3.89986	-0.434947	0.111529	0.739721	2.20945
ILMN_3231550	LOC100131718	-3.89746	-1.44083	0.369683	0.368356	2.20945
ILMN_1793349	MOBKL1A	-3.89486	-0.634406	0.162883	0.644206	2.20945
ILMN_1755737	TRABD	-3.89426	-0.651746	0.167361	0.636509	2.20945
ILMN_1663119	DSC2	-3.89372	-1.37521	0.353188	0.385495	2.20945
ILMN_1789614	TPT1	-3.8864	-0.830717	0.21375	0.56225	2.20945
ILMN_1785732	TNFAIP6	-3.88092	-0.283406	0.0730254	0.821649	2.20945
ILMN_1691892	TAGLN2	-3.87734	-0.43124	0.111221	0.741624	2.20945
ILMN_1741281	RNF175	-3.87344	-0.269737	0.0696374	0.829471	2.20945
ILMN_1656233	LOC389517	-3.8728	-0.707263	0.182623	0.612481	2.20945
ILMN_1723520	CD1A	-3.86934	-1.88494	0.487148	0.270755	2.20945
ILMN_1785330	SH3BP4	-3.86711	-1.3391	0.34628	0.395266	2.20945
ILMN_1887174	KIAA0146	-3.86314	-0.877174	0.227062	0.544433	2.20945
ILMN_2399036	SEPN1	-3.86111	-1.13893	0.294974	0.454097	2.20945
ILMN_1771084	ACSM3	-3.85341	-0.681225	0.176785	0.623635	2.20945
ILMN_1881960	HS.444785	-3.85119	-0.470684	0.122218	0.721622	2.20945
ILMN_1726466	HDHD3	-3.85099	-1.44049	0.374057	0.368442	2.20945
ILMN_1717877	IVNS1ABP	-3.85093	-0.610722	0.158591	0.654869	2.20945
ILMN_1704446	SLC6A10P	-3.85058	-0.575454	0.149446	0.671075	2.20945
ILMN_1755411	RBMS2	-3.84953	-1.39578	0.362584	0.38004	2.20945
ILMN_2352633	ARHGAP24	-3.84696	-0.729021	0.189506	0.603313	2.20945
ILMN_3246560	EMB	-3.84235	-0.517127	0.134586	0.698762	2.20945
ILMN_1797191	KIAA0040	-3.83651	-0.540001	0.140753	0.687771	2.20945
ILMN_1702609	B3GNT5	-3.8365	-0.389547	0.101537	0.763369	2.20945
ILMN_1703791	ANXA7	-3.82805	-0.635322	0.165965	0.643797	2.20945
ILMN_1671116	C3orf21	-3.82721	-1.27063	0.331999	0.414479	2.20945
ILMN_1813489	RAF1	-3.82585	-0.512372	0.133924	0.701069	2.20945
ILMN_1811574	MAPK8IP3	-3.81543	-0.870303	0.228101	0.547032	2.20945
ILMN_2401641	ALDH3A2	-3.81372	-0.442547	0.116041	0.735834	2.20945
ILMN_3245973	MSL1	-3.81319	-0.512072	0.13429	0.701215	2.20945
ILMN_1698605	TMEM43	-3.81273	-0.5812	0.152437	0.668408	2.20945
ILMN_1652512	C2CD2	-3.80863	-0.768704	0.201832	0.586945	2.20945
ILMN_1764396	HDAC4	-3.80854	-0.825863	0.216845	0.564145	2.20945
ILMN_1729161	NOTCH1	-3.80417	-0.873433	0.229599	0.545847	2.20945
ILMN_1654630	FAM193B	-3.80219	-0.371973	0.0978313	0.772725	2.20945
ILMN_1674402	TMEM71	-3.80021	-1.68718	0.44397	0.310533	2.20945
ILMN_1783996	DEM1	-3.79985	-0.855008	0.225011	0.552862	2.20945
ILMN_1669523	FOS	-3.79758	-3.43026	0.903274	0.0927663	2.20945
ILMN_1785570	SUSD3	-3.79565	-1.82242	0.480133	0.282747	2.20945
ILMN_2402172	Septin 4	-3.79527	-0.306385	0.0807282	0.808665	2.20945
ILMN_1666364	COQ10A	-3.79318	-1.03103	0.271812	0.489359	2.20945
ILMN_1652722	C14orf2	-3.7915	-0.548634	0.144701	0.683667	2.20945
ILMN_1740772	APBB3	-3.79055	-0.846878	0.223418	0.555987	2.20945
ILMN_1778444	FKBP5	-3.78649	-1.05023	0.277361	0.482893	2.20945
ILMN_1707710	SLC6A13	-3.78531	-0.355216	0.0938406	0.781753	2.20945
ILMN_1764230	GNPTG	-3.78449	-0.786332	0.207778	0.579816	2.20945
ILMN_2134381	C14orf85	-3.78072	-0.724613	0.19166	0.605159	2.20945
ILMN_1666594	IRF8	-3.77898	-0.543927	0.143935	0.685901	2.20945
ILMN_1699489	TUBB6	-3.77161	-1.16468	0.308801	0.446064	2.20945
ILMN_1787691	CITED4	-3.76829	-0.872361	0.231501	0.546252	2.20945
ILMN_1730568	ZDHHC7	-3.76545	-0.660743	0.175475	0.632552	2.20945
ILMN_1732216	NARS	-3.76113	-0.480961	0.127877	0.7165	2.20945
ILMN_1804498	C7orf27	-3.75676	-0.725196	0.193037	0.604915	2.20945
ILMN_1652525	FAM125B	-3.75605	-1.08599	0.28913	0.471071	2.20945
ILMN_1658028	LOC732371	-3.75444	-0.476734	0.126979	0.718603	2.20945
ILMN_1702691	TNFAIP3	-3.74889	-1.56793	0.418237	0.337293	2.20945
ILMN_1832006	HS.545068	-3.74882	-0.239764	0.0639572	0.846884	2.20945
ILMN_1718907	TSHZ1	-3.74429	-0.724462	0.193485	0.605223	2.20945
ILMN_1681757	FAM80B	-3.74084	-0.571894	0.152878	0.672733	2.20945
ILMN_1667476	LTBR	-3.73417	-0.565095	0.151331	0.675911	2.20945
ILMN_1801584	CXCR4	-3.73406	-0.346571	0.0928134	0.786451	2.20945
ILMN_2306692	MINK1	-3.73236	-0.639276	0.171279	0.642035	2.20945
ILMN_1700896	SAP30	-3.72839	-1.11044	0.297833	0.463154	2.20945
ILMN_1722981	TLR5	-3.7215	-1.33859	0.359691	0.395407	2.20945
ILMN_1802105	STYK1	-3.71974	-0.233274	0.0627124	0.850702	2.20945
ILMN_1691117	DNTTIP1	-3.71919	-0.740365	0.199066	0.598588	2.20945
ILMN_1762594	NOD2	-3.71807	-1.1692	0.314464	0.444668	2.20945
ILMN_2096116	HSP90B1	-3.70917	-0.570443	0.153793	0.67341	2.20945
ILMN_2202915	FAR2	-3.70909	-1.24229	0.334932	0.4227	2.20945
ILMN_1800276	RCN1	-3.70634	-0.900581	0.242984	0.535671	2.20945
ILMN_1671809	DUSP22	-3.70633	-0.581677	0.156941	0.668187	2.20945
ILMN_2390853	CTSH	-3.70479	-0.782388	0.211183	0.581404	2.20945
ILMN_1656335	RIT1	-3.70352	-0.45642	0.123239	0.728793	2.20945
ILMN_1669502	E2F3	-3.69503	-0.942454	0.25506	0.520347	2.20945
ILMN_1772124	ATRN	-3.69041	-0.626753	0.169833	0.647632	2.20945
ILMN_1656900	SULT1A1	-3.67608	-0.638836	0.173782	0.642231	2.20945
ILMN_1726547	MAP3K5	-3.67455	-0.752234	0.204714	0.593683	2.20945
ILMN_1688295	ZNF219	-3.67439	-0.880451	0.239618	0.543198	2.20945
ILMN_1738369	TUFM	-3.67118	-0.426181	0.116088	0.744229	2.20945
ILMN_1793934	PISD	-3.6702	-0.52049	0.141815	0.697135	2.20945
ILMN_1718961	BNIP3L	-3.6647	-1.01616	0.277283	0.494432	2.20945
ILMN_1669617	GRB10	-3.66179	-0.708561	0.193501	0.61193	2.20945
ILMN_1692545	LOC646849	-3.65823	-0.337432	0.0922392	0.791449	2.20945
ILMN_1722913	LOC440786	-3.65777	-0.307644	0.0841068	0.80796	2.20945
ILMN_2190084	VAMP8	-3.65684	-0.553231	0.151287	0.681492	2.20945
ILMN_1694810	PANX2	-3.65642	-1.02502	0.280334	0.491404	2.20945
ILMN_1785061	EPHB2	-3.65448	-0.530958	0.14529	0.692095	2.20945
ILMN_2082324	SLC36A4	-3.65274	-0.683472	0.187112	0.622665	2.20945
ILMN_2400874	SCYL1	-3.65156	-0.672965	0.184296	0.627216	2.20945
ILMN_2365465	XBP1	-3.65039	-0.934646	0.25604	0.523171	2.20945
ILMN_1705302	FCGRT	-3.64833	-0.904805	0.248005	0.534105	2.20945
ILMN_1804663	THBS3	-3.64652	-0.831244	0.227955	0.562045	2.20945
ILMN_1721901	CTNNAL1	-3.6451	-0.424714	0.116516	0.744987	4.00711
ILMN_3188106	CYTH2	-3.64359	-0.503185	0.138102	0.705547	4.00711
ILMN_2094952	NUAK2	-3.64306	-0.894149	0.245439	0.538064	4.00711
ILMN_1766165	SNCA	-3.63788	-0.595779	0.163771	0.661687	4.00711
ILMN_1755221	LMAN2L	-3.63751	-0.810027	0.222687	0.570371	4.00711
ILMN_1768284	P2RY8	-3.6367	-1.15668	0.318058	0.448543	4.00711
ILMN_2320513	APBB3	-3.6319	-0.91028	0.250634	0.532082	4.00711
ILMN_1809433	XBP1	-3.63081	-0.902221	0.24849	0.535063	4.00711
ILMN_1795298	GPER	-3.62997	-1.06873	0.294419	0.476738	4.00711
ILMN_1842582	HS.579530	-3.62892	-0.645685	0.177928	0.639189	4.00711
ILMN_1730639	SLC22A15	-3.62824	-0.833548	0.229739	0.561148	4.00711
ILMN_1782070	NPL	-3.62798	-0.759262	0.20928	0.590799	4.00711
ILMN_1673113	F2RL1	-3.62723	-0.641617	0.176889	0.640994	4.00711
ILMN_1794260	FBXL10	-3.627	-0.707886	0.195171	0.612217	4.00711
ILMN_2367418	OSCAR	-3.62611	-1.05489	0.290915	0.481334	4.00711
ILMN_1751941	LOC728772	-3.62578	-1.01561	0.280108	0.49462	4.00711
ILMN_1745533	FAM117A	-3.62073	-0.631695	0.174466	0.645418	4.00711
ILMN_3240900	LOC100134728	-3.61995	-0.315293	0.0870988	0.803688	4.00711
ILMN_3298511	LOC728537	-3.61681	-0.810287	0.224034	0.570268	4.00711
ILMN_2144088	FDFT1	-3.61079	-0.543784	0.1506	0.685969	4.00711
ILMN_1789338	SORBS3	-3.60719	-0.43634	0.120964	0.739007	4.00711
ILMN_1726417	MRPL33	-3.6043	-0.258806	0.071805	0.835779	4.00711
ILMN_1811615	COPA	-3.60417	-0.458046	0.127088	0.727972	4.00711
ILMN_1731851	OXA1L	-3.60336	-0.489391	0.135815	0.712326	4.00711
ILMN_3238814	LOC100170939	-3.60334	-1.25217	0.347503	0.419816	4.00711
ILMN_1771695	RCBTB2	-3.60128	-0.628511	0.174524	0.646844	4.00711
ILMN_1658800	BRPF3	-3.60009	-0.698747	0.194092	0.616107	4.00711
ILMN_1669516	ZNF193	-3.59467	-0.765336	0.212909	0.588316	4.00711
ILMN_1795026	FAM189B	-3.5938	-1.09837	0.305629	0.467044	4.00711
ILMN_1791642	LOC91664	-3.59138	-0.745976	0.207713	0.596264	4.00711
ILMN_1769091	PRCP	-3.59021	-0.518676	0.14447	0.698012	4.00711
ILMN_1729898	LOC650651	-3.58602	-0.205292	0.0572478	0.867363	4.00711
ILMN_1733998	DHRS9	-3.58056	-1.48584	0.414974	0.357041	4.00711
ILMN_1783448	DYNC1LI2	-3.57515	-0.8482	0.237249	0.555477	4.00711
ILMN_1681415	SIGLEC7	-3.57402	-0.716226	0.200398	0.608688	4.00711
ILMN_1684653	GPR115	-3.57245	-0.255152	0.0714222	0.837899	4.00711
ILMN_1667086	AP3M1	-3.56902	-0.849989	0.238157	0.554789	4.00711
ILMN_1769112	C2orf58	-3.56462	-0.896039	0.25137	0.53736	4.00711
ILMN_2124471	SLC36A1	-3.5635	-0.681147	0.191145	0.623669	4.00711
ILMN_1802458	AGTRAP	-3.56264	-0.722425	0.202778	0.606078	4.00711
ILMN_2249473	SPTLC1	-3.56154	-0.548473	0.153999	0.683743	4.00711
ILMN_3241446	ODF3B	-3.55962	-0.37335	0.104885	0.771988	4.00711
ILMN_1695420	CLTA	-3.55951	-0.474558	0.133321	0.719687	4.00711
ILMN_1790978	ATG7	-3.55647	-0.877274	0.24667	0.544395	4.00711
ILMN_1667222	MTX1	-3.55388	-0.492665	0.138627	0.710711	4.00711
ILMN_2179397	TATDN1	-3.55168	-0.397021	0.111784	0.759425	4.00711
ILMN_1700316	LOC440055	-3.54619	-0.358943	0.101219	0.779736	4.00711
ILMN_1672605	C7orf41	-3.54592	-1.187	0.334752	0.439214	4.00711
ILMN_1709044	TGIF2	-3.54492	-0.605811	0.170896	0.657102	4.00711
ILMN_3239181	ITPRIP	-3.54176	-0.693952	0.195934	0.618158	4.00711
ILMN_1724544	PPP4R1	-3.54163	-0.598371	0.168953	0.660499	4.00711
ILMN_1678619	DAK	-3.54142	-0.540889	0.152732	0.687347	4.00711
ILMN_2130411	KDELR1	-3.53921	-0.584361	0.165111	0.666944	4.00711
ILMN_1655702	ABHD5	-3.53713	-1.1803	0.333689	0.441259	4.00711
ILMN_2389429	DCUN1D4	-3.53227	-0.686402	0.194323	0.621402	4.00711
ILMN_1709820	AOAH	-3.53083	-1.09161	0.309167	0.469236	4.00711
ILMN_1779558	GAS6	-3.53072	-0.61862	0.175211	0.651294	4.00711
ILMN_1699357	SLC22A5	-3.5259	-1.1552	0.327633	0.449004	4.00711
ILMN_2276811	METT11D1	-3.52554	-0.5544	0.157253	0.68094	4.00711
ILMN_1679195	C20orf24	-3.52433	-0.341571	0.096918	0.789181	4.00711
ILMN_1793959	ADPGK	-3.51851	-0.547947	0.155733	0.683993	4.00711
ILMN_1674665	CPNE2	-3.51717	-0.557917	0.158627	0.679282	4.00711
ILMN_1742332	KCTD12	-3.51318	-1.2397	0.352872	0.42346	4.00711
ILMN_1676563	HTRA1	-3.51109	-1.41112	0.401905	0.376019	4.00711
ILMN_1701512	KIAA0391	-3.51047	-0.656451	0.186998	0.634437	4.00711
ILMN_1753468	CD63	-3.508	-1.37879	0.393041	0.384541	4.00711
ILMN_1692707	C2orf79	-3.50625	-0.369224	0.105305	0.774199	4.00711
ILMN_1670145	DFNA5	-3.50595	-0.805228	0.229675	0.572272	4.00711
ILMN_1699071	C21orf7	-3.50582	-1.56539	0.446512	0.337885	4.00711
ILMN_2406410	RHBDD2	-3.50056	-0.540784	0.154485	0.687397	4.00711
ILMN_3292551	LOC286157	-3.49208	-0.607525	0.173972	0.656322	4.00711
ILMN_1655077	PRDM1	-3.48411	-0.620934	0.178219	0.65025	4.00711
ILMN_3277608	LOC100132622	-3.48141	-0.243279	0.0698793	0.844823	4.00711
ILMN_1664051	SEC22C	-3.47817	-0.373835	0.10748	0.771729	4.00711
ILMN_1805228	LRG1	-3.47119	-0.863953	0.248892	0.549445	4.00711
ILMN_2380566	SIAH1	-3.46492	-0.265703	0.0766839	0.831793	4.00711
ILMN_1697925	APOB48R	-3.46383	-0.912538	0.263448	0.53125	4.00711
ILMN_1700109	PTOV1	-3.45917	-0.681405	0.196985	0.623558	4.00711
ILMN_1812940	TRMT1	-3.45885	-0.513001	0.148316	0.700763	4.00711
ILMN_2091792	ENTPD6	-3.45306	-0.639299	0.18514	0.642025	4.00711
ILMN_3190972	LOC100130291	-3.45024	-0.85023	0.246426	0.554696	4.00711
ILMN_2091123	HCG2P7	-3.44546	-1.00307	0.291129	0.498936	4.00711
ILMN_2362122	AP3M1	-3.44443	-0.688054	0.199759	0.620691	4.00711
ILMN_1659753	LAMP2	-3.44309	-0.544333	0.158094	0.685708	4.00711
ILMN_1708743	NT5DC2	-3.44256	-0.600302	0.174377	0.659616	4.00711
ILMN_2263718	SPAG9	-3.43977	-0.593311	0.172485	0.66282	4.00711
ILMN_1663347	OTOF	-3.43719	-1.35818	0.395142	0.390075	4.00711
ILMN_1654287	ADCY9	-3.43175	-0.653758	0.190503	0.635623	4.00711

## Sheet: SAM-Ingersoll
Gene ID	Gene Name	Score(d)	Numerator(r)	Denominator(s+s0)	Fold Change	q-value(%)
241525_at	LOC200772	38.9375	5.96706	0.153247	62.5553	0
216035_x_at	TCF7L2	28.8474	2.82625	0.0979722	7.09227	0
204007_at	FCGR3B	24.3568	4.84915	0.199088	28.823	0
203036_s_at	MTSS1	23.947	2.34292	0.097838	5.0733	0
216705_s_at	ADA	20.6389	3.64834	0.17677	12.5389	0
204639_at	ADA	19.3284	3.43422	0.177678	10.8094	0
212759_s_at	TCF7L2	19.2991	2.28864	0.118588	4.88595	0
200885_at	RHOC	19.0995	3.25242	0.170288	9.52966	0
213856_at	CD47	18.9107	1.32202	0.0699086	2.50016	0
212762_s_at	TCF7L2	18.4894	2.8867	0.156127	7.39575	0
216037_x_at	TCF7L2	18.3262	2.58102	0.140838	5.98364	0
230359_at	KNDC1	18.2881	2.84587	0.155613	7.1894	0
202609_at	EPS8	17.8617	3.15825	0.176817	8.92747	0
219534_x_at	CDKN1C	17.5712	4.92715	0.280411	30.4243	0
227210_at	SFMBT2	17.4784	2.7832	0.159237	6.88379	0
213182_x_at	CDKN1C	17.2951	5.26923	0.304665	38.5653	0
203037_s_at	MTSS1	17.0613	2.24385	0.131517	4.73659	0
225224_at	C20orf112	16.6164	1.99607	0.120126	3.98912	0
204006_s_at	FCGR3A	16.5268	6.21316	0.375946	74.1906	0
216894_x_at	CDKN1C	15.9934	4.978	0.311254	31.5157	0
230526_at	LOC100131096	15.8372	1.48112	0.0935217	2.79165	0
207500_at	CASP5	15.739	2.60485	0.165503	6.08329	0
219955_at	L1TD1	15.6065	2.50277	0.160367	5.66774	0
226184_at	FMNL2	15.5272	4.10665	0.264482	17.2277	0
226305_at	LYNX1	15.3687	2.26064	0.147093	4.79203	0
229629_at	AI923633	15.2927	3.93836	0.257531	15.3308	0
205297_s_at	CD79B	14.4652	3.18213	0.219985	9.07644	0
204062_s_at	ULK2	14.2171	1.30722	0.0919471	2.47464	0
219383_at	PRR5L	14.1584	3.0595	0.21609	8.33681	0
222760_at	ZNF703	13.9443	1.68167	0.120599	3.20799	0
223344_s_at	MS4A7	13.7345	2.36311	0.172057	5.14479	0
213348_at	CDKN1C	13.6953	4.98082	0.363688	31.5775	0
1556121_at	NAP1L1	13.6916	1.9007	0.138822	3.73394	0
47069_at	PRR5	13.3789	2.35265	0.175848	5.10763	0
209307_at	SWAP70	13.2495	1.65677	0.125045	3.15311	0
213069_at	HEG1	13.2398	3.34877	0.252932	10.1878	0
216511_s_at	TCF7L2	13.0198	3.4507	0.265035	10.9336	0
209457_at	DUSP5	12.795	2.10391	0.164432	4.29874	0
204760_s_at	NR1D1	12.7705	2.62959	0.20591	6.18848	0
202367_at	CUX1	12.7375	3.17286	0.249096	9.01835	0
204198_s_at	RUNX3	12.5237	2.15482	0.172059	4.45314	0
229530_at	GUCY1A3	12.4682	2.41878	0.193997	5.34719	0
213618_at	ARAP2	12.4422	1.8326	0.147288	3.56178	0
226016_at	CD47	12.4115	1.44497	0.116422	2.72257	0
201601_x_at	IFITM1	12.312	3.14176	0.255178	8.82601	0
215785_s_at	CYFIP2	12.2801	2.30116	0.187389	4.92853	0
212967_x_at	NAP1L1	12.0692	1.09343	0.090597	2.13381	0
213280_at	RAP1GAP2	12.0617	1.71647	0.142308	3.28632	0
220999_s_at	CYFIP2	11.9532	1.94408	0.162641	3.84793	0
236198_at	AW292872	11.9402	4.16481	0.348807	17.9363	0
1553177_at	SH2D1B	11.89	5.59865	0.470871	48.4575	0
202565_s_at	SVIL	11.8438	1.69807	0.143371	3.24466	0
227347_x_at	HES4	11.7804	3.9926	0.338917	15.9181	0
239544_at	BE671251	11.7019	1.96754	0.168139	3.91101	0
1553856_s_at	P2RY10	11.6981	1.75439	0.149971	3.37383	0
243961_at	AA829777	11.6552	0.867888	0.0744637	1.82499	0
213416_at	ITGA4	11.4081	0.79302	0.0695135	1.7327	0
1553449_at	C16orf81	11.403	1.21726	0.106749	2.32505	0
219607_s_at	MS4A4A	11.3826	2.69408	0.236685	6.47143	0
220840_s_at	C1orf112	11.3455	1.10173	0.0971072	2.14612	0
212646_at	RFTN1	11.3197	1.27935	0.11302	2.4273	0
236280_at	AI225238	11.31	4.00958	0.354515	16.1066	0
203817_at	GUCY1B3	11.3085	4.02457	0.355889	16.2749	0
224358_s_at	MS4A7	11.3002	2.57349	0.227738	5.95246	0
1562048_at	LOC152225	11.2918	3.01444	0.266958	8.08047	0
237753_at	IL21R	11.2411	2.87199	0.255491	7.32075	0
218090_s_at	WDR11	11.0548	1.28359	0.116112	2.43443	0
226157_at	TFDP2	11.0147	1.42039	0.128954	2.67658	0
1552807_a_at	SIGLEC10	10.9545	1.95906	0.178836	3.88809	0
214022_s_at	IFITM1	10.9472	3.18576	0.291013	9.09934	0
228258_at	TBC1D10C	10.9164	1.23783	0.113392	2.35844	0
203271_s_at	UNC119	10.8399	1.4456	0.13336	2.72376	0
221942_s_at	GUCY1A3	10.8287	2.81274	0.259747	7.02617	0
220231_at	C7orf16	10.8016	4.55622	0.421809	23.5266	0
226837_at	SPRED1	10.7741	2.3052	0.213957	4.94235	0
214199_at	SFTPD	10.7668	2.49353	0.231593	5.63152	0
225093_at	UTRN	10.7609	1.32733	0.123348	2.50938	0
222838_at	SLAMF7	10.7043	2.71094	0.253257	6.54749	0
221036_s_at	APH1B	10.6684	0.812291	0.0761397	1.756	0
200884_at	CKB	10.622	3.57915	0.336957	11.9517	0
208752_x_at	NAP1L1	10.3905	1.17452	0.113038	2.25718	0
205046_at	CENPE	10.3882	1.49711	0.144116	2.82276	0
201022_s_at	DSTN	10.3839	0.920592	0.0886559	1.89289	0
218376_s_at	MICAL1	10.3784	0.881714	0.0849565	1.84256	0
202763_at	CASP3	10.3418	1.02827	0.099428	2.03957	0
229559_at	PPM1N	10.3161	3.26623	0.316616	9.62128	0
205933_at	SETBP1	10.2258	3.4223	0.334674	10.7205	0
202967_at	GSTA4	10.1431	3.18938	0.314439	9.12221	0
235816_s_at	RGL4	10.0786	2.10814	0.209169	4.31134	0
215286_s_at	PHTF2	10.0719	1.76794	0.175532	3.40567	0
1561894_at	LOC653739	10.0712	0.727354	0.0722212	1.6556	0
219183_s_at	CYTH4	9.92068	0.64602	0.0651186	1.56485	0
1555486_a_at	PRR5L	9.91422	2.55027	0.257233	5.85742	0
217838_s_at	EVL	9.90545	2.15073	0.217126	4.44052	0
217629_at	AA365670	9.87454	1.87818	0.190204	3.6761	0
211581_x_at	LST1	9.82499	1.02257	0.104079	2.03154	0
227865_at	C9orf103	9.80449	1.32377	0.135016	2.50319	0
212822_at	HEG1	9.79	2.37652	0.24275	5.19283	0
208754_s_at	NAP1L1	9.75674	1.41502	0.14503	2.66664	0
213864_s_at	NAP1L1	9.72864	1.10457	0.113538	2.15035	0
219045_at	RHOF	9.71889	1.77702	0.182842	3.42718	0
225277_at	SLC39A13	9.66348	0.930843	0.0963258	1.90639	0
205139_s_at	UST	9.62828	2.2982	0.238693	4.91843	0
220246_at	CAMK1D	9.61829	1.15725	0.120317	2.23031	0
226584_s_at	FAM110A	9.61676	1.89083	0.196618	3.70848	0
241808_at	FAM164A	9.57875	1.20199	0.125485	2.30057	0
207339_s_at	LTB	9.54155	1.97877	0.207384	3.94156	0
221658_s_at	IL21R	9.5265	3.88782	0.408106	14.8031	0
224944_at	TMPO	9.52639	0.739868	0.0776651	1.67002	0
1555728_a_at	MS4A4A	9.50802	2.66215	0.27999	6.32976	0
212321_at	SGPL1	9.50016	0.854367	0.0899319	1.80797	0
227733_at	TMEM63C	9.49713	2.3719	0.249749	5.17621	0
227354_at	PAG1	9.47801	2.404	0.25364	5.2927	0
225207_at	PDK4	9.42528	1.89877	0.201455	3.72896	0
204137_at	GPR137B	9.38509	1.84725	0.196828	3.59814	0
203060_s_at	PAPSS2	9.3277	2.51035	0.269128	5.69756	0
213609_s_at	SEZ6L	9.31688	1.14235	0.122611	2.2074	0
208753_s_at	NAP1L1	9.29099	1.44571	0.155603	2.72396	0
236562_at	ZNF439	9.2586	0.890402	0.0961703	1.85369	0
219168_s_at	PRR5	9.2331	2.2167	0.240082	4.64829	0
46665_at	SEMA4C	9.20307	1.78727	0.194203	3.4516	0
201626_at	INSIG1	9.13808	2.52592	0.276417	5.75941	0
227478_at	SETBP1	9.11985	3.99931	0.438528	15.9923	0
213183_s_at	CDKN1C	9.06225	3.43292	0.378815	10.7997	0
214639_s_at	HOXA1	9.05769	2.35992	0.260544	5.13343	0
229393_at	L3MBTL3	9.0566	1.31087	0.144742	2.48091	0
244599_at	AW770102	9.05432	1.65993	0.18333	3.16001	0
204528_s_at	NAP1L1	9.04384	1.18945	0.13152	2.28065	0
244375_at	AW873606	9.02655	1.95689	0.216793	3.88225	0
235405_at	GSTA4	8.91593	1.51428	0.169839	2.85656	0
218611_at	IER5	8.84177	0.81016	0.0916287	1.75341	0
218338_at	PHC1	8.82113	1.37802	0.156218	2.59912	0
1564310_a_at	PARP15	8.81094	1.25757	0.142728	2.39093	0
243957_at	LOC400464	8.78943	0.630893	0.0717787	1.54852	0
226326_at	PCGF5	8.78726	1.32581	0.150878	2.50673	0
219971_at	IL21R	8.75522	2.21084	0.252517	4.62946	0
209911_x_at	HIST1H2BD	8.74647	1.10605	0.126456	2.15255	0
239062_at	LOC100131096	8.71417	1.7187	0.197231	3.2914	0
64408_s_at	CALML4	8.68048	1.3448	0.154923	2.53996	0
203432_at	TMPO	8.67377	0.987586	0.113859	1.98286	0
203217_s_at	ST3GAL5	8.66717	1.09026	0.125792	2.12912	0
208920_at	SRI	8.65673	0.793229	0.0916315	1.73295	0
235074_at	SPRED1	8.63817	2.0113	0.232839	4.03145	0
201897_s_at	CKS1B	8.61311	2.28764	0.265599	4.88256	0
1563271_at	BC039545	8.60916	1.13807	0.132193	2.20087	0
223343_at	MS4A7	8.56013	1.51851	0.177393	2.86495	0
203665_at	HMOX1	8.55301	1.53327	0.179267	2.89442	0
231925_at	AK026659	8.52581	2.23676	0.262351	4.71336	0
226459_at	PIK3AP1	8.4153	0.736308	0.0874964	1.66591	0
230267_at	AI673025	8.40749	0.976841	0.116187	1.96815	0
227134_at	SYTL1	8.40713	1.90887	0.227054	3.75516	0
227235_at	GUCY1A3	8.39154	3.63135	0.432739	12.3921	0
227211_at	PHF19	8.38722	1.35787	0.161897	2.56306	0
229750_at	POU2F2	8.35985	0.916274	0.109604	1.88724	0
228153_at	RNF144B	8.34491	0.979026	0.11732	1.97113	0
38149_at	ARHGAP25	8.32744	0.743566	0.0892911	1.67431	0
210629_x_at	LST1	8.31083	1.02231	0.123009	2.03116	0
223027_at	SNX9	8.28688	2.16803	0.261622	4.4941	0
1556385_at	BQ028191	8.27739	2.68466	0.324337	6.42931	0
228774_at	CEP78	8.26414	1.2508	0.151352	2.37973	0
212522_at	PDE8A	8.24231	1.16726	0.141618	2.24585	0
224848_at	CDK6	8.2365	1.31541	0.159705	2.48872	0
227585_at	ATAD1	8.23157	0.980664	0.119135	1.97337	0
213008_at	FANCI	8.22815	0.74353	0.0903642	1.67427	0
212256_at	GALNT10	8.2222	1.03936	0.126409	2.05531	0
225610_at	UHRF2	8.2208	0.58382	0.0710175	1.49881	0
220091_at	SLC2A6	8.19978	1.54059	0.187882	2.90914	0
221528_s_at	ELMO2	8.19053	1.26321	0.154229	2.4003	0
210401_at	P2RX1	8.16337	1.66116	0.203489	3.1627	0
212761_at	TCF7L2	8.10788	2.02901	0.250252	4.08125	0
227232_at	EVL	8.09872	2.02668	0.250246	4.07465	0
210162_s_at	NFATC1	8.0568	1.61027	0.199864	3.05308	0
210554_s_at	CTBP2	8.05079	0.726306	0.0902156	1.6544	0
230767_at	BF448300	8.01626	1.34458	0.167732	2.53956	0
223615_at	ABI3	8.01428	1.39849	0.1745	2.63625	0
203970_s_at	PEX3	8.01159	0.710753	0.0887156	1.63666	0
203394_s_at	HES1	7.9809	2.31694	0.290311	4.98275	0
239294_at	AA810265	7.95935	1.43519	0.180314	2.70417	0
218928_s_at	SLC37A1	7.94546	1.05182	0.132381	2.07315	0
211421_s_at	RET	7.9372	2.55517	0.321923	5.87736	0
225589_at	SH3RF1	7.92348	1.68324	0.212437	3.21149	0
204197_s_at	RUNX3	7.91261	1.58689	0.200552	3.00402	0
223093_at	ANKH	7.84775	1.56575	0.199515	2.96031	0
203921_at	CHST2	7.84488	3.29031	0.419422	9.78322	0
212614_at	ARID5B	7.83313	2.15506	0.275121	4.45387	0
1563088_a_at	LOC284837	7.78784	0.917189	0.117772	1.88843	0
202770_s_at	CCNG2	7.74188	1.20803	0.156038	2.31022	0
223597_at	ITLN1	7.70007	1.77823	0.230937	3.43005	0
238587_at	UBASH3B	7.68778	2.4399	0.317374	5.42604	0
207610_s_at	EMR2	7.65539	1.92322	0.251224	3.79268	0
1561146_at	VPS35	7.64826	2.03274	0.265778	4.09182	0
206370_at	PIK3CG	7.6467	1.69865	0.222141	3.24596	0
201976_s_at	MYO10	7.62852	1.17248	0.153697	2.25399	0
229981_at	SNX5	7.62787	1.50735	0.197611	2.84287	0
214574_x_at	LST1	7.62068	0.999521	0.131159	1.99934	0
213414_s_at	RPS19	7.61801	0.623414	0.0818342	1.54052	0
232181_at	PPARGC1B	7.60932	1.14085	0.149928	2.20511	0
235139_at	GNGT2	7.60239	1.47263	0.193706	2.77527	0
204205_at	APOBEC3G	7.59506	0.998747	0.1315	1.99826	0
226402_at	CYP2U1	7.57702	1.99735	0.263607	3.99267	0
235751_s_at	VMO1	7.57172	3.68018	0.486043	12.8187	0
225533_at	PHF19	7.55039	2.13899	0.283295	4.40452	0
218456_at	CAPRIN2	7.52892	0.764965	0.101603	1.69933	0
241925_x_at	BF207870	7.51546	1.05549	0.140443	2.07843	0
223217_s_at	NFKBIZ	7.47185	1.30349	0.174454	2.46826	0
209780_at	PHTF2	7.4653	1.97543	0.264616	3.93247	0
235882_at	VPS53	7.45976	1.14039	0.152872	2.2044	0
210762_s_at	DLC1	7.45751	1.13331	0.151969	2.19361	0
228150_at	SEC16B	7.4294	0.641201	0.0863058	1.55963	0
241981_at	FAM20A	7.38893	3.19502	0.432406	9.15791	0
209163_at	CYB561	7.37986	1.29857	0.175962	2.45985	0
225622_at	PAG1	7.36323	1.81198	0.246085	3.51124	0
225246_at	STIM2	7.35898	1.28328	0.174383	2.43391	0
234081_at	AU146742	7.35467	1.93767	0.263462	3.83087	0
204001_at	SNAPC3	7.34263	1.22438	0.16675	2.33655	0
209695_at	PTP4A3	7.32422	2.94528	0.402129	7.70225	0
234140_s_at	STIM2	7.31829	1.06303	0.145257	2.08932	0
206729_at	TNFRSF8	7.30396	1.64396	0.225078	3.12522	0
224285_at	GPR174	7.29504	1.59835	0.219101	3.02797	0
222833_at	LPCAT2	7.26852	0.770805	0.106047	1.70622	0
232504_at	LOC285628	7.25754	1.55412	0.214138	2.93654	0
218346_s_at	SESN1	7.25558	0.803448	0.110735	1.74527	0
1553176_at	SH2D1B	7.24155	3.95772	0.54653	15.5379	0
228273_at	PRR11	7.23629	0.881783	0.121856	1.84265	0
227212_s_at	PHF19	7.22889	1.67504	0.231714	3.19328	0
204224_s_at	GCH1	7.22515	0.893065	0.123605	1.85712	0
222942_s_at	TIAM2	7.22309	3.30249	0.457213	9.86618	0
37145_at	GNLY	7.21375	3.45586	0.479066	10.9728	0
203333_at	KIFAP3	7.20928	1.32265	0.183465	2.50125	0
240312_at	AA608813	7.20354	0.568739	0.0789526	1.48323	0
225185_at	MRAS	7.18257	1.6233	0.226005	3.08078	0
204201_s_at	PTPN13	7.17698	2.38477	0.332281	5.22261	0
202149_at	NEDD9	7.1721	0.738763	0.103005	1.66874	0
203058_s_at	PAPSS2	7.16471	2.1725	0.303223	4.50805	0
36552_at	C2CD3	7.16188	0.827646	0.115563	1.77479	0
1556026_at	LOC100131434	7.12256	1.52126	0.213583	2.87041	0
218533_s_at	UCKL1	7.11522	0.714553	0.100426	1.64098	0
213488_at	SNED1	7.11137	2.29815	0.323166	4.91828	0
232845_at	CDH23	7.10848	0.80153	0.112757	1.74295	0
203344_s_at	RBBP8	7.10583	1.44002	0.202654	2.71325	0
205495_s_at	GNLY	7.09797	3.20931	0.452145	9.24908	0
1556656_at	BF477401	7.08377	2.07334	0.292689	4.20861	0
215948_x_at	ZMYM5	7.07398	0.574154	0.0811642	1.4888	0
224719_s_at	C12orf57	7.0728	1.55491	0.219844	2.93816	0
202087_s_at	CTSL1	7.05825	2.49792	0.353901	5.64871	0
204240_s_at	SMC2	7.05578	1.2948	0.18351	2.45344	0
219814_at	MBNL3	7.04713	0.689981	0.0979095	1.61326	0
204063_s_at	ULK2	7.04013	1.65751	0.235438	3.15473	0
243888_at	AI610684	7.03313	1.38566	0.197019	2.61291	0
223391_at	SGPP1	7.03144	2.26045	0.321478	4.79141	0
202566_s_at	SVIL	7.02469	2.2361	0.31832	4.71121	0
212647_at	RRAS	7.00497	1.90313	0.271683	3.74024	0
1556808_at	BQ007743	7.00494	0.757191	0.108094	1.6902	0
226931_at	TMTC1	7.00436	2.52829	0.36096	5.76889	0
227229_at	VPS53	7.00004	1.22298	0.17471	2.33428	0
206574_s_at	PTP4A3	6.97305	3.61537	0.518478	12.2556	0
201487_at	CTSC	6.97169	0.785599	0.112684	1.72381	0
204882_at	ARHGAP25	6.96261	0.792289	0.113792	1.73182	0
202971_s_at	DYRK2	6.94355	0.907455	0.13069	1.87573	0
223028_s_at	SNX9	6.91913	1.72909	0.2499	3.31519	0
213934_s_at	ZNF23	6.90074	0.971857	0.140834	1.96136	0
206051_at	ELAVL4	6.89103	0.794785	0.115336	1.73482	0
210184_at	ITGAX	6.88326	0.853813	0.124042	1.80727	0
201625_s_at	INSIG1	6.87641	2.38134	0.346306	5.21021	0
211072_x_at	TUBA1B	6.85562	0.713569	0.104085	1.63986	0
225646_at	CTSC	6.83292	0.978348	0.143181	1.97021	0
74694_s_at	RABEP2	6.82548	0.608789	0.0891935	1.52498	0
213493_at	SNED1	6.80931	1.271	0.186656	2.41328	0
1556747_a_at	AI476341	6.80184	1.95925	0.288048	3.8886	0
201462_at	SCRN1	6.79631	2.10548	0.309797	4.30339	0
219159_s_at	SLAMF7	6.78103	2.6407	0.389424	6.23633	0
232017_at	TJP2	6.77233	1.25242	0.184933	2.38241	0
243982_at	KLHL28	6.76083	0.708542	0.104801	1.63415	0
224245_at	INGX	6.74337	0.581544	0.0862393	1.49645	0
218486_at	KLF11	6.73876	0.895372	0.132869	1.86009	0
201798_s_at	MYOF	6.73266	2.02114	0.3002	4.05905	0
222018_at	NACA	6.72742	1.46825	0.218249	2.76687	0
226725_at	AI435399	6.72485	1.16775	0.173648	2.24662	0
1557228_at	EHBP1L1	6.70472	1.06077	0.158213	2.08605	0
230954_at	C20orf112	6.70458	1.44183	0.215051	2.71665	0
239442_at	CEP68	6.68933	0.698866	0.104475	1.62323	0
242776_at	ZCCHC6	6.68551	1.33607	0.199846	2.52463	0
1559263_s_at	PPIL4	6.68242	0.910534	0.136258	1.87974	0
226673_at	SH2D3C	6.67618	1.60926	0.241046	3.05096	0
207113_s_at	TNF	6.67566	1.57018	0.23521	2.96942	0
214132_at	ATP5C1	6.6712	0.872984	0.130859	1.83145	0
229889_at	C17orf76	6.64658	1.90648	0.286837	3.74894	0
202788_at	MAPKAPK3	6.63674	0.613999	0.0925151	1.5305	0
1552667_a_at	SH2D3C	6.63626	1.93196	0.291121	3.81573	0
214791_at	SP140L	6.61839	0.885197	0.133748	1.84702	0
204847_at	ZBTB11	6.61454	0.674032	0.101902	1.59553	0
235812_at	TMEM188	6.61451	1.04696	0.158283	2.06617	0
244598_at	LCP2	6.59388	1.03912	0.157589	2.05498	0
203258_at	DRAP1	6.59268	1.50345	0.228048	2.83519	0
213475_s_at	ITGAL	6.58333	1.13599	0.172555	2.19769	0
225562_at	RASA3	6.58219	0.916488	0.139238	1.88751	0
1555355_a_at	ETS1	6.58133	1.16339	0.176771	2.23983	0
224851_at	CDK6	6.57518	1.49857	0.227913	2.82562	0
1556346_at	AJ227860	6.57428	1.93391	0.294163	3.8209	0
220358_at	BATF3	6.56097	2.06144	0.314198	4.17403	0
227290_at	AU157881	6.55484	2.01803	0.307869	4.0503	0
213523_at	CCNE1	6.54898	1.59864	0.244105	3.02858	0
236449_at	CSTB	6.54822	1.01017	0.154266	2.01415	0
223229_at	UBE2T	6.54254	1.1511	0.17594	2.22082	0
224357_s_at	MS4A4A	6.5193	1.63575	0.250909	3.10748	0
208617_s_at	PTP4A2	6.51213	0.645264	0.0990865	1.56403	0
204411_at	KIF21B	6.50415	2.09415	0.321971	4.26975	0
227353_at	TMC8	6.4994	1.07305	0.1651	2.10388	0
202625_at	LYN	6.49895	0.784847	0.120765	1.72291	0
218531_at	TMEM134	6.49744	0.951117	0.146383	1.93337	0
213199_at	C2CD3	6.49628	0.71496	0.110057	1.64144	0
206361_at	GPR44	6.47615	3.33231	0.514551	10.0722	0
244439_at	SPRED1	6.47066	2.26276	0.349696	4.7991	0
209498_at	CEACAM1	6.46249	1.85373	0.286845	3.61435	0
222990_at	UBQLN1	6.45549	0.453979	0.0703245	1.36981	0
201092_at	RBBP7	6.44658	0.619397	0.0960814	1.53623	0
243601_at	LOC285957	6.43081	0.774084	0.120371	1.7101	0
227135_at	NAAA	6.42733	1.04015	0.161833	2.05644	0
219897_at	RNF122	6.41032	0.6353	0.0991057	1.55326	0
229194_at	PCGF5	6.40725	1.19781	0.186946	2.29391	0
218932_at	ZNHIT6	6.39072	0.65304	0.102186	1.57248	0
213392_at	IQCK	6.38692	1.75934	0.27546	3.38544	0
223849_s_at	MOV10	6.3869	1.4214	0.222549	2.67845	0
234306_s_at	SLAMF7	6.37379	0.954845	0.149808	1.93837	0
228680_at	KIF3A	6.36214	0.973153	0.15296	1.96313	0
210607_at	FLT3LG	6.36128	1.29678	0.203855	2.4568	0
203689_s_at	FMR1	6.3582	0.634463	0.0997866	1.55236	0
240481_at	BE502509	6.35275	0.556348	0.0875759	1.47054	0
213174_at	TTC9	6.33948	1.4572	0.229861	2.74575	0
204146_at	RAD51AP1	6.33312	1.43545	0.226658	2.70467	0
209306_s_at	SWAP70	6.32208	1.31274	0.207644	2.48413	0
206976_s_at	HSPH1	6.31756	1.28122	0.202803	2.43044	0
218699_at	RAB7L1	6.31122	0.953172	0.151028	1.93613	0
214617_at	PRF1	6.29985	4.01132	0.636733	16.126	0
1554785_at	CCDC82	6.2994	0.669163	0.106227	1.59015	0
205316_at	SLC15A2	6.29457	0.883824	0.14041	1.84526	0
212412_at	PDLIM5	6.28826	0.818957	0.130236	1.76413	0
202649_x_at	RPS19	6.28822	0.660032	0.104963	1.58012	0
228559_at	CENPN	6.28516	0.669374	0.106501	1.59038	0
55692_at	ELMO2	6.28285	1.30698	0.208024	2.47423	0
209606_at	CYTIP	6.27432	1.06413	0.169601	2.09091	0
237255_at	LOC100508225	6.26938	1.45429	0.231967	2.74022	0
211026_s_at	MGLL	6.25689	1.9978	0.319296	3.99391	0
207072_at	IL18RAP	6.25221	1.86666	0.29856	3.64688	0
201627_s_at	INSIG1	6.24722	3.11227	0.498185	8.64745	0
227799_at	MYO1G	6.24382	0.865298	0.138585	1.82172	0
225267_at	KPNA4	6.23849	0.661224	0.105991	1.58142	0
223492_s_at	LRRFIP1	6.20268	1.0964	0.176762	2.1382	0
224609_at	SLC44A2	6.19639	2.23486	0.360671	4.70718	0
212912_at	RPS6KA2	6.18309	1.59335	0.257696	3.0175	0
205879_x_at	RET	6.18305	0.652831	0.105584	1.57225	0
1569348_at	psiTPTE22	6.1777	1.17402	0.190041	2.25639	0
205269_at	LCP2	6.16776	0.822017	0.133276	1.76788	0
1562321_at	PDK4	6.16014	0.898444	0.145848	1.86405	0
232676_x_at	MYEF2	6.15507	1.03316	0.167856	2.04651	0
224833_at	ETS1	6.14175	3.78206	0.615794	13.7566	0
204512_at	HIVEP1	6.13156	1.16345	0.189747	2.23992	0
202925_s_at	PLAGL2	6.13001	1.70133	0.277541	3.252	0
207111_at	EMR1	6.12504	1.77378	0.289595	3.41949	0
211582_x_at	LST1	6.12409	0.884271	0.144392	1.84583	0
213876_x_at	ZRSR2	6.11844	0.506715	0.0828177	1.42081	0
220761_s_at	TAOK3	6.11764	0.735829	0.12028	1.66535	0
240042_at	FIBCD1	6.11236	0.967711	0.15832	1.95574	0
235536_at	SNORD89	6.10758	0.552771	0.0905057	1.4669	0
231234_at	CTSC	6.0972	1.5118	0.24795	2.85166	0
227239_at	FAM126A	6.09188	1.61951	0.265847	3.0727	0
217767_at	C3	6.08976	1.81881	0.298666	3.52789	0
237496_at	AI821404	6.07325	2.20242	0.362643	4.60251	0
215633_x_at	LST1	6.06714	0.90513	0.149186	1.87271	0
223068_at	EML4	6.06709	1.32498	0.218388	2.50529	0
230663_at	AI741025	6.06687	1.03602	0.170767	2.05056	0
221011_s_at	LBH	6.06548	2.56595	0.423041	5.92143	0
209164_s_at	CYB561	6.05567	1.11272	0.183749	2.16253	0
225102_at	MGLL	6.0539	1.76808	0.292057	3.406	0
210224_at	MR1	6.04645	0.630608	0.104294	1.54822	0
221879_at	CALML4	6.03894	1.41481	0.23428	2.66624	0
213395_at	MLC1	6.03672	2.26607	0.375382	4.81013	0
1554334_a_at	DNAJA4	6.02237	0.748406	0.124271	1.67994	0
225268_at	KPNA4	6.01913	0.639475	0.10624	1.55776	0
240064_at	AI738675	6.01725	1.28963	0.214323	2.44466	0
223218_s_at	NFKBIZ	6.0055	0.771317	0.128435	1.70683	0
211075_s_at	CD47	5.98524	1.04643	0.174835	2.06541	0
221250_s_at	MXD3	5.98229	0.864491	0.144508	1.8207	0
227945_at	TBC1D1	5.98087	1.18539	0.198197	2.27425	0
1564868_a_at	FAM117B	5.97845	0.644538	0.10781	1.56324	0
225626_at	PAG1	5.97426	1.99985	0.334744	3.99958	0
223136_at	AIG1	5.96746	1.58164	0.265045	2.99311	0
232846_s_at	CDH23	5.96701	1.3617	0.228205	2.56988	0
226881_at	GRPEL2	5.96462	0.497767	0.0834533	1.41203	0
229319_at	AA057585	5.95435	0.778479	0.130741	1.71532	0.0690691
217939_s_at	AFTPH	5.94348	0.538876	0.0906666	1.45284	0.0690691
228457_at	PPM1L	5.9421	1.43654	0.241756	2.7067	0.0690691
214510_at	GPR20	5.94034	1.78686	0.300802	3.45064	0.0690691
226745_at	CYP4V2	5.93142	1.07051	0.180481	2.10018	0.0690691
213017_at	ABHD3	5.92538	1.03762	0.175114	2.05283	0.0690691
234357_at	AK023640	5.92177	0.505651	0.0853885	1.41976	0.0690691
212845_at	SAMD4A	5.91231	1.93749	0.327704	3.83038	0.0690691
228674_s_at	EML4	5.90944	1.14896	0.194427	2.21754	0.0690691
213418_at	HSPA6	5.90546	1.38298	0.234186	2.60806	0.0690691
225176_at	LNPEP	5.89762	0.925665	0.156956	1.89956	0.0690691
226038_at	LONRF1	5.89684	1.48695	0.25216	2.80295	0.0690691
117_at	HSPA6	5.8956	1.49285	0.253214	2.81444	0.0690691
1569931_at	BC008000	5.89529	0.497532	0.0843948	1.4118	0.0690691
206756_at	CHST7	5.88821	2.15058	0.365234	4.44005	0.0690691
205981_s_at	ING2	5.84626	0.627043	0.107255	1.5444	0.0690691
203910_at	ARHGAP29	5.8437	1.36374	0.233369	2.57352	0.0690691
1568964_x_at	SPN	5.83732	1.64897	0.282487	3.13609	0.0690691
37996_s_at	DMPK	5.83375	1.4816	0.253971	2.79259	0.0690691
219055_at	SRBD1	5.81894	1.0515	0.180702	2.07268	0.0690691
221538_s_at	PLXNA1	5.78737	1.50971	0.260862	2.84753	0.0690691
226683_at	SNX18	5.78485	0.978506	0.16915	1.97042	0.0690691
223312_at	C2orf7	5.78477	0.982301	0.169808	1.97561	0.0690691
205367_at	SH2B2	5.78182	1.12438	0.194468	2.18008	0.0690691
1552890_a_at	CABP4	5.76837	1.78717	0.309823	3.45138	0.0690691
243478_at	AI184810	5.74885	1.34043	0.233165	2.53227	0.0690691
1553647_at	CDYL2	5.74628	0.840323	0.146238	1.79045	0.0690691
226901_at	C17orf58	5.74287	0.642271	0.111838	1.56078	0.0690691
1558890_at	LOC100507054	5.73969	1.33545	0.232669	2.52354	0.0690691
237291_at	PRORSD1P	5.73834	0.734324	0.127968	1.66362	0.0690691
214181_x_at	LST1	5.7381	0.806206	0.1405	1.74861	0.0690691
225904_at	C1orf96	5.73042	0.872931	0.152333	1.83138	0.0690691
213646_x_at	TUBA1B	5.72324	0.705629	0.123292	1.63086	0.0690691
208015_at	SMAD1	5.71307	0.725283	0.126951	1.65322	0.0690691
230753_at	PATL2	5.70296	0.770234	0.135059	1.70555	0.0690691
214721_x_at	CDC42EP4	5.69705	1.88749	0.33131	3.69991	0.0690691
216902_s_at	RRN3	5.69343	0.938329	0.164809	1.91631	0.0690691
204936_at	MAP4K2	5.69099	1.15493	0.202941	2.22674	0.0690691
222394_at	PDCD6IP	5.68692	0.46229	0.08129	1.37773	0.0690691
39248_at	AQP3	5.68137	1.16811	0.205603	2.24717	0.0690691
232009_at	EMR2	5.67939	0.838735	0.14768	1.78848	0.0690691
236193_at	LOC100506979	5.66461	0.619862	0.109427	1.53673	0.0690691
214264_s_at	C14orf143	5.66175	0.56884	0.100471	1.48333	0.0690691
206687_s_at	PTPN6	5.66139	1.03758	0.183272	2.05278	0.0690691
230405_at	C5orf56	5.65193	1.06846	0.189044	2.0972	0.0690691
229390_at	FAM26F	5.64995	0.924192	0.163575	1.89762	0.0690691
226312_at	RICTOR	5.64796	0.847304	0.150019	1.79914	0.0690691
243435_at	KCNQ1OT1	5.64271	1.23759	0.219326	2.35805	0.0690691
204906_at	RPS6KA2	5.64118	0.776209	0.137597	1.71262	0.0690691
1559388_a_at	LYNX1	5.63971	0.931419	0.165154	1.90715	0.0690691
218421_at	CERK	5.63683	0.913804	0.162113	1.88401	0.0690691
219043_s_at	LOC285359	5.63565	0.885766	0.157172	1.84774	0.0690691
40420_at	STK10	5.63203	0.951585	0.168959	1.934	0.0690691
1554780_a_at	PHTF2	5.63164	1.21597	0.215917	2.32297	0.0690691
1552806_a_at	SIGLEC10	5.62725	2.66736	0.474008	6.35268	0.0690691
236079_at	DKFZp667E0512	5.62398	1.73706	0.308866	3.33355	0.0690691
205505_at	GCNT1	5.62277	1.03078	0.183323	2.04313	0.0690691
201315_x_at	IFITM2	5.60337	1.58057	0.282075	2.99088	0.0690691
242710_at	AI791820	5.60202	0.947157	0.169074	1.92807	0.0690691
204493_at	BID	5.60184	0.746018	0.133174	1.67716	0.0690691
212975_at	DENND3	5.58203	0.869976	0.155853	1.82763	0.0690691
238462_at	UBASH3B	5.57719	1.92202	0.344622	3.78954	0.0690691
208682_s_at	MAGED2	5.56595	0.946068	0.169974	1.92661	0.0690691
205885_s_at	ITGA4	5.55297	1.15451	0.207908	2.22608	0.0690691
213915_at	NKG7	5.54978	3.08879	0.55656	8.50781	0.0690691
201090_x_at	TUBA1B	5.53962	0.745193	0.134521	1.6762	0.0690691
204328_at	TMC6	5.53882	1.48587	0.268264	2.80085	0.0690691
32541_at	PPP3CC	5.5274	0.558821	0.1011	1.47306	0.0690691
211105_s_at	NFATC1	5.52701	1.14372	0.206933	2.2095	0.0690691
1555870_at	RNF207	5.52615	2.54208	0.460008	5.82426	0.0690691
226153_s_at	CNOT6L	5.52529	0.644124	0.116577	1.56279	0.0690691
201998_at	ST6GAL1	5.52169	1.12325	0.203424	2.17836	0.0690691
201841_s_at	HSPB1	5.51796	1.65021	0.299063	3.1388	0.0690691
201845_s_at	RYBP	5.51631	0.894026	0.162069	1.85835	0.0690691
1553681_a_at	PRF1	5.51571	2.42661	0.439946	5.3763	0.0690691
231396_s_at	FAM126A	5.51523	0.98335	0.178297	1.97705	0.0690691
207315_at	CD226	5.51271	0.660062	0.119735	1.58015	0.0690691
211771_s_at	POU2F2	5.51191	1.00046	0.181509	2.00064	0.0690691
229360_at	ZNF280B	5.51	0.692142	0.125616	1.61568	0.0690691
221508_at	TAOK3	5.50907	0.497325	0.0902737	1.41159	0.0690691
221268_s_at	SGPP1	5.50731	3.16001	0.573784	8.93834	0.0690691
235626_at	CAMK1D	5.50574	0.776466	0.141028	1.71293	0.0690691
200996_at	ACTR3	5.50025	0.568197	0.103304	1.48267	0.0690691
213725_x_at	XYLT1	5.49995	1.40976	0.256322	2.65693	0.0690691
204044_at	QPRT	5.49627	1.03254	0.187861	2.04562	0.0690691
208206_s_at	RASGRP2	5.49418	1.25373	0.228191	2.38456	0.0690691
241956_at	AI521883	5.48227	2.1314	0.388781	4.38144	0.0690691
205053_at	PRIM1	5.48206	1.38108	0.251926	2.60462	0.0690691
204217_s_at	RTN2	5.48136	0.94827	0.172999	1.92956	0.0690691
208691_at	TFRC	5.48115	0.569477	0.103897	1.48399	0.0690691
226308_at	HAUS8	5.4809	0.813056	0.148343	1.75693	0.0690691
1568978_s_at	C11orf21	5.47914	0.809447	0.147733	1.75254	0.0690691
222067_x_at	HIST1H2BD	5.47899	1.04153	0.190095	2.05841	0.0690691
205681_at	BCL2A1	5.4742	0.621322	0.1135	1.53828	0.0690691
213161_at	TMOD1	5.47079	0.582938	0.106555	1.4979	0.0690691
212566_at	MAP4	5.45909	0.957631	0.175419	1.94212	0.0690691
1554789_a_at	PDE8B	5.45325	2.02657	0.371627	4.07436	0.0690691
239159_at	GOSR2	5.4424	0.593124	0.108982	1.50851	0.0690691
220800_s_at	TMOD3	5.43646	1.03324	0.190058	2.04662	0.0690691
203741_s_at	ADCY7	5.43229	0.620483	0.114221	1.53739	0.0690691
219006_at	NDUFAF4	5.42322	0.645755	0.119072	1.56456	0.0690691
211600_at	PTPRO	5.42037	0.400375	0.0738648	1.31985	0.0690691
218823_s_at	KCTD9	5.41921	0.776095	0.143212	1.71249	0.0690691
201745_at	TWF1	5.41666	0.567748	0.104815	1.48221	0.0690691
202484_s_at	MBD2	5.41534	0.751213	0.138719	1.68321	0.0690691
238041_at	TCF12	5.41179	0.374194	0.0691443	1.29612	0.0690691
240723_at	AW183782	5.41156	0.451764	0.0834813	1.36771	0.0690691
214958_s_at	TMC6	5.40391	1.63779	0.303076	3.1119	0.0690691
209481_at	SNRK	5.40093	0.656162	0.121491	1.57588	0.0690691
204376_at	VPRBP	5.39976	0.355997	0.0659284	1.27987	0.0690691
211864_s_at	MYOF	5.39626	2.33907	0.433462	5.05977	0.0690691
35974_at	LRMP	5.39055	1.01471	0.188238	2.02049	0.0690691
216958_s_at	IVD	5.38245	1.13464	0.210803	2.19563	0.0690691
219423_x_at	TNFRSF25	5.38036	1.30929	0.243346	2.47819	0.0690691
237346_at	TGDS	5.37853	0.885707	0.164675	1.84767	0.0690691
225203_at	PPP1R16A	5.37454	0.62474	0.116241	1.54193	0.0690691
227622_at	PCF11	5.3685	0.558669	0.104064	1.47291	0.0690691
212774_at	ZNF238	5.36731	0.608053	0.113288	1.5242	0.0690691
228394_at	STK10	5.36292	1.0842	0.202167	2.1202	0.0690691
222286_at	SNAPC3	5.36112	1.59802	0.298075	3.02727	0.0690691
211913_s_at	MERTK	5.35809	2.36843	0.442028	5.16378	0.0690691
244600_at	LOC100506589	5.35541	0.818778	0.152888	1.76391	0.0690691
220299_at	SPATA6	5.34931	0.904878	0.169158	1.87239	0.0690691
209901_x_at	AIF1	5.34825	0.464624	0.0868741	1.37996	0.0690691
202303_x_at	SMARCA5	5.34572	0.578671	0.108249	1.49347	0.0690691
212274_at	LPIN1	5.34219	0.655845	0.122767	1.57554	0.0690691
218116_at	C9orf78	5.3413	0.580109	0.108608	1.49496	0.0690691
224850_at	ATAD1	5.34067	0.718245	0.134486	1.64518	0.0690691
222307_at	LOC282997	5.3361	1.27697	0.239308	2.42329	0.0690691
210369_at	SWAP70	5.3343	0.901461	0.168993	1.86796	0.0690691
208944_at	TGFBR2	5.32398	0.552195	0.103718	1.46631	0.0690691
1554112_a_at	ULK2	5.32334	1.12693	0.211697	2.18394	0.0690691
211071_s_at	MLLT11	5.3191	0.807481	0.151808	1.75015	0.0690691
211597_s_at	HOPX	5.31456	3.73512	0.702809	13.3163	0.155969
227915_at	ASB2	5.31324	1.32822	0.249983	2.51093	0.155969
232072_at	AK025371	5.31321	1.07143	0.201654	2.10151	0.155969
235268_at	AA830590	5.31082	0.367205	0.0691428	1.28985	0.155969
202953_at	C1QB	5.30875	3.11869	0.587462	8.68597	0.155969
1554240_a_at	ITGAL	5.30867	1.44931	0.273008	2.73077	0.155969
243000_at	CDK6	5.30784	1.07385	0.202314	2.10504	0.155969
239533_at	GPR155	5.30493	0.80051	0.150899	1.74172	0.155969
1553849_at	CCDC26	5.30463	2.09655	0.395231	4.27687	0.155969
235695_at	INPP4A	5.30317	0.77607	0.146341	1.71246	0.155969
205613_at	SYT17	5.30163	1.91044	0.36035	3.75924	0.155969
218062_x_at	CDC42EP4	5.29889	1.14577	0.216228	2.21264	0.155969
218566_s_at	CHORDC1	5.29862	0.752247	0.14197	1.68441	0.155969
210074_at	CTSL2	5.29809	0.487341	0.0919843	1.40186	0.155969
224397_s_at	TMTC1	5.29381	1.79186	0.338482	3.46261	0.155969
225175_s_at	SLC44A2	5.2886	2.30982	0.436754	4.9582	0.155969
209284_s_at	C3orf63	5.28852	0.39419	0.0745369	1.3142	0.155969
215342_s_at	RABGAP1L	5.28707	1.5415	0.291561	2.91098	0.155969
239580_at	GUCY1A3	5.28008	0.91138	0.172607	1.88084	0.155969
215358_x_at	ZNF37BP	5.27889	0.695897	0.131826	1.61989	0.155969
209421_at	MSH2	5.27669	1.18248	0.224096	2.26967	0.155969
230179_at	LOC285812	5.27305	1.42695	0.270612	2.68878	0.155969
230917_at	AW611685	5.27012	0.993711	0.188556	1.9913	0.155969
1557350_at	G3BP1	5.26773	0.680812	0.129242	1.60304	0.155969
225886_at	DDX5	5.26693	0.610918	0.115991	1.52723	0.155969
229506_at	PPM1L	5.26581	1.55142	0.294621	2.93105	0.155969
202720_at	TES	5.26296	0.577966	0.109818	1.49274	0.155969
206675_s_at	SKIL	5.26282	0.712873	0.135454	1.63906	0.155969
227357_at	TAB3	5.26155	0.573768	0.109049	1.48841	0.155969
205307_s_at	KMO	5.25923	1.02527	0.194947	2.03534	0.155969
208161_s_at	ABCC3	5.25688	2.01846	0.383965	4.05151	0.155969
227228_s_at	CCDC88C	5.25268	0.857605	0.16327	1.81203	0.155969
203139_at	DAPK1	5.2427	0.6132	0.116963	1.52965	0.155969
217958_at	TRAPPC4	5.24166	0.448822	0.0856259	1.36493	0.155969
210164_at	GZMB	5.23937	3.34413	0.63827	10.1551	0.155969
230818_at	AI360054	5.23473	0.699122	0.133554	1.62352	0.155969
242932_at	AW292329	5.23214	1.23343	0.235742	2.35126	0.155969
203552_at	MAP4K5	5.23003	0.479923	0.0917629	1.39467	0.155969
204674_at	LRMP	5.22773	0.992492	0.189851	1.98962	0.155969
218520_at	TBK1	5.22459	0.402588	0.0770563	1.32188	0.155969
221529_s_at	PLVAP	5.22093	0.494076	0.0946338	1.40842	0.155969
219443_at	TASP1	5.2203	0.579744	0.111056	1.49458	0.155969
215734_at	IZUMO4	5.21676	0.620434	0.118931	1.53734	0.155969
229231_at	LRRC37B	5.21393	0.448778	0.0860728	1.36488	0.155969
1555613_a_at	ZAP70	5.20801	1.28491	0.246718	2.43667	0.155969
214369_s_at	RASGRP2	5.20777	0.780434	0.149859	1.71765	0.155969
203525_s_at	APC	5.20693	0.373872	0.0718026	1.29583	0.155969
227782_at	ZBTB7C	5.20388	0.89328	0.171656	1.85739	0.155969
233857_s_at	ASB2	5.20348	1.4066	0.270319	2.65112	0.155969
205247_at	NOTCH4	5.20193	1.43926	0.276677	2.71181	0.155969
242655_at	BARD1	5.1857	0.630333	0.121552	1.54792	0.155969
222812_s_at	RHOF	5.18544	1.27244	0.245387	2.4157	0.155969
228990_at	SNHG12	5.18353	0.719298	0.138766	1.64638	0.155969
227312_at	SNTB2	5.18352	0.670898	0.129429	1.59206	0.155969
1569504_at	LILRB4	5.17972	0.548995	0.105989	1.46307	0.155969
205570_at	PIP4K2A	5.17842	0.523956	0.101181	1.43789	0.155969
219004_s_at	C21orf45	5.17633	0.522899	0.101017	1.43684	0.155969
219676_at	ZSCAN16	5.17586	0.671591	0.129755	1.59283	0.155969
214615_at	P2RY10	5.16535	1.29862	0.25141	2.45994	0.155969
225955_at	METRNL	5.16472	0.763582	0.147846	1.6977	0.155969
225434_at	DEDD2	5.16261	0.634319	0.122868	1.5522	0.155969
243968_x_at	FCRL1	5.16153	0.905074	0.17535	1.87264	0.155969
204392_at	CAMK1	5.15791	0.874813	0.169606	1.83377	0.155969
209732_at	CLEC2B	5.15762	0.7884	0.152861	1.72716	0.155969
239824_s_at	TMEM107	5.15678	0.95196	0.184604	1.9345	0.155969
225958_at	PHC1	5.15527	1.13148	0.21948	2.19083	0.155969
223115_at	MED17	5.15333	0.546058	0.105962	1.46009	0.155969
242338_at	TMEM64	5.15331	0.791958	0.153679	1.73142	0.155969
211945_s_at	ITGB1	5.15213	0.461576	0.0895893	1.37705	0.155969
218705_s_at	SNX24	5.15171	1.20366	0.233643	2.30323	0.155969
214298_x_at	42253	5.15107	0.822706	0.159716	1.76872	0.155969
210660_at	LILRA1	5.13639	0.907489	0.176678	1.87578	0.155969
231975_s_at	MIER3	5.13635	0.900969	0.17541	1.86732	0.155969
202330_s_at	UNG	5.13116	0.675116	0.131572	1.59673	0.155969
218638_s_at	SPON2	5.12738	2.21686	0.432357	4.6488	0.155969
226047_at	MRVI1	5.12686	1.2303	0.239971	2.34615	0.155969
217097_s_at	PHTF2	5.12684	2.00566	0.391207	4.01571	0.155969
225690_at	CDK12	5.12138	0.378758	0.0739562	1.30022	0.155969
238020_at	PSMC2	5.12077	0.544258	0.106284	1.45827	0.155969
225061_at	DNAJA4	5.11539	0.851857	0.166528	1.80482	0.155969
218872_at	TESC	5.11481	1.08959	0.213027	2.12814	0.155969
203195_s_at	NUP98	5.11449	0.498458	0.0974601	1.4127	0.155969
218513_at	C4orf43	5.11386	0.787932	0.154078	1.7266	0.155969
223683_at	ZMYND15	5.10591	1.86582	0.365423	3.64474	0.155969
223037_at	PDZD11	5.10404	0.801515	0.157035	1.74293	0.155969
227261_at	KLF12	5.10207	2.06003	0.403763	4.16994	0.155969
204683_at	ICAM2	5.09743	1.25047	0.245314	2.37919	0.155969
209724_s_at	ZFP161	5.09668	0.482568	0.0946828	1.39723	0.155969
209641_s_at	ABCC3	5.09293	1.69531	0.332875	3.23847	0.155969
1556228_a_at	VCPIP1	5.08979	0.950711	0.186788	1.93282	0.155969
203508_at	TNFRSF1B	5.08467	0.706909	0.139028	1.6323	0.155969
233019_at	CNOT7	5.07863	1.13317	0.223126	2.19341	0.155969
224847_at	CDK6	5.07541	1.34643	0.265285	2.54282	0.155969
230278_at	AW206419	5.07482	1.61803	0.318835	3.06956	0.155969
220577_at	GVINP1	5.0717	1.27753	0.251893	2.42423	0.155969
202573_at	CSNK1G2	5.06933	0.476321	0.0939614	1.39119	0.155969
219191_s_at	BIN2	5.06765	0.7396	0.145945	1.66971	0.155969
208644_at	PARP1	5.06467	0.853201	0.168461	1.8065	0.155969
226331_at	BBX	5.05937	0.769993	0.152192	1.70526	0.155969
220298_s_at	SPATA6	5.05677	0.941469	0.18618	1.92048	0.155969
218224_at	PNMA1	5.05668	1.12977	0.223421	2.18824	0.155969
222762_x_at	LIMD1	5.05319	1.17743	0.233008	2.26174	0.155969
219433_at	BCOR	5.0509	0.559098	0.110693	1.47335	0.155969
202968_s_at	DYRK2	5.0506	0.929239	0.183986	1.90427	0.155969
226271_at	GDAP1	5.04854	0.839802	0.166346	1.7898	0.155969
229551_x_at	ZNF367	5.04825	1.39369	0.276074	2.6275	0.155969
226133_s_at	TBC1D10A	5.03777	0.880185	0.174717	1.84061	0.155969
208657_s_at	42256	5.03412	1.07528	0.213598	2.10713	0.155969
202333_s_at	UBE2B	5.02834	0.292848	0.0582394	1.22506	0.155969
230926_s_at	ODF2L	5.0279	0.713982	0.142004	1.64033	0.155969
231911_at	ERMN	5.02178	0.935887	0.186366	1.91307	0.155969
213857_s_at	CD47	5.01946	0.744413	0.148305	1.67529	0.155969
238459_x_at	SPATA6	5.01319	1.32196	0.263697	2.50006	0.155969
229317_at	KPNA5	5.01022	0.871095	0.173864	1.82905	0.155969
209683_at	FAM49A	5.00158	0.524459	0.104859	1.43839	0.155969
230354_at	BG236273	4.98887	0.711252	0.142568	1.63722	0.155969
216565_x_at	AL121994	4.98731	1.70726	0.342321	3.26541	0.155969
226399_at	DNAJB14	4.98489	0.587989	0.117954	1.50315	0.155969
226460_at	FNIP2	4.9827	1.1676	0.23433	2.24637	0.155969
212070_at	GPR56	4.97995	2.52341	0.506714	5.74939	0.155969
235756_at	AW802645	4.97875	1.02508	0.205891	2.03507	0.155969
31799_at	AF070618	4.97785	0.523115	0.105088	1.43705	0.155969
202039_at	MYO18A	4.97708	1.0702	0.215026	2.09973	0.155969
1555785_a_at	XRN1	4.97654	0.813302	0.163427	1.75723	0.155969
225026_at	CHD6	4.97612	0.510943	0.102679	1.42498	0.155969
228826_at	AK000271	4.97226	1.73982	0.349906	3.33995	0.155969
202724_s_at	FOXO1	4.97062	0.808521	0.16266	1.75141	0.155969
229980_s_at	SNX5	4.96798	0.592168	0.119197	1.50751	0.155969
34408_at	RTN2	4.96774	0.722249	0.145388	1.64975	0.155969
204254_s_at	VDR	4.96709	0.870206	0.175194	1.82792	0.155969
203017_s_at	SSX2IP	4.96681	0.797283	0.160522	1.73782	0.155969
214049_x_at	CD7	4.9637	0.78196	0.157536	1.71947	0.155969
218232_at	C1QA	4.96217	3.52204	0.709779	11.4879	0.155969
209095_at	DLD	4.96095	0.410725	0.0827916	1.32935	0.155969
233799_at	AU144136	4.95961	1.12741	0.227319	2.18467	0.155969
231261_at	CATSPERG	4.94664	0.943953	0.190827	1.92379	0.155969
226489_at	TMCC3	4.9459	0.81783	0.165355	1.76275	0.155969
227988_s_at	VPS13A	4.94548	0.716012	0.144781	1.64264	0.155969
1569129_s_at	C3orf38	4.94067	0.840979	0.170216	1.79127	0.155969
1558711_at	FAM13AOS	4.93823	0.801091	0.162222	1.74242	0.155969
201068_s_at	PSMC2	4.93504	0.567334	0.11496	1.48178	0.155969
219066_at	PPCDC	4.93128	0.998741	0.202532	1.99826	0.155969
208622_s_at	EZR	4.93091	0.687862	0.1395	1.61089	0.155969
238590_x_at	TMEM107	4.9266	1.02625	0.208308	2.03672	0.155969
211725_s_at	BID	4.91947	0.775717	0.157683	1.71204	0.155969
218700_s_at	RAB7L1	4.91718	1.34994	0.274536	2.54902	0.155969
228081_at	CCNG2	4.91513	0.969749	0.197299	1.9585	0.155969
226482_s_at	TSTD1	4.91057	1.2333	0.251151	2.35104	0.155969
204255_s_at	VDR	4.90682	1.11366	0.226961	2.16394	0.155969
213022_s_at	UTRN	4.90663	1.65991	0.338299	3.15996	0.155969
223322_at	RASSF5	4.90093	0.79742	0.162708	1.73799	0.155969
202070_s_at	IDH3A	4.89855	0.717041	0.146378	1.64381	0.155969
214060_at	SSBP1	4.89498	0.817669	0.167043	1.76256	0.155969
212350_at	TBC1D1	4.89342	0.928838	0.189814	1.90374	0.155969
226013_at	TRAK1	4.89337	0.390026	0.0797049	1.31042	0.155969
202761_s_at	SYNE2	4.88627	1.99785	0.40887	3.99404	0.155969
230383_x_at	AA133285	4.88559	1.25684	0.257255	2.38972	0.155969
1556062_at	RPP30	4.88528	0.595708	0.12194	1.51121	0.155969
226269_at	GDAP1	4.87554	1.29766	0.266156	2.45829	0.155969
209301_at	CA2	4.87452	0.808179	0.165797	1.751	0.155969
212276_at	LPIN1	4.87442	0.475393	0.0975282	1.3903	0.155969
213149_at	DLAT	4.87399	0.523783	0.107465	1.43772	0.155969
202528_at	GALE	4.86914	0.62785	0.128945	1.54526	0.155969
41577_at	PPP1R16B	4.86881	0.982971	0.201891	1.97653	0.155969
212573_at	ENDOD1	4.86808	1.30738	0.268562	2.47492	0.155969
226630_at	C14orf106	4.86751	0.526729	0.108213	1.44066	0.155969
223750_s_at	TLR10	4.86691	0.615349	0.126435	1.53193	0.155969
213061_s_at	NTAN1	4.86464	0.834516	0.171547	1.78326	0.155969
204026_s_at	ZWINT	4.86337	0.792251	0.162902	1.73177	0.155969
230682_x_at	ABCC3	4.85842	1.25596	0.258512	2.38826	0.155969
200642_at	SOD1	4.85763	1.00701	0.207306	2.00975	0.155969
213261_at	TRANK1	4.85319	1.37392	0.283096	2.59174	0.155969
230141_at	ARID4A	4.85019	0.468583	0.0966114	1.38375	0.155969
209753_s_at	TMPO	4.84852	0.747306	0.154131	1.67865	0.155969
202085_at	TJP2	4.84312	1.69367	0.349706	3.23478	0.155969
208616_s_at	PTP4A2	4.84187	0.358842	0.0741122	1.2824	0.155969
221045_s_at	PER3	4.84052	0.888101	0.183472	1.85074	0.155969
205091_x_at	RECQL	4.81609	0.688324	0.142922	1.61141	0.155969
223026_s_at	VPS29	4.81368	0.521819	0.108403	1.43576	0.155969
227798_at	SMAD1	4.81243	1.60595	0.33371	3.04397	0.155969
235608_at	AI863194	4.80935	0.544468	0.11321	1.45848	0.155969
237856_at	AI052055	4.80601	0.949651	0.197596	1.93141	0.155969
213496_at	LPPR4	4.80589	1.00391	0.208891	2.00543	0.155969
218183_at	C16orf5	4.79878	0.827743	0.17249	1.77491	0.155969
203912_s_at	DNASE1L1	4.79687	0.51898	0.108192	1.43294	0.155969
212920_at	REST	4.79651	0.525813	0.109624	1.43974	0.155969
214924_s_at	TRAK1	4.79024	0.54013	0.112756	1.4541	0.155969
202329_at	CSK	4.79008	0.674239	0.140757	1.59575	0.155969
1552931_a_at	PDE8A	4.78696	1.36089	0.284292	2.56844	0.155969
209907_s_at	ITSN2	4.78076	0.748291	0.156521	1.6798	0.155969
231866_at	LNPEP	4.77934	1.27714	0.26722	2.42357	0.155969
204613_at	PLCG2	4.77899	0.459017	0.0960489	1.3746	0.155969
208795_s_at	MCM7	4.77802	0.423406	0.0886152	1.34109	0.155969
222519_s_at	IFT57	4.77731	0.780504	0.163377	1.71773	0.155969
202910_s_at	CD97	4.77558	0.732432	0.15337	1.66144	0.155969
208954_s_at	LARP4B	4.77446	0.369387	0.0773673	1.2918	0.155969
244251_at	LCP2	4.77388	0.921361	0.193001	1.8939	0.155969
213023_at	UTRN	4.77339	1.50748	0.315809	2.84313	0.155969
1559421_at	AV697037	4.76856	0.730201	0.153128	1.65887	0.155969
237441_at	AW271626	4.76837	0.729967	0.153085	1.6586	0.155969
213267_at	DOPEY1	4.7679	1.03632	0.217354	2.05099	0.155969
243370_at	CAPRIN1	4.76665	0.594627	0.124747	1.51008	0.155969
216370_s_at	TKTL1	4.76606	0.618429	0.129757	1.5352	0.155969
204249_s_at	LMO2	4.76388	0.464502	0.0975049	1.37984	0.155969
236466_at	AW977497	4.7596	0.573853	0.120568	1.48849	0.155969
207314_x_at	KIR3DL1	4.75646	1.06511	0.223928	2.09232	0.155969
228345_at	CHIC1	4.75635	0.939299	0.197483	1.9176	0.155969
221264_s_at	TARDBP	4.75614	0.670073	0.140886	1.59115	0.155969
216676_x_at	KIR3DL3	4.75569	0.437802	0.0920585	1.35454	0.155969
225947_at	MYO19	4.75132	0.553416	0.116476	1.46756	0.155969
223226_x_at	SSBP4	4.75084	0.65257	0.137359	1.57197	0.155969
236369_at	AI971189	4.74364	1.24022	0.261448	2.36234	0.155969
239835_at	KBTBD8	4.74338	1.17677	0.248086	2.2607	0.155969
211555_s_at	GUCY1B3	4.74297	2.39213	0.504352	5.2493	0.155969
228343_at	POU2F2	4.74209	0.981042	0.206879	1.97389	0.155969
241845_at	BE550501	4.73983	1.21135	0.255567	2.31554	0.155969
229053_at	SYT17	4.73132	1.61809	0.341996	3.06969	0.155969
227422_at	STRN	4.72793	0.647787	0.137013	1.56676	0.155969
222771_s_at	MYEF2	4.72705	1.30402	0.275863	2.46916	0.155969
201801_s_at	SLC29A1	4.72623	1.0819	0.228913	2.11682	0.155969
230805_at	AA749202	4.72604	0.80466	0.170261	1.74673	0.155969
203320_at	SH2B3	4.72435	0.822502	0.174098	1.76847	0.155969
1552584_at	IL12RB1	4.7218	1.24639	0.263966	2.37248	0.155969
239170_at	ACTR3	4.7183	0.980173	0.207738	1.9727	0.155969
229391_s_at	FAM26F	4.71252	1.24234	0.263625	2.36582	0.155969
218297_at	FAM188A	4.70949	0.909295	0.193077	1.87813	0.155969
235331_x_at	PCGF5	4.70786	1.96681	0.417772	3.90904	0.155969
239467_at	AI806747	4.70429	1.0093	0.214549	2.01294	0.155969
200810_s_at	CIRBP	4.70087	0.652359	0.138774	1.57174	0.155969
210140_at	CST7	4.69852	2.37654	0.505806	5.19291	0.155969
213077_at	YTHDC2	4.69711	0.727906	0.154969	1.65623	0.155969
204526_s_at	TBC1D8	4.69467	1.61774	0.344592	3.06895	0.624086
204552_at	INPP4A	4.69391	1.04875	0.223428	2.06874	0.624086
203156_at	AKAP11	4.6932	0.918497	0.195708	1.89015	0.624086
1553317_s_at	GPR82	4.68483	0.866943	0.185053	1.82379	0.624086
220560_at	C11orf21	4.6789	0.532921	0.113899	1.44686	0.624086
218728_s_at	CNIH4	4.67726	0.86189	0.184272	1.81742	0.624086
203104_at	CSF1R	4.67501	1.47489	0.315483	2.77962	0.624086
227021_at	KDM1B	4.67239	1.14753	0.245598	2.21534	0.624086
224822_at	DLC1	4.66971	0.64031	0.13712	1.55866	0.624086
219303_at	RNF219	4.66797	0.638806	0.136849	1.55704	0.624086
200901_s_at	M6PR	4.66726	0.466812	0.100019	1.38205	0.624086
1556748_x_at	AI476341	4.66457	1.45604	0.312149	2.74355	0.624086
222912_at	ARRB1	4.66342	0.77815	0.166862	1.71493	0.624086
202380_s_at	NKTR	4.66002	1.24029	0.266156	2.36246	0.624086
210538_s_at	BIRC3	4.65855	1.05557	0.226587	2.07853	0.624086
223625_at	FAM126A	4.65763	0.897337	0.192659	1.86262	0.624086
202815_s_at	HEXIM1	4.65727	0.526645	0.11308	1.44058	0.624086
211532_x_at	KIR2DS2	4.65112	0.688735	0.148079	1.61187	0.624086
205898_at	CX3CR1	4.64875	0.853863	0.183676	1.80733	0.624086
226322_at	TMTC1	4.64649	2.19674	0.472773	4.58442	0.624086
44783_s_at	HEY1	4.64111	1.12808	0.243063	2.18568	0.624086
204162_at	NDC80	4.6384	0.645638	0.139194	1.56443	0.624086
220397_at	MDM1	4.63526	1.63285	0.352266	3.10124	0.624086
204889_s_at	NEURL	4.63124	1.50247	0.324421	2.83328	0.624086
206722_s_at	LPAR2	4.62856	1.10503	0.238742	2.15103	0.624086
226248_s_at	KIAA1324	4.62746	0.611778	0.132206	1.52814	0.624086
225132_at	FBXL3	4.62698	0.491597	0.106246	1.406	0.624086
1563445_x_at	CTSL1P8	4.62498	1.37185	0.296619	2.58803	0.624086
233088_at	AK025384	4.62136	1.01446	0.219517	2.02015	0.624086
223773_s_at	SNHG12	4.61233	0.766065	0.166091	1.70062	0.624086
33767_at	NEFH	4.61179	1.32499	0.287305	2.50531	0.624086
205504_at	BTK	4.60902	0.547691	0.11883	1.46174	0.624086
228771_at	ADRBK2	4.60678	0.685954	0.148901	1.60877	0.624086
230955_s_at	C20orf112	4.60565	0.773626	0.167973	1.70956	0.624086
231730_at	SEPSECS	4.60518	0.337618	0.0733126	1.26367	0.624086
228722_at	PRMT2	4.60199	0.498179	0.108253	1.41243	0.624086
238694_at	DGKE	4.6014	0.519537	0.112908	1.43349	0.624086
205291_at	IL2RB	4.59907	2.76889	0.602054	6.81583	0.624086
201857_at	ZFR	4.59811	0.481821	0.104787	1.39651	0.624086
238612_at	AW298070	4.59743	0.500979	0.108969	1.41517	0.624086
230464_at	S1PR5	4.59669	1.98969	0.432852	3.97151	0.624086
225950_at	SAMD8	4.59619	0.40005	0.0870394	1.31955	0.624086
238860_at	C6orf130	4.5959	0.585623	0.127423	1.50069	0.624086
222981_s_at	RAB10	4.59448	0.67001	0.145829	1.59108	0.624086
208523_x_at	HIST1H2BI	4.59431	0.485395	0.105651	1.39997	0.624086
226425_at	CLIP4	4.58275	0.970031	0.21167	1.95888	0.624086
203047_at	STK10	4.58205	0.912067	0.199052	1.88174	0.624086
223993_s_at	CNIH4	4.58132	0.911319	0.19892	1.88076	0.624086
217253_at	SH3BP2	4.58048	0.626478	0.136771	1.54379	0.624086
213228_at	PDE8B	4.58011	1.95765	0.427424	3.88429	0.624086
209933_s_at	CD300A	4.57996	0.773469	0.168881	1.70938	0.624086
200629_at	WARS	4.57256	1.18131	0.258347	2.26782	0.624086
227900_at	CBLB	4.57163	0.529118	0.115739	1.44305	0.624086
1560898_at	BC032909	4.56488	1.43221	0.313746	2.6986	0.624086
208981_at	PECAM1	4.56165	0.847422	0.185771	1.79928	0.624086
213039_at	ARHGEF18	4.56099	0.899423	0.197199	1.86532	0.624086
207238_s_at	PTPRC	4.55602	1.01341	0.222433	2.01868	0.624086
225361_x_at	FAM122B	4.55385	0.314209	0.0689986	1.24333	0.624086
223092_at	ANKH	4.55357	1.92444	0.422622	3.7959	0.624086
227753_at	TMEM139	4.55058	0.415673	0.091345	1.33392	0.624086
1568834_s_at	CCDC90B	4.55007	0.660504	0.145164	1.58063	0.624086
242666_at	BF439736	4.54777	0.575146	0.126468	1.48983	0.624086
234107_s_at	DTD1	4.54382	0.484649	0.106661	1.39925	0.624086
224811_at	LPP	4.54331	0.616717	0.135742	1.53338	0.624086
1556209_at	CLEC2B	4.54181	1.87353	0.412508	3.66429	0.624086
227999_at	PWWP2B	4.54002	0.884564	0.194837	1.84621	0.624086
223164_at	CCM2	4.53937	0.622151	0.137057	1.53917	0.624086
202626_s_at	LYN	4.53535	0.907334	0.200058	1.87558	0.624086
218883_s_at	MLF1IP	4.53495	1.33096	0.293488	2.51569	0.624086
222751_at	HERPUD2	4.53494	0.588125	0.129688	1.50329	0.624086
235742_at	RHOC	4.53481	0.956713	0.210971	1.94088	0.624086
220948_s_at	ATP1A1	4.53372	0.579955	0.12792	1.4948	0.624086
209124_at	MYD88	4.53287	0.496983	0.10964	1.41126	0.624086
203321_s_at	ADNP2	4.53174	0.364169	0.0803596	1.28714	0.624086
235422_at	AA977218	4.52946	0.536562	0.118461	1.45051	0.624086
213761_at	MDM1	4.52546	1.88649	0.416862	3.69735	0.624086
222471_s_at	KCMF1	4.52278	0.86327	0.190872	1.81916	0.624086
202771_at	FAM38A	4.52128	1.24977	0.276419	2.37803	0.624086
226287_at	CCDC34	4.51327	1.19636	0.265076	2.29161	0.624086
202245_at	LSS	4.51132	0.498653	0.110534	1.41289	0.624086
204183_s_at	ADRBK2	4.51129	0.573448	0.127114	1.48808	0.624086
207904_s_at	LNPEP	4.51087	0.630709	0.13982	1.54833	0.624086
209880_s_at	SELPLG	4.50866	0.903079	0.200299	1.87005	0.624086
212388_at	USP24	4.50666	0.619769	0.137523	1.53663	0.624086
1557749_at	EHBP1L1	4.50371	1.36937	0.304053	2.58357	0.624086
202742_s_at	PRKACB	4.48895	1.19078	0.265269	2.28276	0.624086
219382_at	SERTAD3	4.48712	0.516678	0.115147	1.43066	0.624086
203130_s_at	KIF5C	4.48089	0.809846	0.180733	1.75302	0.624086
206369_s_at	PIK3CG	4.47824	2.18581	0.488095	4.54981	0.624086
212521_s_at	PDE8A	4.47819	1.15997	0.259026	2.23452	0.624086
224656_s_at	LUZP6	4.47638	0.596068	0.133159	1.51159	0.624086
1556593_s_at	AI192486	4.47542	0.581475	0.129926	1.49638	0.624086
224873_s_at	MRPS25	4.47377	0.68211	0.152469	1.60448	0.624086
210621_s_at	RASA1	4.47296	1.13571	0.253905	2.19726	0.624086
241114_s_at	AI261357	4.47269	0.776987	0.173718	1.71355	0.624086
209090_s_at	SH3GLB1	4.47237	0.30675	0.0685879	1.23692	0.624086
209369_at	ANXA3	4.47022	1.29149	0.288909	2.4478	0.624086
223530_at	TDRKH	4.46949	1.2753	0.285333	2.42048	0.624086
1569785_at	BC031271	4.46883	0.71308	0.159568	1.6393	0.624086
1556129_at	LOC642533	4.46881	0.324468	0.0726072	1.2522	0.624086
242307_at	ZNF789	4.46812	0.366231	0.0819653	1.28898	0.624086
1564002_a_at	AKD1	4.46653	0.409953	0.0917832	1.32864	0.624086
210054_at	HAUS3	4.46468	0.480999	0.107734	1.39571	0.624086
230499_at	AA805622	4.46436	0.867577	0.194334	1.8246	0.624086
229269_x_at	SSBP4	4.46299	0.621829	0.13933	1.53882	0.624086
203020_at	RABGAP1L	4.4616	1.02612	0.22999	2.03654	0.624086
226135_at	UHRF1BP1	4.4594	1.22379	0.27443	2.3356	0.624086
202822_at	LPP	4.4579	0.504146	0.11309	1.41828	0.624086
242974_at	CD47	4.45506	1.57569	0.353687	2.98079	0.624086
231909_x_at	ODF2L	4.4447	0.520824	0.117179	1.43477	0.624086
212666_at	SMURF1	4.44225	0.83864	0.188787	1.78836	0.624086
228323_at	CASC5	4.4411	0.918223	0.206756	1.88979	0.624086
236330_at	AW292996	4.43881	0.593664	0.133744	1.50907	0.624086
213573_at	AA861608	4.43815	0.669097	0.15076	1.59008	0.624086
225578_at	MZT1	4.43073	0.786659	0.177546	1.72508	0.624086
210993_s_at	SMAD1	4.4274	1.65534	0.373884	3.14996	0.624086
202455_at	HDAC5	4.42209	0.680463	0.153878	1.60265	0.624086
212798_s_at	ANKMY2	4.41259	0.475544	0.10777	1.39044	0.624086
209686_at	S100B	4.409	1.51012	0.342509	2.84834	0.624086
228935_at	SLC4A8	4.40783	0.706903	0.160374	1.6323	0.624086
233444_at	AL353954	4.40699	0.860699	0.195303	1.81592	0.624086
1554661_s_at	CNST	4.40609	0.607564	0.137892	1.52368	0.624086
202696_at	OXSR1	4.40199	0.804136	0.182676	1.7461	0.624086
219419_at	RBFA	4.40039	0.421992	0.0958988	1.33978	0.624086
228670_at	TEP1	4.39778	0.809216	0.184005	1.75226	0.624086
201846_s_at	RYBP	4.3956	0.823716	0.187396	1.76996	0.624086
208381_s_at	SGPL1	4.39489	0.434142	0.0987834	1.35111	0.624086
201218_at	CTBP2	4.39149	0.557512	0.126953	1.47173	0.624086
215222_x_at	MACF1	4.38762	0.658773	0.150144	1.57874	0.624086
1555920_at	CBX3	4.38655	0.905699	0.206472	1.87345	0.624086
36545_s_at	SFI1	4.38112	0.623199	0.142246	1.54029	0.624086
231008_at	UNC5CL	4.37951	0.893355	0.203985	1.85749	0.624086
229464_at	MYEF2	4.37773	0.652377	0.149022	1.57176	0.624086
1552623_at	HSH2D	4.37671	1.48534	0.339373	2.79982	0.624086
221190_s_at	C18orf8	4.3762	1.32429	0.302613	2.5041	0.624086
222802_at	EDN1	4.37502	0.76802	0.175547	1.70293	0.624086
206980_s_at	FLT3LG	4.37329	1.08218	0.247452	2.11723	0.624086
221492_s_at	ATG3	4.36844	0.514069	0.117678	1.42807	0.624086
220942_x_at	FAM162A	4.3678	0.763933	0.174901	1.69811	0.624086
214183_s_at	TKTL1	4.36421	1.16284	0.26645	2.23898	0.624086
211058_x_at	TUBA1B	4.36187	0.646494	0.148215	1.56536	0.624086
244692_at	CYP4F22	4.35801	3.02501	0.694127	8.13992	0.624086
227656_at	C6orf70	4.35792	0.388924	0.0892455	1.30942	0.624086
235799_at	NSL1	4.35167	0.48564	0.111599	1.40021	0.624086
223314_at	TSPAN14	4.34858	1.12868	0.25955	2.18658	0.624086
205960_at	PDK4	4.34637	1.18409	0.272432	2.2722	0.624086
207358_x_at	MACF1	4.34586	0.776293	0.178628	1.71272	0.624086
218750_at	TAF1D	4.34349	0.818819	0.188516	1.76396	0.624086
217986_s_at	BAZ1A	4.34171	0.336207	0.0774364	1.26243	0.624086
224635_s_at	BIRC6	4.34038	0.323967	0.0746401	1.25177	0.624086
202969_at	DYRK2	4.3403	0.70145	0.161613	1.62614	0.624086
216260_at	DICER1	4.33895	0.771864	0.177892	1.70747	0.624086
213408_s_at	PI4KA	4.3349	0.398195	0.0918578	1.31786	0.624086
203513_at	SPG11	4.33247	0.566903	0.13085	1.48134	0.624086
225585_at	RAP2A	4.32871	0.851528	0.196716	1.80441	0.624086
213620_s_at	ICAM2	4.3241	0.965773	0.223347	1.95311	0.624086
228353_x_at	UBASH3B	4.32384	1.49563	0.345904	2.81988	0.624086
224768_at	IWS1	4.32006	0.47364	0.109637	1.38861	0.624086
218322_s_at	ACSL5	4.31979	0.600127	0.138925	1.51585	0.624086
203739_at	ZNF217	4.31944	0.778359	0.180199	1.71518	0.624086
222417_s_at	SNX5	4.31793	0.785612	0.181942	1.72382	0.624086
219810_at	VCPIP1	4.31702	0.723587	0.167613	1.65128	0.624086
37012_at	CAPZB	4.31624	0.469474	0.108769	1.3846	0.624086
212454_x_at	HNRPDL	4.31455	0.703568	0.163069	1.62853	0.624086
203340_s_at	SLC25A12	4.3118	0.403198	0.0935103	1.32244	0.624086
1555526_a_at	42253	4.30678	0.619445	0.14383	1.53628	0.624086
225411_at	TMEM87B	4.30635	0.591494	0.137354	1.50681	0.624086
1565863_at	AF085948	4.3056	1.16225	0.269938	2.23806	0.624086
202924_s_at	PLAGL2	4.30552	0.818563	0.19012	1.76365	0.624086
212990_at	SYNJ1	4.30449	0.540558	0.12558	1.45453	0.624086
233940_at	AK022801	4.30421	1.49953	0.348386	2.8275	0.624086
1557050_at	CA448125	4.29903	1.72959	0.402322	3.31634	0.624086
213521_at	PTPN18	4.29699	0.470739	0.109551	1.38582	0.624086
1552628_a_at	HERPUD2	4.29511	0.61065	0.142173	1.52695	0.624086
224964_s_at	GNG2	4.29123	0.902342	0.210276	1.8691	0.624086
213500_at	AI307760	4.2904	0.649266	0.15133	1.56837	0.624086
229882_at	RPS15A	4.28849	0.376977	0.0879044	1.29862	0.624086
203549_s_at	LPL	4.28494	1.46721	0.342411	2.76487	0.624086
212443_at	NBEAL2	4.28201	0.687054	0.160451	1.60999	0.624086
228709_at	TPR	4.2805	0.436754	0.102033	1.35356	0.624086
242414_at	QPRT	4.27897	1.06459	0.248797	2.09158	0.624086
232587_at	EML4	4.27653	1.16148	0.271593	2.23686	0.624086
210425_x_at	GOLGA8B	4.27639	0.709767	0.165973	1.63554	0.624086
217924_at	C6orf106	4.27486	0.595596	0.139325	1.5111	0.624086
221059_s_at	COTL1	4.27216	0.350242	0.0819824	1.27477	0.624086
242701_at	TBRG1	4.26794	0.699462	0.163887	1.6239	0.624086
1557112_a_at	VPS53	4.26791	1.09002	0.255399	2.12877	0.624086
217985_s_at	BAZ1A	4.26731	0.450967	0.105679	1.36696	0.624086
200685_at	SRSF11	4.26675	0.499077	0.116969	1.41331	0.624086
213186_at	DZIP3	4.25658	0.726196	0.170606	1.65427	0.624086
214463_x_at	HIST1H4J	4.25513	1.05131	0.247068	2.07241	0.624086
239914_at	H17941	4.25264	0.484434	0.113914	1.39904	0.624086
236388_at	STRN	4.25232	0.44593	0.104867	1.36219	0.624086
227396_at	PTPRJ	4.25192	0.7003	0.164702	1.62484	0.624086
206966_s_at	KLF12	4.25113	1.07218	0.25221	2.10261	0.624086
211902_x_at	TRD@	4.25047	0.275421	0.0647978	1.21035	0.624086
220199_s_at	AIDA	4.24907	1.1275	0.265352	2.18479	0.624086
219039_at	SEMA4C	4.2468	0.787758	0.185494	1.72639	0.624086
212561_at	DENND5A	4.2453	0.725832	0.170973	1.65385	0.624086
227545_at	BARD1	4.24265	0.967986	0.228156	1.95611	0.624086
37986_at	EPOR	4.23002	0.571209	0.135037	1.48577	0.624086
1556732_at	EML4	4.22886	1.87978	0.444513	3.68019	0.624086
215708_s_at	PRIM2	4.22855	0.617795	0.146101	1.53453	0.624086
1558346_at	COX17	4.22783	0.753059	0.17812	1.68536	0.624086
232135_at	SAP30L	4.22771	0.631783	0.149438	1.54948	0.624086
228363_at	XIAP	4.22758	0.740313	0.175115	1.67054	0.624086
214163_at	HSPB11	4.22727	1.25943	0.29793	2.39401	0.624086
226344_at	ZMAT1	4.22528	0.737331	0.174504	1.66709	0.624086
223321_s_at	FGFRL1	4.22228	1.62665	0.385253	3.08794	0.624086
1557042_at	AI093325	4.21956	0.351488	0.0832997	1.27588	0.624086
221158_at	GCFC1	4.21597	0.528148	0.125273	1.44208	0.624086
1561045_a_at	BC039493	4.21477	0.740194	0.175619	1.6704	0.624086
209572_s_at	EED	4.20847	0.504339	0.119839	1.41847	0.624086
210009_s_at	GOSR2	4.20847	0.754593	0.179303	1.68716	0.624086
206177_s_at	ARG1	4.20223	0.614848	0.146315	1.5314	0.624086
235387_at	GSTCD	4.20154	0.594403	0.141473	1.50985	0.624086
218929_at	CDKN2AIP	4.20137	0.942521	0.224337	1.92188	0.624086
214766_s_at	AHCTF1	4.20117	0.420898	0.100186	1.33876	0.624086
1554539_a_at	RHOF	4.1988	1.4784	0.3521	2.78639	0.624086
215718_s_at	PHF3	4.19302	0.472455	0.112677	1.38747	0.624086
230531_at	KCNC3	4.19135	0.895047	0.213546	1.85967	0.624086
209497_s_at	RBM4B	4.19019	0.401074	0.0957174	1.32049	0.624086
208744_x_at	HSPH1	4.18806	1.54484	0.368868	2.91772	0.624086
225440_at	AGPAT3	4.18605	0.979727	0.234045	1.97209	0.624086
210117_at	SPAG1	4.18598	1.11072	0.265342	2.15953	0.624086
203588_s_at	TFDP2	4.18303	0.58965	0.140962	1.50488	0.624086
241991_at	AI629041	4.17974	0.643183	0.153881	1.56177	0.624086
209370_s_at	SH3BP2	4.17952	0.755288	0.180712	1.68797	0.624086
228113_at	RAB37	4.17814	1.00102	0.239585	2.00141	0.624086
221756_at	PIK3IP1	4.17804	0.650627	0.155726	1.56985	0.624086
218107_at	WDR26	4.1745	0.687761	0.164753	1.61078	0.624086
223193_x_at	FAM162A	4.17413	0.747534	0.179087	1.67892	0.624086
225859_at	XIAP	4.17144	0.626946	0.150295	1.54429	0.624086
208184_s_at	TRAPPC10	4.16954	0.669622	0.160599	1.59066	0.624086
213241_at	PLXNC1	4.16934	0.503405	0.12074	1.41756	0.624086
1552501_a_at	GPBAR1	4.16234	0.584308	0.14038	1.49932	0.624086
220795_s_at	BEGAIN	4.16228	1.42065	0.341315	2.67706	0.624086
41220_at	42256	4.16088	0.509507	0.122452	1.42356	0.624086
222736_s_at	TMEM38B	4.1571	0.735337	0.176887	1.66479	0.624086
219512_at	DSN1	4.15694	0.566815	0.136354	1.48125	0.624086
1557985_s_at	CEP78	4.15221	0.963973	0.232159	1.95067	0.624086
225919_s_at	C9orf72	4.15102	0.540792	0.130279	1.45477	0.624086
228108_at	PPM1L	4.1497	1.34553	0.324249	2.54124	0.624086
202677_at	RASA1	4.14819	0.67661	0.16311	1.59838	0.624086
240227_at	MIER1	4.14731	0.284976	0.0687134	1.21839	0.624086
225250_at	STIM2	4.14718	0.8352	0.20139	1.7841	0.624086
239272_at	MMP28	4.14646	0.654824	0.157923	1.57442	0.624086
218349_s_at	ZWILCH	4.14532	0.912553	0.220141	1.88237	0.624086
212360_at	AMPD2	4.14378	0.443302	0.10698	1.35971	0.624086
1557316_at	LOC100287024	4.13879	0.763393	0.184448	1.69748	0.624086
203362_s_at	MAD2L1	4.1355	0.434671	0.105107	1.3516	0.624086
231166_at	GPR155	4.13382	1.00126	0.242211	2.00174	0.624086
225356_at	AA526907	4.13338	0.728534	0.176256	1.65695	0.624086
230559_x_at	FGD4	4.13218	0.746612	0.180682	1.67785	1.02507
200625_s_at	CAP1	4.13149	0.229503	0.0555497	1.17243	1.02507
227119_at	CNOT6L	4.13106	0.734365	0.177767	1.66367	1.02507
222670_s_at	MAFB	4.13094	0.872666	0.211251	1.83104	1.02507
208546_x_at	HIST1H2BH	4.12686	0.624637	0.151359	1.54182	1.02507
200913_at	PPM1G	4.12598	0.453663	0.109953	1.36951	1.02507
213658_at	BE858194	4.12507	0.656956	0.159259	1.57675	1.02507
1553639_a_at	PPARGC1B	4.12495	0.893155	0.216525	1.85723	1.02507
204135_at	FILIP1L	4.12117	0.671481	0.162935	1.59271	1.02507
217078_s_at	CD300A	4.12	1.27384	0.309184	2.41804	1.02507
208426_x_at	KIR2DL4	4.11964	0.577788	0.140252	1.49256	1.02507
1563034_at	GPD1	4.11831	0.400727	0.0973038	1.32017	1.02507
204158_s_at	TCIRG1	4.11817	0.681682	0.16553	1.60401	1.02507
213803_at	KPNB1	4.11681	0.57426	0.139492	1.48891	1.02507
1553142_at	C13orf31	4.11354	1.06409	0.25868	2.09085	1.02507
203076_s_at	SMAD2	4.1116	0.572369	0.139208	1.48696	1.02507
222876_s_at	ADAP2	4.10972	0.515745	0.125494	1.42973	1.02507
232352_at	ISL2	4.10717	1.34121	0.326553	2.53363	1.02507
212203_x_at	IFITM3	4.10346	1.65589	0.403535	3.15118	1.02507
228037_at	AA404273	4.09979	0.567964	0.138535	1.48243	1.02507
207351_s_at	SH2D2A	4.09681	1.12801	0.275338	2.18557	1.02507
205488_at	GZMA	4.09461	3.56812	0.871418	11.8607	1.02507
203051_at	BAHD1	4.09257	0.560914	0.137057	1.4752	1.02507
203519_s_at	UPF2	4.09175	0.586992	0.143457	1.50211	1.02507
223939_at	SUCNR1	4.09136	1.01269	0.247518	2.01767	1.02507
230314_at	AW014557	4.09113	1.31462	0.321333	2.48736	1.02507
222553_x_at	OXR1	4.08623	0.510504	0.124933	1.42455	1.02507
208018_s_at	HCK	4.08596	0.586309	0.143493	1.5014	1.02507
212516_at	ARAP1	4.08397	0.468705	0.114767	1.38387	1.02507
223085_at	RNF19A	4.0834	0.494799	0.121173	1.40912	1.02507
224345_x_at	FAM162A	4.08313	0.792983	0.194209	1.73265	1.02507
205467_at	CASP10	4.08294	0.606679	0.148589	1.52275	1.02507
242086_at	SPATA6	4.08245	0.98341	0.240887	1.97713	1.02507
206548_at	NM_024880	4.08232	2.94365	0.721072	7.69354	1.02507
239488_at	PPM1L	4.08229	0.752476	0.184327	1.68468	1.02507
241385_at	AW082329	4.08176	0.688311	0.168631	1.6114	1.02507
1569257_at	FMNL1	4.0802	0.624349	0.153019	1.54151	1.02507
225414_at	RNF149	4.0775	0.50979	0.125025	1.42384	1.02507
219363_s_at	MTERFD1	4.07711	0.442254	0.108472	1.35873	1.02507
223223_at	ARV1	4.07709	0.620396	0.152166	1.5373	1.02507
223237_x_at	AP2A1	4.07615	0.991227	0.243177	1.98787	1.02507
227844_at	FMNL3	4.07209	0.695838	0.17088	1.61982	1.02507
200627_at	PTGES3	4.07125	0.54408	0.13364	1.45809	1.02507
205552_s_at	OAS1	4.06928	1.22672	0.301458	2.34034	1.02507
218325_s_at	DIDO1	4.06734	0.664393	0.163348	1.5849	1.02507
226371_at	KDM5A	4.0667	0.653121	0.160602	1.57257	1.02507
201301_s_at	ANXA4	4.06549	0.675573	0.166172	1.59723	1.02507
213912_at	TBC1D30	4.06455	1.00713	0.247785	2.00992	1.02507
229370_at	BF507344	4.06444	1.36483	0.335797	2.57546	1.02507
201491_at	AHSA1	4.06407	0.416956	0.102596	1.33511	1.02507
1552295_a_at	SLC39A13	4.05804	1.06019	0.261257	2.08521	1.02507
226958_s_at	MED11	4.05699	0.607741	0.149801	1.52387	1.02507
223836_at	FGFBP2	4.05264	3.50825	0.86567	11.3786	1.02507
212795_at	KIAA1033	4.0493	0.396144	0.0978301	1.31599	1.02507
212639_x_at	TUBA1B	4.04869	0.597958	0.147692	1.51357	1.02507
228940_at	NDUFB4	4.04792	0.957174	0.236461	1.9415	1.02507
206567_s_at	PHF20	4.04753	0.457336	0.112991	1.373	1.02507
213341_at	FEM1C	4.04282	1.35823	0.335961	2.56371	1.02507
236094_at	TCF7L2	4.04015	2.3275	0.576093	5.01936	1.02507
207194_s_at	ICAM4	4.03874	2.72719	0.675257	6.62164	1.02507
234287_at	AJ001863	4.03858	0.290887	0.072027	1.22339	1.02507
212750_at	PPP1R16B	4.03736	1.15286	0.285547	2.22354	1.02507
210465_s_at	SNAPC3	4.03695	1.64058	0.406391	3.11792	1.02507
226412_at	SFRS18	4.03284	0.69521	0.172387	1.61912	1.02507
219371_s_at	KLF2	4.03195	0.995143	0.246814	1.99328	1.02507
203589_s_at	TFDP2	4.02989	0.631857	0.156793	1.54956	1.02507
208633_s_at	MACF1	4.02933	0.861229	0.21374	1.81658	1.02507
202716_at	PTPN1	4.02911	0.825595	0.204907	1.77227	1.02507
201334_s_at	ARHGEF12	4.02904	0.68176	0.169211	1.60409	1.02507
234632_x_at	AK026267	4.02878	0.457756	0.113622	1.3734	1.02507
203826_s_at	PITPNM1	4.02531	1.01215	0.251446	2.01691	1.02507
219656_at	PCDH12	4.02143	0.479044	0.119123	1.39382	1.02507
221214_s_at	NELF	4.02131	1.41267	0.351295	2.66229	1.02507
1558723_at	LOC284014	4.02098	0.705153	0.175368	1.63032	1.02507
214470_at	KLRB1	4.02063	3.36986	0.838142	10.3378	1.02507
237309_at	R43564	4.02006	0.588621	0.146421	1.50381	1.02507
200900_s_at	M6PR	4.01602	0.595918	0.148385	1.51143	1.02507
203146_s_at	GABBR1	4.01466	1.08874	0.27119	2.12687	1.02507
226912_at	ZDHHC23	4.01387	0.670612	0.167074	1.59175	1.02507
203548_s_at	LPL	4.01303	1.7152	0.427408	3.28343	1.02507
207697_x_at	LILRB2	4.00768	0.996044	0.248534	1.99452	1.02507
228131_at	ERCC1	4.00742	0.475203	0.118581	1.39011	1.02507
231069_at	AI768895	4.00447	0.701088	0.175076	1.62573	1.02507
204947_at	E2F1	4.00422	0.506596	0.126515	1.42069	1.02507
227026_at	MPHOSPH8	4.00364	0.553377	0.138218	1.46752	1.02507
223741_s_at	TTYH2	4.00118	0.634046	0.158465	1.55191	1.02507
226445_s_at	TRIM41	3.99844	0.52298	0.130796	1.43692	1.02507
217826_s_at	UBE2J1	3.998	1.05759	0.26453	2.08145	1.02507
1568858_at	BC013247	3.99322	0.601376	0.150599	1.51716	1.02507
201648_at	JAK1	3.99104	0.479777	0.120213	1.39453	1.02507
213627_at	MAGED2	3.98968	0.821539	0.205916	1.76729	1.02507
225508_at	KIAA1468	3.98939	0.942573	0.23627	1.92195	1.02507
1559195_at	AV730240	3.98712	0.369731	0.0927315	1.29211	1.02507
215147_at	AF007147	3.98484	0.708341	0.177759	1.63392	1.02507
233182_x_at	ATXN3	3.98013	0.45952	0.115454	1.37508	1.02507
201731_s_at	TPR	3.97801	0.641681	0.161307	1.56015	1.02507
219623_at	ACTR5	3.97782	0.359193	0.0902991	1.28271	1.02507
1554471_a_at	ANKRD13C	3.97753	0.67415	0.16949	1.59566	1.02507
1552828_at	SNX18	3.97656	1.00566	0.252898	2.00787	1.02507
234976_x_at	MTHFD2	3.97545	0.475195	0.119532	1.39011	1.02507
1554977_at	C20orf201	3.97394	0.569728	0.143366	1.48424	1.02507
218298_s_at	C14orf159	3.97391	0.495119	0.124592	1.40944	1.02507
221601_s_at	FAIM3	3.9732	1.46001	0.367465	2.75111	1.02507
219186_at	ZBTB7A	3.97217	0.951092	0.239439	1.93334	1.02507
223080_at	GLS	3.97204	0.739111	0.186079	1.66915	1.02507
214447_at	ETS1	3.97201	0.604683	0.152236	1.52064	1.02507
1570375_at	BC034557	3.96732	1.22323	0.308326	2.33469	1.02507
220998_s_at	UNC93B1	3.96715	0.352635	0.0888889	1.27689	1.02507
231312_at	W87470	3.96666	0.764675	0.192776	1.69899	1.02507
203021_at	SLPI	3.96334	1.05367	0.265853	2.0758	1.02507
209610_s_at	SLC1A4	3.96303	1.43497	0.362088	2.70376	1.02507
221755_at	EHBP1L1	3.96299	0.815473	0.205772	1.75987	1.02507
212453_at	KIAA1279	3.95943	0.538568	0.136022	1.45253	1.02507
204070_at	RARRES3	3.95913	0.574269	0.145049	1.48892	1.02507
225791_at	UBE2F	3.95906	0.381343	0.0963216	1.30255	1.02507
236728_at	LNPEP	3.95449	0.662638	0.167566	1.58297	1.02507
204009_s_at	KRAS	3.95105	0.645531	0.163382	1.56432	1.02507
205317_s_at	SLC15A2	3.94844	0.633661	0.160484	1.5515	1.02507
235039_x_at	LIN9	3.94638	0.485812	0.123103	1.40037	1.02507
235369_at	C14orf28	3.94555	0.583874	0.147983	1.49887	1.02507
227273_at	AI126798	3.94514	0.464617	0.117769	1.37995	1.02507
221497_x_at	EGLN1	3.94279	0.756815	0.191949	1.68976	1.02507
227020_at	YPEL2	3.94257	0.620751	0.157448	1.53768	1.02507
37512_at	HSD17B6	3.94256	0.471731	0.119651	1.38677	1.02507
228362_s_at	FAM26F	3.94244	0.986354	0.250189	1.98117	1.02507
221620_s_at	APOO	3.94061	0.85922	0.218042	1.81406	1.02507
236291_at	RDH5	3.93996	0.77578	0.196901	1.71212	1.02507
223135_s_at	BBX	3.93924	0.560568	0.142304	1.47485	1.02507
221823_at	C5orf30	3.93789	0.556673	0.141363	1.47087	1.02507
215558_at	UBR2	3.93657	1.13796	0.289075	2.2007	1.02507
201074_at	SMARCC1	3.93636	0.419555	0.106584	1.33751	1.02507
219151_s_at	RABL2A	3.93634	0.487519	0.123851	1.40203	1.02507
203959_s_at	ZBTB40	3.93526	0.601114	0.152751	1.51689	1.02507
219820_at	SLC6A16	3.93344	0.962111	0.244598	1.94816	1.02507
202161_at	PKN1	3.93176	1.03629	0.26357	2.05095	1.02507
214231_s_at	KIAA0564	3.93174	0.336084	0.0854797	1.26233	1.02507
1553697_at	C1orf96	3.92755	1.0227	0.260391	2.03171	1.02507
218191_s_at	LMBRD1	3.92625	0.453287	0.11545	1.36916	1.02507
1569792_a_at	C12orf72	3.92624	0.360089	0.0917135	1.28351	1.02507
224562_at	WASF2	3.92593	0.672901	0.171399	1.59428	1.02507
239707_at	SLC5A10	3.92196	1.2819	0.32685	2.43158	1.02507
208121_s_at	PTPRO	3.91883	0.881301	0.224889	1.84204	1.02507
219384_s_at	ADAT1	3.917	0.389698	0.0994888	1.31012	1.02507
225618_at	ARHGAP27	3.91563	0.855628	0.218516	1.80955	1.02507
229712_at	SNAPC3	3.91342	1.35673	0.346686	2.56104	1.02507
225111_s_at	NAPB	3.91157	0.50932	0.130209	1.42338	1.02507
200694_s_at	DDX24	3.9113	0.586958	0.150067	1.50208	1.02507
204232_at	FCER1G	3.91013	0.47307	0.120986	1.38806	1.02507
219794_at	VPS53	3.90974	1.62991	0.416884	3.09493	1.02507
228466_at	GABPB2	3.90869	0.85036	0.217556	1.80295	1.02507
238659_at	KIAA0141	3.90684	0.756027	0.193514	1.68883	1.02507
209762_x_at	SP110	3.90677	0.807584	0.206714	1.75028	1.02507
219435_at	C17orf68	3.90651	0.614867	0.157395	1.53142	1.02507
219500_at	CLCF1	3.90642	1.04457	0.267398	2.06275	1.02507
227291_s_at	BOLA3	3.90441	0.73525	0.188313	1.66469	1.02507
222116_s_at	TBC1D16	3.9039	0.822938	0.210799	1.769	1.02507
231292_at	EID3	3.90379	1.14947	0.29445	2.21833	1.02507
202906_s_at	NBN	3.89373	0.406881	0.104496	1.32582	1.02507
226393_at	CYP2U1	3.89349	1.00421	0.257921	2.00585	1.02507
204873_at	PEX1	3.89324	0.517058	0.132809	1.43103	1.02507
210754_s_at	LYN	3.89272	1.25159	0.321521	2.38104	1.02507
208579_x_at	H2BFS	3.89103	0.766557	0.197007	1.70121	1.02507
220013_at	EPHX3	3.88918	0.668569	0.171905	1.5895	1.02507
213172_at	TTC9	3.88764	1.03071	0.265124	2.04303	1.02507
201282_at	OGDH	3.88579	0.728515	0.187481	1.65693	1.02507
205823_at	RGS12	3.8854	0.95791	0.246541	1.94249	1.02507
203015_s_at	SSX2IP	3.88503	0.674596	0.17364	1.59615	1.02507
223666_at	SNX5	3.88136	0.902358	0.232485	1.86912	1.02507
238546_at	SLC8A1	3.88135	1.08888	0.280541	2.12709	1.02507
240198_at	AA348683	3.88132	0.431286	0.111119	1.34844	1.02507
228298_at	FAM113B	3.88057	0.352594	0.0908615	1.27685	1.02507
244881_at	LMLN	3.87702	0.405458	0.10458	1.32451	1.02507
213045_at	MAST3	3.87666	0.99364	0.256313	1.9912	1.02507
230150_at	BCAP29	3.87591	0.444924	0.114792	1.36124	1.02507
226382_at	CAMK1D	3.87221	1.01893	0.263138	2.02641	1.02507
227009_at	AK025253	3.8717	0.469337	0.121222	1.38447	1.02507
202814_s_at	HEXIM1	3.87028	0.659633	0.170436	1.57968	1.02507
202117_at	ARHGAP1	3.86943	0.553875	0.143141	1.46802	1.02507
222606_at	ZWILCH	3.86885	0.689066	0.178106	1.61224	1.02507
219951_s_at	C20orf12	3.86854	0.550414	0.142279	1.46451	1.02507
228318_s_at	CRIPAK	3.86737	0.704592	0.182189	1.62968	1.02507
219099_at	C12orf5	3.8669	0.757852	0.195985	1.69097	1.02507
203670_at	TTLL3	3.86682	0.435487	0.112621	1.35237	1.02507
201027_s_at	EIF5B	3.86331	0.375512	0.0971995	1.2973	1.02507
225738_at	RAPGEF1	3.86148	1.05179	0.272379	2.0731	1.02507
225647_s_at	CTSC	3.86027	1.4093	0.365079	2.65609	1.02507
222467_s_at	PPP6R3	3.85883	0.316729	0.0820789	1.2455	1.02507
227313_at	CNPY4	3.85546	0.584317	0.151556	1.49933	1.02507
200758_s_at	NFE2L1	3.85266	0.75941	0.197113	1.6928	1.02507
218641_at	C11orf95	3.85265	1.63138	0.423445	3.0981	1.02507
224484_s_at	BRMS1L	3.85117	0.591339	0.153548	1.50664	1.02507
236541_at	LOC100508428	3.84823	0.515012	0.133831	1.42901	1.02507
219551_at	EAF2	3.84799	0.751338	0.195254	1.68335	1.02507
228642_at	BF593636	3.84788	0.884028	0.229744	1.84552	1.02507
219128_at	C2orf42	3.84765	0.254455	0.0661326	1.19289	1.02507
203301_s_at	DMTF1	3.84487	0.633883	0.164865	1.55174	1.02507
234863_x_at	FBXO5	3.8444	0.616347	0.160324	1.53299	1.02507
212672_at	ATM	3.84403	0.675087	0.175619	1.59669	1.02507
215273_s_at	TADA3	3.83934	0.601478	0.156662	1.51727	1.02507
235802_at	PLD4	3.83793	1.4571	0.379658	2.74557	1.02507
229656_s_at	EML6	3.83762	0.536739	0.139862	1.45069	1.02507
1554429_a_at	DMWD	3.83657	0.442443	0.115322	1.3589	1.02507
218668_s_at	RAP2C	3.83603	0.654201	0.170541	1.57374	1.02507
210275_s_at	ZFAND5	3.83521	0.433641	0.113068	1.35064	1.02507
227087_at	INPP4A	3.83432	0.728507	0.189997	1.65692	1.02507
222036_s_at	MCM4	3.83377	0.655127	0.170883	1.57475	1.02507
214967_at	AU146983	3.82735	0.776229	0.202811	1.71265	1.02507
222976_s_at	TPM3	3.82389	0.336493	0.0879976	1.26268	1.02507
223454_at	CXCL16	3.82242	1.44976	0.379278	2.73162	1.02507
226199_at	UPRT	3.81805	0.500888	0.13119	1.41508	1.02507
218607_s_at	SDAD1	3.81528	0.337115	0.0883592	1.26323	1.02507
214790_at	SENP6	3.815	0.518971	0.136034	1.43293	1.02507
203851_at	IGFBP6	3.81115	1.14584	0.300654	2.21275	1.02507
1555886_at	PDSS2	3.81009	0.493933	0.129638	1.40828	1.02507
212642_s_at	HIVEP2	3.80959	0.49748	0.130586	1.41175	1.02507
204689_at	HHEX	3.80859	0.419611	0.110175	1.33757	1.02507
1558679_at	LOC284804	3.80796	1.128	0.296222	2.18556	1.02507
219698_s_at	METTL4	3.80614	0.501605	0.131788	1.41579	1.02507
201104_x_at	NBPF1	3.8046	0.735187	0.193236	1.66461	1.02507
202270_at	GBP1	3.80444	1.21939	0.320517	2.32848	1.02507
1564031_a_at	RELL2	3.80238	0.956669	0.251597	1.94082	1.02507
1554306_at	ITPKB	3.8021	1.20941	0.318089	2.31243	1.02507
236794_at	AW629436	3.79992	0.452744	0.119146	1.36864	1.02507
238744_at	AI380529	3.79845	0.527004	0.138742	1.44093	1.02507
238121_at	GK5	3.7963	1.14596	0.301863	2.21294	1.02507
243916_x_at	UBLCP1	3.79469	0.730925	0.192618	1.6597	1.02507
201201_at	CSTB	3.79468	0.683379	0.180089	1.6059	1.02507
204960_at	PTPRCAP	3.79306	1.20042	0.316477	2.29806	1.02507
229905_at	RAP1GDS1	3.79183	0.513007	0.135293	1.42702	1.02507
227578_at	LOC100128191	3.79178	0.780767	0.20591	1.71804	1.02507
229666_s_at	CSTF3	3.78779	0.767207	0.202548	1.70197	1.02507
206028_s_at	MERTK	3.78607	2.37781	0.628041	5.19747	1.02507
219288_at	C3orf14	3.78476	1.50398	0.397377	2.83623	1.02507
243428_at	KCNQ1OT1	3.78249	0.822719	0.217507	1.76874	1.02507
217976_s_at	DYNC1LI1	3.7806	0.569693	0.150688	1.48421	1.02507
212677_s_at	CEP68	3.77997	0.539005	0.142595	1.45297	1.02507
209902_at	ATR	3.77995	0.480032	0.126994	1.39477	1.02507
204645_at	CCNT2	3.77988	0.359253	0.0950435	1.28276	1.02507
219008_at	C2orf43	3.77948	0.338915	0.0896723	1.2648	1.02507
220450_at	NM_024914	3.77358	0.977434	0.259021	1.96896	1.02507
210361_s_at	ELF2	3.77344	0.668254	0.177094	1.58915	1.02507
213787_s_at	EBP	3.77182	0.666909	0.176814	1.58767	1.02507
205642_at	CEP110	3.77139	0.54741	0.145148	1.46146	1.02507
224984_at	NFAT5	3.77065	0.838969	0.2225	1.78877	1.02507
1553372_at	FLJ23865	3.76722	0.332536	0.0882709	1.25923	1.02507
223960_s_at	C16orf5	3.76392	1.13424	0.301346	2.19503	1.02507
227935_s_at	PCGF5	3.76364	1.20912	0.321263	2.31196	1.02507
226063_at	VAV2	3.76251	0.925667	0.246024	1.89956	1.02507
226310_at	RICTOR	3.76215	1.17676	0.312789	2.26068	1.02507
210129_s_at	TTLL3	3.75777	0.589643	0.156913	1.50487	1.02507
1565674_at	FCGR2A	3.75733	1.19849	0.318974	2.29499	1.02507
202719_s_at	TES	3.75648	0.721646	0.192107	1.64906	1.02507
212811_x_at	SLC1A4	3.75643	1.29841	0.345649	2.45957	1.02507
208696_at	CCT5	3.7563	0.400353	0.106582	1.31983	1.02507
244654_at	MYO1G	3.75323	1.14443	0.304918	2.21058	1.02507
211660_at	POU2F2	3.75208	0.575967	0.153506	1.49068	1.02507
242482_at	PRKAR1A	3.75171	0.879884	0.234529	1.84023	1.02507
225686_at	SKA2	3.75147	0.662532	0.176606	1.58286	1.02507
201308_s_at	42258	3.75051	0.601721	0.160437	1.51753	1.02507
201021_s_at	DSTN	3.75013	1.29374	0.344986	2.45163	1.02507
222118_at	CENPN	3.74948	0.298791	0.0796887	1.23011	1.02507
230446_at	LOC100506130	3.74861	0.80511	0.214776	1.74728	1.02507
210146_x_at	LILRB2	3.74854	0.858297	0.228968	1.8129	1.02507
230279_at	LOC100507540	3.7483	0.519054	0.138477	1.43302	1.02507
204119_s_at	ADK	3.74826	0.651824	0.1739	1.57115	1.02507
218653_at	SLC25A15	3.7474	0.529437	0.141281	1.44337	1.02507
200941_at	HSBP1	3.74736	0.642309	0.171403	1.56083	1.02507
200693_at	YWHAQ	3.74701	0.35696	0.0952654	1.28072	1.02507
235222_x_at	XIAP	3.7458	0.89673	0.239396	1.86184	1.02507
211397_x_at	KIR2DL2	3.7451	0.504505	0.134711	1.41864	1.02507
218669_at	RAP2C	3.74426	0.893154	0.238539	1.85723	1.02507
202723_s_at	FOXO1	3.74285	1.01764	0.271888	2.0246	1.02507
223069_s_at	EML4	3.74183	0.924149	0.246978	1.89756	1.02507
201853_s_at	CDC25B	3.74059	0.638306	0.170643	1.5565	1.02507
239012_at	RNF144B	3.73853	0.929468	0.248619	1.90457	1.02507
228744_at	HAUS2	3.73792	0.469372	0.12557	1.38451	1.02507
225720_at	SYNPO2	3.73721	0.308657	0.0825904	1.23855	1.02507
215071_s_at	HIST1H2AC	3.73678	0.799135	0.213856	1.74006	1.02507
218179_s_at	C4orf41	3.7362	0.340133	0.091037	1.26587	1.02507
230558_at	KNDC1	3.73609	0.402283	0.107675	1.3216	1.02507
200644_at	MARCKSL1	3.73606	1.32771	0.355379	2.51005	1.02507
228359_at	UBASH3B	3.73577	1.47518	0.394881	2.78019	1.02507
242817_at	PGLYRP2	3.73158	0.769242	0.206144	1.70437	1.02507
57715_at	CALHM2	3.72911	0.783634	0.21014	1.72146	1.02507
206314_at	ZNF167	3.72843	0.714794	0.191715	1.64125	1.02507
210360_s_at	MTSS1	3.7284	1.78837	0.47966	3.45424	1.02507
1569495_at	SCLT1	3.72814	0.931783	0.249932	1.90763	1.02507
214185_at	KHDRBS1	3.72751	0.4137	0.110986	1.3321	1.02507
219657_s_at	KLF3	3.72677	1.2185	0.326959	2.32705	1.02507
208983_s_at	PECAM1	3.72592	1.3897	0.372981	2.62024	1.02507
213515_x_at	HBG1	3.72348	0.531708	0.142799	1.44564	1.02507
214894_x_at	MACF1	3.72273	0.752875	0.202238	1.68515	1.02507
226113_at	ZNF436	3.7227	0.337964	0.0907847	1.26397	1.02507
215136_s_at	EXOSC8	3.71809	0.361852	0.097322	1.28507	1.02507
1554026_a_at	MYO10	3.71425	1.05168	0.283147	2.07294	1.02507
1554509_a_at	FAM188A	3.71376	0.732455	0.197227	1.66146	1.02507
203518_at	LYST	3.71341	0.774902	0.208677	1.71107	1.02507
203339_at	SLC25A12	3.71224	0.431338	0.116193	1.34848	1.02507
214765_s_at	NAAA	3.7121	1.15406	0.310893	2.2254	1.02507
227889_at	LPCAT2	3.71111	0.55505	0.149564	1.46922	1.02507
205270_s_at	LCP2	3.70774	1.22094	0.329295	2.33099	1.02507
233121_at	AU147842	3.70719	0.719322	0.194034	1.64641	1.02507
212501_at	CEBPB	3.70632	0.434451	0.117219	1.3514	1.02507
209418_s_at	THOC5	3.7059	0.309857	0.0836117	1.23958	1.02507
211984_at	CALM1	3.70465	0.349393	0.094312	1.27402	1.02507
242870_at	BE551073	3.70354	0.258288	0.0697409	1.19606	1.02507
206544_x_at	SMARCA2	3.70052	0.881796	0.23829	1.84267	1.02507
228578_at	RBM45	3.70046	0.378827	0.102373	1.30028	1.02507
217611_at	ERICH1	3.69989	0.534991	0.144596	1.44893	1.02507
203723_at	ITPKB	3.69794	1.17749	0.318417	2.26183	1.02507
238540_at	LOC401320	3.69695	0.64432	0.174284	1.563	1.02507
222572_at	PDP1	3.69621	0.642316	0.173777	1.56083	1.02507
1555250_a_at	CPEB3	3.69506	0.546996	0.148035	1.46104	1.02507
230503_at	AA151917	3.69505	1.07225	0.290186	2.10271	1.02507
222520_s_at	IFT57	3.69419	0.96839	0.262138	1.95666	1.02507
213236_at	SASH1	3.69316	0.744731	0.201652	1.67566	1.02507
218100_s_at	IFT57	3.69125	0.913607	0.247506	1.88375	1.02507
209906_at	C3AR1	3.69047	0.973094	0.263678	1.96305	1.02507
214390_s_at	BCAT1	3.68998	0.748389	0.202817	1.67992	1.02507
236298_at	PDSS1	3.68981	0.752699	0.203994	1.68494	1.02507
225107_at	HNRNPA2B1	3.68868	0.623906	0.169141	1.54104	1.02507
221582_at	HIST3H2A	3.68577	0.984426	0.267088	1.97853	1.02507
227447_at	SKIV2L2	3.68469	0.494193	0.134121	1.40853	1.02507
1561640_at	BC008637	3.68425	0.366034	0.0993508	1.2888	1.02507
225251_at	RAB24	3.68252	0.550257	0.149424	1.46435	1.02507
213095_x_at	AIF1	3.6803	0.399256	0.108485	1.31883	1.02507
224282_s_at	AGPAT3	3.68012	0.744645	0.202342	1.67556	1.02507
219952_s_at	MCOLN1	3.67929	0.568316	0.154464	1.48279	1.02507
238114_at	AI962276	3.67925	0.386952	0.105171	1.30763	1.02507
204333_s_at	AGA	3.67845	0.636285	0.172977	1.55432	1.02507
202792_s_at	PPP6R2	3.67676	0.552888	0.150374	1.46702	1.02507
201064_s_at	PABPC4	3.67631	0.787539	0.21422	1.72613	1.02507
212860_at	ZDHHC18	3.67621	0.737988	0.200747	1.66785	1.02507
200628_s_at	WARS	3.67595	1.79582	0.488532	3.47213	1.02507
223918_at	ACSL6	3.67558	1.1894	0.323595	2.28058	1.02507
213198_at	ACVR1B	3.67509	0.979554	0.266539	1.97186	1.02507
241432_at	AA778610	3.67382	0.244234	0.0664798	1.18446	1.02507
225949_at	NRBP2	3.67215	0.598339	0.16294	1.51397	1.02507
201075_s_at	SMARCC1	3.67203	0.849253	0.231276	1.80157	1.02507
227031_at	SNX13	3.67149	0.456091	0.124225	1.37182	1.02507
223751_x_at	TLR10	3.67022	0.76216	0.20766	1.69603	1.02507
230133_at	RC3H2	3.66829	0.850621	0.231885	1.80328	1.02507
214995_s_at	APOBEC3F	3.66787	1.52204	0.414966	2.87198	1.02507
228859_at	C4orf21	3.66781	0.604601	0.16484	1.52056	1.02507
203434_s_at	MME	3.66645	0.604794	0.164954	1.52076	1.02507
212458_at	SPRED2	3.66453	1.03659	0.282871	2.05137	1.02507
231958_at	C3orf31	3.66272	0.340434	0.0929455	1.26614	1.02507
222473_s_at	ERBB2IP	3.6625	0.299352	0.0817345	1.23059	1.02507
209181_s_at	RABGGTB	3.66234	0.656656	0.179299	1.57642	1.02507
229133_s_at	ZNF397	3.66014	0.613427	0.167597	1.52989	1.02507
221602_s_at	FAIM3	3.65973	0.826869	0.225937	1.77383	1.02507
212320_at	TUBB	3.65671	0.740536	0.202515	1.6708	1.02507
228751_at	CLK4	3.65364	0.786861	0.215363	1.72532	1.02507
215622_x_at	PHF7	3.6533	0.269238	0.0736973	1.20517	1.02507
223294_at	CXorf26	3.65305	0.526166	0.144034	1.4401	1.02507
201663_s_at	SMC4	3.65158	0.880616	0.24116	1.84116	1.02507
209371_s_at	SH3BP2	3.65026	1.32111	0.361922	2.49858	1.02507
212413_at	42253	3.64736	0.812919	0.222879	1.75676	1.02507
221053_s_at	TDRKH	3.64602	0.594628	0.16309	1.51008	1.02507
218362_s_at	DIS3	3.64433	1.05088	0.28836	2.07179	1.02507
1559502_s_at	LRRC25	3.64345	1.34333	0.368698	2.53736	1.02507
213988_s_at	SAT1	3.64211	0.586161	0.16094	1.50125	1.02507
244224_x_at	LYNX1	3.64207	0.734044	0.201546	1.66329	1.02507
213540_at	HSD17B8	3.63604	0.691698	0.190234	1.61518	1.02507
205821_at	KLRK1	3.63534	2.40857	0.662542	5.30946	1.02507
224715_at	WDR34	3.63531	0.398011	0.109485	1.31769	1.02507
242610_x_at	AI569997	3.63195	0.64098	0.176484	1.55939	1.02507
233734_s_at	OSBPL5	3.63146	0.601081	0.16552	1.51685	1.02507
235549_at	RNF144B	3.63016	1.24775	0.343717	2.3747	1.02507
226336_at	PPIA	3.62988	0.45274	0.124726	1.36864	1.02507
231577_s_at	GBP1	3.6297	1.18051	0.325236	2.26657	1.02507
211052_s_at	TBCD	3.62944	0.985358	0.27149	1.9798	1.02507
201423_s_at	CUL4A	3.62943	0.547796	0.150932	1.46185	1.02507
208897_s_at	DDX18	3.62928	0.350254	0.096508	1.27479	1.02507
226804_at	FAM20A	3.62905	1.62189	0.44692	3.07779	1.02507
213848_at	DUSP7	3.62802	0.833681	0.22979	1.78223	1.02507
225924_at	FNIP2	3.62589	0.954948	0.263369	1.93851	1.02507
226011_at	CCDC12	3.62388	0.508603	0.140348	1.42267	1.02507
202916_s_at	FAM20B	3.62243	0.320526	0.0884838	1.24879	1.02507
223493_at	FBXO4	3.62232	0.668156	0.184455	1.58904	1.02507
200853_at	H2AFZ	3.62036	0.408961	0.112962	1.32773	1.02507
202370_s_at	CBFB	3.6169	0.382095	0.105642	1.30323	1.02507
220363_s_at	ELMO2	3.61611	1.33254	0.368501	2.51846	1.02507
206975_at	LTA	3.61515	0.677355	0.187366	1.59921	1.02507
208896_at	DDX18	3.61302	0.357848	0.0990439	1.28151	1.02507
1552497_a_at	SLAMF6	3.60986	0.557025	0.154306	1.47123	1.02507
229868_s_at	GDF15	3.60952	1.11435	0.308724	2.16497	1.02507
242079_at	RGS12	3.60906	0.541259	0.149972	1.45524	1.02507
206710_s_at	EPB41L3	3.60842	0.948271	0.262794	1.92956	1.02507
215054_at	EPOR	3.60729	0.607413	0.168385	1.52353	1.02507
212878_s_at	KLC1	3.60581	0.337247	0.0935287	1.26334	1.02507
228677_s_at	RASAL3	3.60572	0.898985	0.249322	1.86475	1.02507
238243_at	AW085501	3.60539	0.911752	0.252885	1.88133	1.02507
244828_x_at	NAF1	3.60496	0.286604	0.0795028	1.21977	1.02507
235404_at	ARID5B	3.60384	0.58778	0.163099	1.50293	1.02507
220212_s_at	THADA	3.60202	0.26085	0.0724176	1.19818	1.02507
203063_at	PPM1F	3.601	0.597291	0.165868	1.51287	1.02507
229937_x_at	LILRB1	3.6004	0.984652	0.273484	1.97884	1.02507
228306_at	CNIH4	3.59551	0.882953	0.245571	1.84415	1.02507
41329_at	SCYL3	3.59382	0.320359	0.0891415	1.24864	1.49625
223852_s_at	STK40	3.59374	0.904056	0.251564	1.87132	1.49625
204495_s_at	C15orf39	3.59185	0.837457	0.233155	1.7869	1.49625
209962_at	EPOR	3.59155	0.890007	0.247806	1.85319	1.49625
235719_at	CYP4V2	3.59081	0.915287	0.254897	1.88594	1.49625
213913_s_at	TBC1D30	3.59023	0.795906	0.221686	1.73617	1.49625
217143_s_at	TRD@	3.58943	3.20647	0.893307	9.23086	1.49625
217959_s_at	TRAPPC4	3.58824	0.62285	0.173581	1.53991	1.49625
215051_x_at	AIF1	3.58789	0.354914	0.0989199	1.27891	1.49625
1554290_at	HERC3	3.58753	0.532666	0.148477	1.4466	1.49625
202869_at	OAS1	3.58749	1.36058	0.379257	2.56789	1.49625
1552264_a_at	MAPK1	3.58718	0.70317	0.196023	1.62808	1.49625
238607_at	ZNF296	3.58662	1.00771	0.280963	2.01071	1.49625
217825_s_at	UBE2J1	3.58554	0.953196	0.265845	1.93616	1.49625
206316_s_at	KNTC1	3.58453	0.630321	0.175845	1.54791	1.49625
225617_at	ODF2	3.58389	0.824707	0.230115	1.77117	1.49625
212913_at	C6orf26	3.58295	0.793095	0.221352	1.73279	1.49625
210592_s_at	SAT1	3.58159	0.312721	0.0873133	1.24205	1.49625
214855_s_at	RALGAPA1	3.58066	0.593566	0.16577	1.50897	1.49625
219691_at	SAMD9	3.58062	0.865757	0.24179	1.8223	1.49625
243927_x_at	KIAA1429	3.57829	0.49988	0.139698	1.4141	1.49625
224366_s_at	REPS1	3.57483	0.947702	0.265104	1.9288	1.49625
215537_x_at	DDAH2	3.57419	0.570155	0.15952	1.48468	1.49625
231049_at	AI052253	3.57385	0.55222	0.154517	1.46634	1.49625
227157_at	CCDC111	3.57376	0.415331	0.116217	1.3336	1.49625
218462_at	RPF1	3.57016	0.399612	0.111931	1.31915	1.49625
201938_at	CDK2AP1	3.5693	0.906376	0.253937	1.87433	1.49625
202083_s_at	SEC14L1	3.56856	0.772058	0.21635	1.7077	1.49625
1554660_a_at	CNST	3.56714	0.918049	0.257362	1.88956	1.49625
227136_s_at	C10orf46	3.56706	0.512054	0.143551	1.42608	1.49625
230304_at	AW005298	3.56652	0.553213	0.155113	1.46735	1.49625
213088_s_at	DNAJC9	3.56603	0.588061	0.164906	1.50322	1.49625
212914_at	CBX7	3.56417	0.80833	0.226793	1.75118	1.49625
210359_at	MTSS1	3.56414	1.5581	0.437161	2.94466	1.49625
207840_at	CD160	3.56381	2.55728	0.717568	5.88596	1.49625
243999_at	SLFN5	3.56269	1.21549	0.341172	2.32219	1.49625
214749_s_at	ARMCX6	3.56231	0.802827	0.225367	1.74452	1.49625
202130_at	RIOK3	3.56	0.489624	0.137535	1.40408	1.49625
219941_at	TMEM19	3.55827	0.476308	0.133859	1.39118	1.49625
214223_at	AA427737	3.55777	0.572247	0.160844	1.48684	1.49625
213007_at	FANCI	3.55668	0.800387	0.225037	1.74157	1.49625
1558699_a_at	HERPUD2	3.55645	0.826322	0.232345	1.77316	1.49625
226548_at	SBK1	3.55609	0.575153	0.161737	1.48984	1.49625
202174_s_at	PCM1	3.55386	0.248375	0.0698888	1.18787	1.49625
206624_at	USP9Y	3.55136	0.607556	0.171077	1.52368	1.49625
223552_at	LRRC4	3.55035	0.802492	0.226032	1.74411	1.49625
207872_s_at	LILRA1	3.54896	1.38947	0.391515	2.61983	1.49625
212381_at	USP24	3.54871	0.498496	0.140472	1.41274	1.49625
219684_at	RTP4	3.54707	0.691473	0.194942	1.61493	1.49625
1553316_at	GPR82	3.54566	0.750113	0.211558	1.68192	1.49625
243952_at	BF000009	3.54445	1.2403	0.349928	2.36248	1.49625
228369_at	CNPY3	3.54242	0.776699	0.219257	1.71321	1.49625
207700_s_at	NCOA3	3.53937	0.732463	0.206947	1.66147	1.49625
210720_s_at	NECAB3	3.53861	0.906439	0.256157	1.87441	1.49625
203243_s_at	PDLIM5	3.53779	1.37969	0.389987	2.60213	1.49625
202150_s_at	NEDD9	3.53376	1.05221	0.29776	2.07371	1.49625
225783_at	UBE2F	3.53309	0.231988	0.0656617	1.17445	1.49625
219529_at	CLIC3	3.53283	2.5818	0.730804	5.98688	1.49625
239407_at	AI793248	3.53011	0.534805	0.151498	1.44875	1.49625
228304_at	RBM43	3.52815	0.975185	0.276401	1.96589	1.49625
209395_at	CHI3L1	3.52596	2.33738	0.662907	5.05384	1.49625
212660_at	PHF15	3.52566	1.11283	0.315638	2.1627	1.49625
1556602_at	AW614839	3.52509	0.85295	0.241966	1.80619	1.49625
201179_s_at	GNAI3	3.52336	0.438229	0.124378	1.35494	1.49625
235693_at	D81004	3.52135	1.5322	0.435116	2.89226	1.49625
213125_at	OLFML2B	3.52057	0.793082	0.225271	1.73277	1.49625
208723_at	USP11	3.52045	0.857369	0.24354	1.81173	1.49625
221918_at	CDK17	3.51875	0.682632	0.193998	1.60507	1.49625
220011_at	C1orf135	3.51631	0.307246	0.0873776	1.23734	1.49625
201856_s_at	ZFR	3.51518	0.797557	0.226889	1.73816	1.49625
204023_at	RFC4	3.51484	0.978803	0.278477	1.97083	1.49625
214450_at	CTSW	3.51456	2.26296	0.64388	4.79975	1.49625
201401_s_at	ADRBK1	3.51402	0.741834	0.211107	1.6723	1.49625
1557078_at	SLFN5	3.51396	0.739275	0.210382	1.66934	1.49625
216194_s_at	TBCB	3.5119	0.647716	0.184435	1.56669	1.49625
244808_at	GRAMD1A	3.51185	0.708053	0.201618	1.6336	1.49625
212199_at	MRFAP1L1	3.51158	0.526897	0.150046	1.44083	1.49625
212240_s_at	PIK3R1	3.51034	0.600038	0.170934	1.51576	1.49625
216191_s_at	TRDV3	3.51022	3.70615	1.05582	13.0516	1.49625
243947_s_at	AW300612	3.51004	1.18988	0.338994	2.28134	1.49625
225658_at	SPOPL	3.50949	0.39565	0.112737	1.31554	1.49625
232087_at	CXorf23	3.50933	0.555841	0.15839	1.47003	1.49625
214402_s_at	SFI1	3.50484	0.528898	0.150905	1.44283	1.49625
202520_s_at	MLH1	3.50372	0.551442	0.157387	1.46555	1.49625
1557542_at	AW069144	3.50245	0.310922	0.0887725	1.2405	1.49625
241541_at	MIB2	3.49579	0.418521	0.119721	1.33656	1.49625
219104_at	RNF141	3.49572	0.624807	0.178735	1.542	1.49625
201758_at	TSG101	3.49305	0.281245	0.0805158	1.21524	1.49625
209879_at	SELPLG	3.49162	0.633231	0.181358	1.55104	1.49625
239692_at	AI083578	3.49079	0.565044	0.161867	1.47943	1.49625
200640_at	YWHAZ	3.49007	0.495393	0.141944	1.4097	1.49625
206707_x_at	FAM65B	3.48746	0.63282	0.181456	1.55059	1.49625
225227_at	AW294869	3.48738	0.554024	0.158866	1.46818	1.49625
213206_at	GOSR2	3.48622	0.791216	0.226955	1.73053	1.49625
212124_at	ZMIZ1	3.48427	0.599705	0.172118	1.51541	1.49625
223047_at	CMTM6	3.48375	0.496137	0.142415	1.41043	1.49625
230100_x_at	PAK1	3.48293	0.570011	0.163658	1.48454	1.49625
1555370_a_at	CAMTA1	3.48266	0.715359	0.205406	1.64189	1.49625
217200_x_at	CYB561	3.48245	0.438781	0.125998	1.35546	1.49625
207777_s_at	SP140	3.48234	0.633337	0.181871	1.55115	1.49625
223774_at	SNHG12	3.48187	0.88457	0.25405	1.84621	1.49625
232687_at	AK026379	3.48105	0.869893	0.249894	1.82753	1.49625
235982_at	FCRL1	3.48093	0.781986	0.224649	1.7195	1.49625
218659_at	ASXL2	3.48022	0.279481	0.0803055	1.21376	1.49625
1558167_a_at	MGC16275	3.47992	0.538736	0.154813	1.4527	1.49625
211559_s_at	CCNG2	3.47762	1.54663	0.444737	2.92133	1.49625
235919_at	AA227879	3.47731	1.61316	0.46391	3.0592	1.49625
1553723_at	GPR97	3.47578	0.757864	0.218042	1.69098	1.49625
207231_at	DZIP3	3.47572	0.49619	0.142759	1.41048	1.49625
204253_s_at	VDR	3.47419	0.684101	0.19691	1.6067	1.49625
226614_s_at	FAM167A	3.4726	1.12875	0.325044	2.18669	1.49625
228296_at	YPEL1	3.47108	0.387497	0.111636	1.30812	1.49625
225629_s_at	ZBTB4	3.46884	0.846121	0.243921	1.79766	1.49625
228005_at	ZXDB	3.46437	0.719528	0.207694	1.64664	1.49625
229305_at	MLF1IP	3.46424	0.926802	0.267534	1.90106	1.49625
242887_at	KCMF1	3.46377	0.278874	0.0805116	1.21325	1.49625
211759_x_at	TBCB	3.46371	0.665262	0.192066	1.58586	1.49625
225872_at	SLC35F5	3.46292	0.407628	0.117712	1.3265	1.49625
238647_at	C14orf28	3.46235	0.859747	0.248313	1.81472	1.49625
1555962_at	B3GNT7	3.45912	0.646229	0.186819	1.56507	1.49625
1563369_at	NCRNA00173	3.45864	0.835664	0.241617	1.78468	1.49625
205518_s_at	CMAH	3.45837	1.13122	0.327095	2.19043	1.49625
230003_at	AW779917	3.45786	0.66481	0.19226	1.58536	1.49625
211699_x_at	HBA1	3.45709	2.90183	0.839385	7.47374	1.49625
1570253_a_at	RHEBL1	3.45679	0.954478	0.276117	1.93788	1.49625
239668_at	AW293316	3.45643	0.563904	0.163147	1.47826	1.49625
219736_at	TRIM36	3.45394	1.66703	0.482646	3.1756	1.49625
226389_s_at	RAPGEF1	3.45292	1.02991	0.298272	2.04189	1.49625
213322_at	C6orf130	3.45132	0.295566	0.0856386	1.22737	1.49625
202976_s_at	RHOBTB3	3.45105	0.629446	0.182393	1.54697	1.49625
220176_at	NUBPL	3.45083	0.349252	0.101208	1.2739	1.49625
204039_at	CEBPA	3.449	0.662601	0.192114	1.58293	1.49625
223436_s_at	TRPT1	3.44721	0.810442	0.235101	1.75375	1.49625
217755_at	HN1	3.44712	0.877795	0.254646	1.83756	1.49625
225234_at	CBL	3.44588	0.459393	0.133317	1.37496	1.49625
211776_s_at	EPB41L3	3.44402	1.18192	0.343181	2.26879	1.49625
238073_at	ELAVL4	3.44395	0.4545	0.131971	1.37031	1.49625
240410_at	AI928355	3.44354	0.706139	0.205062	1.63143	1.49625
244434_at	GPR82	3.44324	1.03363	0.300192	2.04717	1.49625
227934_at	KPNA5	3.44321	0.894734	0.259855	1.85927	1.49625
225746_at	RAB11FIP4	3.44227	0.715966	0.207993	1.64258	1.49625
1559204_x_at	KRAS	3.4414	0.248013	0.0720676	1.18757	1.49625
222127_s_at	EXOC1	3.44056	0.408834	0.118828	1.32761	1.49625
47560_at	LPHN1	3.44047	0.505971	0.147065	1.42008	1.49625
203435_s_at	MME	3.4401	0.868368	0.252425	1.8256	1.49625
223515_s_at	COQ3	3.43937	0.767802	0.223239	1.70267	1.49625
226596_x_at	LOC729852	3.43838	0.36255	0.105442	1.2857	1.49625
240432_x_at	KLF7	3.43604	0.620102	0.18047	1.53698	1.49625
209862_s_at	CEP57	3.43429	0.409646	0.119281	1.32836	1.49625
234068_s_at	AP2A1	3.43385	1.67344	0.487337	3.18975	1.49625
228253_at	LOXL3	3.43383	0.633315	0.184434	1.55113	1.49625
212764_at	ZEB1	3.43379	0.726988	0.211716	1.65518	1.49625
224583_at	COTL1	3.43371	0.380537	0.110824	1.30183	1.49625
238087_at	RTCD1	3.43363	0.347972	0.101342	1.27277	1.49625
214452_at	BCAT1	3.43224	1.84683	0.538084	3.5971	1.49625
236894_at	L1TD1	3.43202	1.84008	0.536151	3.58031	1.49625
216300_x_at	RARA	3.43105	0.453629	0.132213	1.36948	1.49625
226959_at	CAMK1D	3.43089	0.839003	0.244544	1.78881	1.49625
202922_at	GCLC	3.43078	0.64319	0.187477	1.56178	1.49625
225123_at	BE883841	3.42528	0.559493	0.163342	1.47375	1.49625
200904_at	HLA-E	3.42453	0.493668	0.144156	1.40802	1.49625
213592_at	APLNR	3.42244	0.222348	0.0649676	1.16663	1.49625
232004_at	HNRNPR	3.42229	0.557654	0.162948	1.47187	1.49625
222388_s_at	VPS35	3.42202	0.569056	0.166292	1.48355	1.49625
243026_x_at	XIAP	3.42078	0.9801	0.286514	1.9726	1.49625
215699_x_at	SFI1	3.42062	0.416967	0.121898	1.33512	1.49625
205062_x_at	ARID4A	3.4198	0.36354	0.106304	1.28658	1.49625
235175_at	GBP4	3.4187	1.6877	0.493668	3.22143	1.49625
215023_s_at	PEX1	3.41829	0.94227	0.275656	1.92155	1.49625
225022_at	GOPC	3.4173	0.391223	0.114483	1.3115	1.49625
212681_at	EPB41L3	3.41613	0.459538	0.13452	1.3751	1.49625
230206_at	DOCK5	3.4161	1.08612	0.317941	2.12302	1.49625
241546_at	SPATA5	3.41591	0.399749	0.117026	1.31928	1.49625
201664_at	SMC4	3.41278	0.611538	0.179191	1.52789	1.49625
209637_s_at	RGS12	3.41217	0.846234	0.248005	1.7978	1.49625
221907_at	TRMT61A	3.41156	0.444383	0.130258	1.36073	1.49625
232319_at	AU148006	3.40956	0.30309	0.0888941	1.23378	1.49625
210568_s_at	RECQL	3.40844	0.648881	0.190375	1.56795	1.49625
1556211_a_at	N62827	3.40512	0.939869	0.276016	1.91835	1.49625
232341_x_at	HABP4	3.40496	0.559219	0.164237	1.47347	1.49625
238623_at	AI633559	3.40288	0.729569	0.214398	1.65814	1.49625
205012_s_at	HAGH	3.40031	0.610874	0.179653	1.52718	1.49625
205884_at	ITGA4	3.39968	1.43233	0.421313	2.69883	1.49625
214032_at	ZAP70	3.39773	1.52788	0.449678	2.88363	1.49625
202089_s_at	SLC39A6	3.39652	0.775605	0.228353	1.71191	1.49625
226022_at	SASH1	3.39609	1.13061	0.332914	2.18951	1.49625
212478_at	RMND5A	3.39562	0.749501	0.220726	1.68121	1.49625
240131_at	H78083	3.39531	1.30197	0.383461	2.46565	1.49625
1555441_at	UBA6	3.39459	0.261739	0.0771048	1.19892	1.49625
209366_x_at	CYB5A	3.39266	0.442085	0.130306	1.35857	1.49625
223046_at	EGLN1	3.39242	0.592435	0.174635	1.50779	1.49625
211005_at	LAT	3.39226	0.647672	0.190926	1.56664	1.49625
206118_at	STAT4	3.39132	1.73638	0.512006	3.33198	1.49625
228566_at	RPRD1A	3.39068	1.07724	0.317705	2.10999	1.49625
204703_at	IFT88	3.38946	0.48409	0.142822	1.3987	1.49625
239277_at	AI559696	3.38894	0.481384	0.142046	1.39608	1.49625
236295_s_at	NLRC3	3.38877	1.82311	0.537987	3.53844	1.49625
228828_at	AI761658	3.3878	1.31581	0.388396	2.48942	1.49625
204642_at	S1PR1	3.38614	0.400807	0.118367	1.32025	1.49625
221937_at	SYNRG	3.38581	0.350998	0.103667	1.27544	1.49625
204332_s_at	AGA	3.38494	0.708339	0.209262	1.63392	1.49625
229139_at	JPH1	3.38134	0.246861	0.0730067	1.18662	1.49625
203660_s_at	PCNT	3.38046	0.422684	0.125037	1.34042	1.49625
1553678_a_at	ITGB1	3.38011	1.23892	0.366532	2.36021	1.49625
213505_s_at	SUGP2	3.37938	0.394909	0.116858	1.31486	1.49625
202708_s_at	HIST2H2BE	3.37799	0.441749	0.130773	1.35825	1.49625
233054_at	CNOT2	3.37747	0.721759	0.213698	1.64919	1.49625
228987_at	AA156238	3.37746	0.437931	0.129663	1.35466	1.49625
201067_at	PSMC2	3.37713	0.738379	0.218641	1.6683	1.49625
227485_at	DDX26B	3.37633	0.464238	0.137498	1.37959	1.49625
229255_x_at	BF593917	3.37629	0.594828	0.176178	1.51029	1.49625
227539_at	GNA13	3.37595	0.461561	0.13672	1.37703	1.49625
227634_at	STK32C	3.37583	0.729282	0.21603	1.65781	1.49625
225506_at	KIAA1468	3.3749	0.423141	0.125379	1.34084	1.49625
205599_at	TRAF1	3.37463	0.615082	0.182266	1.53165	1.49625
215639_at	SH2D3C	3.37406	1.42904	0.423537	2.69267	1.49625
244115_at	FAM126A	3.37288	0.905319	0.268411	1.87296	1.49625
223418_x_at	ANKRD13C	3.37054	0.348789	0.103482	1.27349	1.49625
1555282_a_at	PPARGC1B	3.37033	0.81248	0.241068	1.75623	1.49625
33850_at	MAP4	3.37022	0.493973	0.14657	1.40832	1.49625
1554152_a_at	OGDH	3.36934	0.899421	0.266942	1.86532	1.49625
204199_at	RALGPS1	3.36756	0.376933	0.111931	1.29858	1.49625
209251_x_at	TUBA1C	3.36701	0.472171	0.140235	1.3872	1.49625
229653_at	VPS53	3.36699	0.801255	0.237974	1.74262	1.49625
201930_at	MCM6	3.36574	0.583021	0.173222	1.49798	1.49625
218599_at	REC8	3.36563	1.00156	0.297586	2.00217	1.49625
206210_s_at	CETP	3.36341	0.776928	0.230994	1.71348	1.49625
225159_s_at	ELK4	3.36314	0.38194	0.113567	1.30309	1.49625
208174_x_at	ZRSR2	3.36208	0.534671	0.15903	1.44861	1.49625
217651_at	BF512531	3.3617	0.37164	0.110551	1.29382	1.49625
222673_x_at	FAM122B	3.35832	0.243971	0.0726467	1.18425	1.49625
204951_at	RHOH	3.35668	0.530871	0.158154	1.4448	1.49625
227928_at	C12orf48	3.35478	0.282726	0.0842756	1.21649	1.49625
239761_at	GCNT1	3.35316	0.712568	0.212506	1.63872	1.49625
225768_at	NR1D2	3.35301	0.897853	0.267775	1.86329	1.49625
202726_at	LIG1	3.35261	0.644081	0.192113	1.56274	1.49625
201804_x_at	TBCB	3.35124	0.666378	0.198845	1.58708	1.49625
1558953_s_at	CEP164	3.35097	0.617352	0.184231	1.53406	1.49625
226143_at	RAI1	3.35076	0.663164	0.197914	1.58355	1.49625
208836_at	ATP1B3	3.35064	0.441289	0.131703	1.35782	1.49625
226020_s_at	DAB1	3.34874	0.931473	0.278156	1.90722	1.49625
1557071_s_at	NUB1	3.34834	0.753949	0.225171	1.6864	1.49625
224946_s_at	CCDC115	3.34685	0.423427	0.126515	1.34111	1.49625
228476_at	KIAA1407	3.34622	0.303608	0.0907315	1.23423	1.49625
235024_at	PHF17	3.34541	0.58235	0.174074	1.49729	1.49625
221565_s_at	CALHM2	3.34503	0.856756	0.256128	1.81096	1.49625
202211_at	ARFGAP3	3.34429	0.360538	0.107807	1.2839	1.49625
205138_s_at	UST	3.34201	0.458818	0.137288	1.37442	1.49625
230207_s_at	DOCK5	3.34171	1.08945	0.326016	2.12793	1.49625
238604_at	AA768884	3.34154	0.673958	0.201691	1.59544	1.49625
212003_at	C1orf144	3.34152	0.593794	0.177702	1.50921	1.49625
218781_at	SMC6	3.34133	0.391504	0.11717	1.31176	1.49625
235394_at	PLAA	3.34122	0.447044	0.133796	1.36324	1.49625
1556423_at	VASH1	3.33988	1.57407	0.471296	2.97744	1.49625
219351_at	TRAPPC2	3.33934	0.373768	0.111929	1.29573	1.49625
233919_s_at	HABP4	3.33914	0.458929	0.137439	1.37452	1.49625
228569_at	PAPOLA	3.33851	0.391852	0.117374	1.31208	1.49625
227047_x_at	ZBTB4	3.33767	0.628766	0.188385	1.54624	1.49625
206613_s_at	TAF1A	3.33668	0.95621	0.286575	1.94021	1.49625
203384_s_at	GOLGA1	3.33569	0.474827	0.142347	1.38975	1.49625
204848_x_at	HBG1	3.33488	0.404916	0.121418	1.32401	1.49625
203395_s_at	HES1	3.33436	2.42383	0.726926	5.36595	1.49625
231861_at	LRP10	3.33367	0.496541	0.148947	1.41083	1.49625
225194_at	PLRG1	3.33365	0.276777	0.0830251	1.21149	1.49625
200759_x_at	NFE2L1	3.33364	0.58157	0.174455	1.49648	1.49625
204717_s_at	SLC29A2	3.33136	0.24661	0.0740268	1.18642	1.49625
1555759_a_at	CCL5	3.32985	1.96685	0.590671	3.90913	1.49625
208634_s_at	MACF1	3.32751	0.655171	0.196896	1.5748	1.49625
239765_at	AI973085	3.32725	0.278131	0.0835918	1.21262	1.49625
226516_at	C19orf28	3.32651	0.346652	0.104209	1.27161	1.49625
210253_at	HTATIP2	3.32624	0.562106	0.168991	1.47642	1.49625
223539_s_at	SERF1A	3.32601	0.567002	0.170475	1.48144	1.49625
226674_at	SHISA4	3.32238	0.501051	0.150811	1.41524	1.49625
238965_at	C21orf2	3.32217	0.519727	0.156442	1.43368	1.49625
232080_at	HECW2	3.32173	1.09819	0.330606	2.14085	1.49625
218024_at	BRP44L	3.32172	0.402397	0.121141	1.3217	1.49625
204890_s_at	LCK	3.32131	0.605447	0.182291	1.52145	1.49625
223925_s_at	MTPN	3.32036	1.21196	0.365009	2.31652	1.49625
212349_at	POFUT1	3.31962	0.632171	0.190435	1.5499	1.49625
221766_s_at	FAM46A	3.31922	0.855873	0.257854	1.80985	1.49625
213716_s_at	SECTM1	3.31877	0.45724	0.137774	1.37291	1.49625
203607_at	INPP5F	3.31699	0.608339	0.183401	1.5245	1.49625
236606_at	N50912	3.31536	0.39766	0.119945	1.31737	1.49625
1555125_at	GCFC1	3.31336	0.494424	0.149221	1.40876	1.49625
206846_s_at	HDAC6	3.31051	0.826068	0.249529	1.77285	1.49625
222141_at	KLHL22	3.31043	0.543566	0.164198	1.45757	1.49625
242945_at	FAM20A	3.3084	1.77629	0.536904	3.42545	1.49625
214241_at	NDUFB8	3.30811	0.634295	0.191739	1.55218	1.49625
227072_at	RTTN	3.30738	0.656127	0.198383	1.57585	1.49625
213459_at	RPL37A	3.30662	0.987847	0.298748	1.98322	1.49625
212038_s_at	VDAC1	3.30449	0.368839	0.111617	1.29131	1.49625
244834_at	C1orf134	3.30304	0.354525	0.107333	1.27856	1.49625
201524_x_at	UBE2N	3.30255	0.318283	0.096375	1.24685	1.49625
212164_at	TMEM183A	3.30101	0.414679	0.125622	1.333	1.49625
230588_s_at	LOC285074	3.29731	0.566453	0.171792	1.48088	1.49625
219724_s_at	KIAA0748	3.29707	0.430804	0.130663	1.34798	1.49625
213385_at	CHN2	3.29624	0.405903	0.123141	1.32492	1.49625
212918_at	RECQL	3.29578	0.815274	0.247369	1.75963	1.49625
243398_at	AL134012	3.29294	0.385078	0.11694	1.30593	1.49625
205547_s_at	TAGLN	3.29158	2.64941	0.804905	6.27409	1.49625
226508_at	PHC3	3.29117	0.57408	0.17443	1.48873	1.49625
232981_s_at	SYNRG	3.29054	0.504768	0.1534	1.4189	1.49625
1553380_at	PARP15	3.29027	0.461884	0.140379	1.37734	1.49625
231876_at	TRIM56	3.28887	0.591005	0.179698	1.5063	1.49625
202767_at	ACP2	3.28759	0.933438	0.283928	1.90982	1.49625
244638_at	AW954477	3.28662	0.539564	0.16417	1.45353	1.49625
225922_at	FNIP2	3.2862	0.821386	0.24995	1.7671	1.49625
230274_s_at	NUP88	3.28592	0.511506	0.155666	1.42554	1.49625
226181_at	TUBE1	3.28508	0.443329	0.134952	1.35974	1.49625
220076_at	ANKH	3.28465	0.570084	0.17356	1.48461	1.49625
225231_at	CBL	3.28424	0.852522	0.25958	1.80566	1.49625
207796_x_at	KLRD1	3.28255	0.945758	0.288117	1.9262	1.49625
204980_at	CLOCK	3.28207	0.589974	0.179757	1.50522	1.49625
219647_at	POPDC2	3.28173	0.427288	0.130202	1.3447	1.49625
207332_s_at	TFRC	3.28168	0.876064	0.266956	1.83536	1.49625
228284_at	TLE1	3.28127	0.75409	0.229816	1.68657	1.49625
227862_at	TRNP1	3.28048	1.71376	0.522411	3.28014	1.49625
227663_at	BE674006	3.27959	0.650189	0.198253	1.56937	1.49625
1560320_a_at	LOC283314	3.2766	0.440813	0.134533	1.35737	1.49625
209760_at	KIAA0922	3.27498	0.521971	0.159381	1.43592	1.49625
219475_at	OSGIN1	3.27404	0.304077	0.0928751	1.23463	1.49625
1568802_at	BC015237	3.27322	0.580727	0.177418	1.4956	1.49625
224443_at	C1orf97	3.27072	0.876565	0.268003	1.836	1.49625
208012_x_at	SP110	3.27058	0.751204	0.229685	1.6832	1.49625
202693_s_at	STK17A	3.26982	0.575644	0.176047	1.49034	1.49625
213830_at	TRD@	3.26955	2.10833	0.644837	4.31191	1.49625
205352_at	SERPINI1	3.26928	0.69922	0.213875	1.62363	1.49625
1558365_at	PGK1	3.26811	0.862998	0.264067	1.81881	1.49625
234031_at	C20orf112	3.26733	0.528259	0.161679	1.44219	1.49625
225311_at	IVD	3.26567	0.694099	0.212544	1.61787	1.49625
221685_s_at	CCDC99	3.26558	0.603064	0.184673	1.51894	1.49625
1552470_a_at	ABHD11	3.26522	0.591458	0.181139	1.50677	1.49625
1552979_at	C2orf52	3.26501	0.282984	0.0866718	1.21671	1.49625
240126_x_at	AI733360	3.2643	0.492696	0.150935	1.40707	1.49625
212943_at	KIAA0528	3.26357	0.892978	0.27362	1.85701	1.49625
201008_s_at	TXNIP	3.26246	0.752625	0.230692	1.68486	1.49625
235242_at	BE739287	3.26124	0.564258	0.173019	1.47863	1.49625
211982_x_at	XPO6	3.26086	0.501862	0.153905	1.41604	1.49625
225101_s_at	SNX14	3.26071	0.231238	0.0709164	1.17384	1.49625
202996_at	POLD4	3.26023	0.968694	0.297124	1.95707	1.49625
226008_at	NDNL2	3.26011	0.55334	0.16973	1.46748	1.49625
222201_s_at	CASP8AP2	3.25999	0.658247	0.201917	1.57816	1.49625
202923_s_at	GCLC	3.25989	0.513906	0.157645	1.42791	1.49625
212568_s_at	DLAT	3.25802	0.689359	0.211589	1.61257	1.49625
201844_s_at	RYBP	3.25738	0.836768	0.256884	1.78604	1.49625
220237_at	ATG3	3.25697	0.562958	0.172847	1.4773	1.49625
220386_s_at	EML4	3.25598	1.36403	0.418931	2.57403	1.49625
226692_at	SERF2	3.25545	0.261277	0.0802584	1.19854	1.49625
213092_x_at	DNAJC9	3.2552	0.551443	0.169404	1.46555	1.49625
202907_s_at	NBN	3.25482	0.400955	0.123188	1.32038	1.49625
211750_x_at	TUBA1C	3.25433	0.461304	0.141751	1.37679	1.49625
211765_x_at	PPIA	3.2536	0.229898	0.0706596	1.17275	1.49625
217257_at	SH3BP2	3.2526	1.17377	0.360872	2.25601	1.49625
222716_s_at	SNX24	3.2523	0.737706	0.226826	1.66752	1.49625
227592_at	ALDH16A1	3.25156	0.877533	0.26988	1.83723	1.49625
227420_at	TNFAIP8L1	3.2512	0.65831	0.202482	1.57823	1.49625
201010_s_at	TXNIP	3.25045	0.34133	0.10501	1.26692	1.49625
234157_at	AK025190	3.2499	1.17561	0.361736	2.25888	1.49625
212214_at	OPA1	3.24943	0.631398	0.19431	1.54907	1.49625
237367_x_at	CFLAR	3.24935	0.358112	0.110211	1.28175	1.49625
227611_at	TARSL2	3.24875	0.388813	0.119681	1.30932	1.49625
1556319_at	LOC283270	3.24868	0.491656	0.15134	1.40606	1.49625
206538_at	MRAS	3.24849	0.677227	0.208474	1.59906	1.49625
205268_s_at	ADD2	3.24803	1.58385	0.487634	2.99768	1.49625
239313_at	LOC401320	3.24791	0.48158	0.148274	1.39627	1.49625
213144_at	GOSR2	3.24788	0.800668	0.24652	1.74191	1.49625
235115_at	PDE8B	3.24761	0.356798	0.109865	1.28058	1.49625
1555977_at	AW467415	3.247	0.428724	0.132037	1.34604	1.49625
218832_x_at	ARRB1	3.24673	1.14623	0.35304	2.21334	1.49625
226954_at	UBE2R2	3.24596	0.558224	0.171975	1.47246	1.49625
215842_s_at	ATP11A	3.24517	0.632596	0.194934	1.55035	1.49625
210321_at	GZMH	3.2447	2.08123	0.641425	4.23168	1.49625
229075_at	SPATA5	3.243	0.499718	0.154091	1.41394	1.49625
206279_at	PRKY	3.2424	0.46695	0.144014	1.38218	1.49625
203515_s_at	PMVK	3.24237	0.671232	0.207019	1.59243	1.49625
225726_s_at	PLEKHH1	3.2418	0.357513	0.110282	1.28121	1.49625
227257_s_at	C10orf46	3.24158	0.9118	0.281283	1.88139	1.49625
228031_at	TTPAL	3.23957	0.29329	0.0905337	1.22543	1.49625
1554155_at	MCPH1	3.23932	0.627047	0.193574	1.5444	1.49625
213578_at	BMPR1A	3.23849	0.915529	0.282702	1.88626	1.49625
203972_s_at	PEX3	3.23824	0.641103	0.197979	1.55952	1.49625
233379_at	PRR5L	3.23795	0.39512	0.122028	1.31505	1.49625
229510_at	MS4A14	3.23744	1.26621	0.391113	2.40528	1.49625
202080_s_at	TRAK1	3.23721	0.857726	0.264958	1.81218	1.49625
211352_s_at	NCOA3	3.23629	0.890941	0.275297	1.85439	1.49625
204721_s_at	DNAJC6	3.23602	0.324207	0.100187	1.25198	1.49625
225448_at	NAPG	3.23517	0.428619	0.132487	1.34594	1.49625
223078_s_at	TMOD3	3.23493	0.486801	0.150482	1.40133	1.49625
1561969_at	ZPLD1	3.23295	0.631728	0.195403	1.54942	1.49625
212780_at	SOS1	3.23243	0.469236	0.145165	1.38438	1.49625
225060_at	LRP11	3.23227	1.55648	0.481545	2.94136	1.49625
219374_s_at	ALG9	3.22846	0.651785	0.201888	1.57111	1.49625
215130_s_at	IQCK	3.22771	0.541286	0.1677	1.45527	1.49625
224011_at	BC000986	3.22626	0.587963	0.182243	1.50312	1.49625
225189_s_at	RAPH1	3.22547	1.41105	0.43747	2.6593	1.49625
201219_at	CTBP2	3.22512	0.428636	0.132906	1.34596	1.49625
1554806_a_at	FBXO8	3.22454	0.760796	0.23594	1.69443	1.49625
240170_at	H71224	3.22278	0.44725	0.138778	1.36344	1.49625
223174_at	BTBD10	3.22164	0.402811	0.125033	1.32208	1.49625
238867_at	TMEM182	3.22139	0.307681	0.0955118	1.23772	1.49625
209754_s_at	TMPO	3.22096	0.755509	0.23456	1.68823	1.49625
211250_s_at	SH3BP2	3.22013	0.738209	0.229248	1.6681	1.49625
200638_s_at	YWHAZ	3.21932	0.492494	0.152981	1.40687	1.49625
225932_s_at	HNRNPA2B1	3.21825	0.537943	0.167154	1.4519	1.49625
232287_at	PGBD3	3.21805	0.399593	0.124172	1.31914	1.49625
201714_at	TUBG1	3.21521	0.670911	0.208668	1.59208	1.49625
37384_at	PPM1F	3.21495	0.617967	0.192217	1.53471	1.49625
203526_s_at	APC	3.214	0.673602	0.209583	1.59505	1.49625
239598_s_at	LPCAT2	3.21317	0.821692	0.255726	1.76748	1.49625
1561181_at	AI075770	3.21182	0.917498	0.285663	1.88884	1.49625
217549_at	AW574933	3.21169	0.497682	0.154959	1.41194	1.49625
229996_s_at	PCGF5	3.20985	0.500309	0.155867	1.41452	1.49625
202288_at	MTOR	3.20865	0.320339	0.0998363	1.24862	1.49625
235227_at	AI025829	3.20776	0.540884	0.168618	1.45486	1.49625
227791_at	SLC9A9	3.207	0.507495	0.158246	1.42158	1.49625
224905_at	WDR26	3.2065	0.577927	0.180236	1.4927	1.49625
243808_at	AW193531	3.20633	1.08239	0.337578	2.11754	1.49625
1556210_at	N62827	3.20525	0.302101	0.094252	1.23294	1.49625
240718_at	LRMP	3.2037	0.521568	0.162801	1.43551	1.49625
226098_at	IFT80	3.20276	0.416337	0.129993	1.33454	1.49625
200070_at	C2orf24	3.20254	0.436568	0.136319	1.35338	1.49625
200846_s_at	PPP1CA	3.20253	0.583242	0.182119	1.49821	1.49625
219477_s_at	THSD1	3.20199	0.448709	0.140134	1.36482	1.49625
230378_at	SCGB3A1	3.20135	1.75151	0.547115	3.3671	1.49625
201929_s_at	PKP4	3.20133	0.530147	0.165602	1.44408	1.49625
201912_s_at	GSPT1	3.20026	0.46791	0.14621	1.3831	1.49625
226055_at	ARRDC2	3.19781	0.433202	0.135468	1.35023	1.49625
217823_s_at	UBE2J1	3.19739	0.829292	0.259365	1.77681	1.49625
227125_at	IFNAR2	3.19738	0.708061	0.22145	1.63361	1.49625
214202_at	N21364	3.1962	0.484866	0.151701	1.39946	1.49625
242644_at	TMC8	3.19614	0.453239	0.141808	1.36911	1.49625
229327_s_at	BE674528	3.19566	0.334586	0.1047	1.26102	1.49625
214757_at	PMS2L2	3.19459	0.642366	0.20108	1.56089	1.49625
225838_at	EPC2	3.1936	0.475028	0.148744	1.38994	1.49625
226554_at	ZBTB7A	3.19301	0.811065	0.254013	1.75451	1.49625
235710_at	VPS53	3.19222	0.429634	0.134588	1.34689	1.49625
214455_at	HIST1H2BC	3.19163	0.808069	0.253184	1.75087	1.49625
33736_at	STOML1	3.19159	0.616102	0.193039	1.53273	1.49625
41644_at	SASH1	3.19125	0.648853	0.203323	1.56792	1.49625
1555878_at	RPS24	3.19063	0.786296	0.246439	1.72464	1.49625
65591_at	WDR48	3.19063	0.410322	0.128602	1.32898	1.49625
219359_at	ATHL1	3.19041	1.29511	0.40594	2.45396	1.49625
1557437_a_at	AW273830	3.18984	0.535835	0.167982	1.44978	1.49625
1553530_a_at	ITGB1	3.18983	1.4193	0.444946	2.67456	1.49625
215771_x_at	RET	3.18906	0.798083	0.250257	1.73879	1.49625
201456_s_at	BUB3	3.18873	0.463176	0.145254	1.37857	1.49625
222805_at	MANEA	3.1878	0.37069	0.116284	1.29297	1.49625
241752_at	SLC8A1	3.18756	1.04769	0.328679	2.06721	1.49625
214933_at	CACNA1A	3.18734	0.409219	0.128389	1.32797	1.49625
202616_s_at	MECP2	3.18656	0.699072	0.219382	1.62346	1.49625
203393_at	HES1	3.1862	0.292054	0.0916622	1.22438	1.49625
212854_x_at	NBPF10	3.18497	0.38807	0.121844	1.30864	1.49625
227143_s_at	BID	3.18479	0.638096	0.200358	1.55627	1.49625
232262_at	PIGL	3.18239	0.765042	0.240399	1.69942	1.49625
235352_at	MR1	3.18169	0.49951	0.156995	1.41373	1.49625
52741_at	TRMT61A	3.18034	0.413894	0.130142	1.33228	1.49625
213054_at	HAUS5	3.17992	0.451346	0.141936	1.36732	1.49625
238438_at	CNOT6L	3.17971	0.952156	0.299448	1.93476	1.49625
203077_s_at	SMAD2	3.17959	0.397783	0.125105	1.31748	1.49625
219484_at	HCFC2	3.17905	0.49522	0.155776	1.40954	1.49625
1553138_a_at	ANKLE1	3.17875	1.12898	0.355166	2.18705	1.49625
223165_s_at	IP6K2	3.17859	0.588699	0.185208	1.50389	1.49625
224592_x_at	HP1BP3	3.17729	0.262879	0.082737	1.19987	1.49625
225353_s_at	C1QC	3.17637	2.01238	0.633546	4.03446	1.49625
211168_s_at	UPF1	3.17625	0.766455	0.241308	1.70108	1.49625
225739_at	RAB11FIP4	3.17527	0.578513	0.182193	1.49331	1.49625
225827_at	EIF2C2	3.1742	0.537482	0.169329	1.45144	1.49625
1564482_at	ATP5O	3.17314	0.372382	0.117354	1.29449	1.49625
244583_at	AI821694	3.17271	1.21663	0.383467	2.32403	1.49625
239988_at	AA708470	3.17096	0.599595	0.189089	1.51529	1.49625
225717_at	KIAA1715	3.17092	0.335934	0.105942	1.26219	1.49625
1554365_a_at	PPP2R5C	3.17072	0.514577	0.16229	1.42858	1.49625
230249_at	LOC100507185	3.16917	0.264578	0.0834848	1.20128	1.49625
207338_s_at	ZNF200	3.16873	0.634159	0.20013	1.55203	1.49625
204722_at	SCN3B	3.16735	0.253816	0.0801352	1.19236	1.49625
239083_at	ZNF786	3.16689	0.521337	0.164621	1.43528	1.49625
205836_s_at	YTHDC2	3.1651	0.748015	0.236332	1.67948	1.49625
226856_at	MUSTN1	3.16468	0.859211	0.2715	1.81405	1.49625
232363_at	AK024516	3.16419	0.888232	0.280714	1.85091	1.49625
219149_x_at	DBR1	3.16407	0.340485	0.10761	1.26618	1.49625
207008_at	CXCR2	3.16288	0.820078	0.259282	1.7655	1.49625
226570_at	LOC100507375	3.16183	0.938343	0.296772	1.91633	1.49625
222759_at	SUV420H1	3.15952	0.434585	0.137548	1.35152	1.49625
222161_at	NAALAD2	3.15907	0.89768	0.28416	1.86307	1.49625
206057_x_at	SPN	3.15879	1.49637	0.473715	2.82131	1.49625
233750_s_at	C1orf25	3.15648	0.460569	0.145913	1.37608	1.49625
208840_s_at	G3BP2	3.15625	0.462853	0.146647	1.37826	1.49625
207129_at	CA5B	3.1561	0.338671	0.107307	1.26459	1.49625
216836_s_at	ERBB2	3.15549	0.323916	0.102651	1.25172	1.49625
210986_s_at	TPM1	3.15523	0.546676	0.173261	1.46072	1.49625
223566_s_at	BCOR	3.15421	1.0422	0.330417	2.05937	1.49625
213530_at	RAB3GAP1	3.154	0.781712	0.247848	1.71917	1.49625
243675_at	BF512500	3.15383	0.69987	0.221911	1.62436	1.49625
206148_at	IL3RA	3.15296	1.3991	0.443742	2.63737	1.49625
200611_s_at	WDR1	3.15246	0.781495	0.2479	1.71891	1.49625
220813_at	CYSLTR2	3.15223	0.33209	0.105351	1.25884	1.49625
211796_s_at	TRBC1	3.15186	2.07154	0.657244	4.20335	1.49625
222157_s_at	WDR48	3.15185	0.786608	0.24957	1.72501	1.49625
206744_s_at	ZMYM5	3.15152	0.780441	0.247639	1.71766	1.49625
236974_at	AA808018	3.15094	0.444621	0.141107	1.36096	1.49625
222894_x_at	C20orf7	3.15091	0.231338	0.0734192	1.17392	1.49625
226996_at	LCLAT1	3.14986	0.330902	0.105053	1.2578	1.49625
201252_at	PSMC4	3.14916	0.568567	0.180545	1.48305	1.49625
202521_at	CTCF	3.14891	0.424687	0.134868	1.34228	1.49625
210277_at	AP4S1	3.14869	0.748155	0.237608	1.67964	1.49625
229543_at	AV734646	3.14864	0.659105	0.20933	1.5791	1.49625
225106_s_at	OGFOD1	3.14852	0.95463	0.3032	1.93808	1.49625
208890_s_at	PLXNB2	3.14639	0.868842	0.276139	1.8262	1.49625
225186_at	RAPH1	3.14534	0.788246	0.250607	1.72697	1.49625
203421_at	TP53I11	3.1445	0.498939	0.15867	1.41317	1.49625
200833_s_at	RAP1B	3.14438	0.500713	0.15924	1.41491	1.49625
205485_at	RYR1	3.14423	1.53187	0.487199	2.8916	1.49625
236128_at	ZNF91	3.14372	0.506767	0.1612	1.42086	1.49625
218559_s_at	MAFB	3.14327	0.830058	0.264075	1.77776	1.49625
230134_s_at	RC3H2	3.14253	0.625009	0.198887	1.54222	1.49625
217414_x_at	HBA1	3.14174	2.95068	0.939188	7.73116	1.49625
223386_at	FAM118B	3.14139	0.539964	0.171887	1.45394	1.49625
213303_x_at	ZBTB7A	3.14084	0.579646	0.184551	1.49448	1.49625
242566_at	VASH1	3.13771	0.31436	0.100188	1.24346	1.49625
241215_at	BE219446	3.13712	0.570907	0.181984	1.48546	1.49625
1560846_at	BC017894	3.13697	0.794817	0.253371	1.73486	1.49625
202636_at	RNF103	3.13587	0.564474	0.180005	1.47885	1.49625
202262_x_at	DDAH2	3.13573	0.488402	0.155754	1.40289	1.49625
229323_at	LOC387723	3.13463	0.542667	0.17312	1.45666	1.49625
213207_s_at	GOSR2	3.13453	0.53266	0.169933	1.44659	1.49625
217798_at	CNOT2	3.13211	0.252485	0.0806117	1.19126	1.49625
206039_at	RAB33A	3.1314	0.612225	0.195512	1.52862	1.49625
239184_at	AI122555	3.12935	0.544793	0.174092	1.45881	1.49625
239318_at	FAM118B	3.1276	0.379476	0.121331	1.30087	1.49625
219306_at	KIF15	3.12716	0.366798	0.117294	1.28949	1.49625
213361_at	TDRD7	3.12712	0.528641	0.16905	1.44257	1.49625
231973_s_at	ANAPC1	3.12527	0.653096	0.208973	1.57254	1.49625
202880_s_at	CYTH1	3.12458	0.391276	0.125225	1.31155	1.49625
213489_at	MAPRE2	3.12201	0.379188	0.121457	1.30061	1.49625
221002_s_at	TSPAN14	3.12164	0.860467	0.275646	1.81563	1.49625
217800_s_at	NDFIP1	3.11995	0.359601	0.115259	1.28307	1.49625
208322_s_at	ST3GAL1	3.1197	0.706401	0.226433	1.63173	1.49625
204891_s_at	LCK	3.119	1.48209	0.47518	2.79353	1.49625
1559993_at	SFXN3	3.11892	0.765872	0.245557	1.7004	1.49625
1563035_x_at	GPD1	3.11753	0.50011	0.160419	1.41432	1.49625
222747_s_at	SCML1	3.11735	0.697771	0.223835	1.622	1.49625
220684_at	TBX21	3.11511	1.50768	0.483989	2.84352	1.49625
225215_s_at	MTRF1L	3.11485	0.581754	0.186767	1.49667	1.49625
204160_s_at	ENPP4	3.11404	1.27332	0.408898	2.41718	1.49625
1557360_at	LRPPRC	3.11186	0.511887	0.164496	1.42591	1.49625
214812_s_at	MOBKL1B	3.11149	0.260078	0.0835862	1.19754	1.49625
238688_at	TPM1	3.11127	0.624992	0.20088	1.5422	1.49625
232012_at	CAPN1	3.11111	0.421474	0.135474	1.3393	1.49625
212403_at	UBE3B	3.11081	0.267836	0.0860986	1.204	1.49625
222727_s_at	SLC24A6	3.10968	0.490764	0.157818	1.40519	1.49625
227017_at	ERICH1	3.10822	0.590584	0.190007	1.50586	1.49625
243386_at	CASZ1	3.10764	0.495829	0.159552	1.41013	1.49625
225080_at	MYO1C	3.10752	0.261887	0.084275	1.19905	1.49625
34206_at	ARAP1	3.10717	0.432324	0.139138	1.34941	1.49625
243923_at	AA262228	3.10716	0.780918	0.251329	1.71822	1.49625
225191_at	CIRBP	3.10677	0.731987	0.23561	1.66093	1.49625
214179_s_at	NFE2L1	3.10666	0.538095	0.173207	1.45205	1.49625
239803_at	AA764875	3.10664	0.570744	0.183718	1.48529	1.49625
206805_at	SEMA3A	3.10658	0.568056	0.182856	1.48252	1.49625
231111_at	AI122787	3.10377	0.94611	0.304827	1.92667	1.49625
210144_at	TBC1D22A	3.10373	0.793016	0.255504	1.73269	1.49625
204094_s_at	TSC22D2	3.1035	0.720164	0.232049	1.64737	1.49625
224427_s_at	PAPOLG	3.10287	0.790649	0.254812	1.72985	1.49625
206542_s_at	SMARCA2	3.10249	0.518175	0.167019	1.43214	1.49625
229431_at	RFXAP	3.10037	0.468528	0.15112	1.3837	1.49625
1569436_at	LOC400128	3.10014	0.293661	0.0947251	1.22575	1.49625
212838_at	DNMBP	3.1001	0.8939	0.288345	1.85819	1.49625
230041_at	AI378084	3.10001	0.550607	0.177615	1.4647	1.49625
1569128_at	C3orf38	3.09987	0.646747	0.208637	1.56563	1.49625
207094_at	CXCR1	3.09982	0.438379	0.14142	1.35508	1.49625
213431_x_at	SFI1	3.09938	0.385145	0.124265	1.30599	1.49625
201565_s_at	ID2	3.09872	0.496897	0.160355	1.41117	1.49625
202871_at	TRAF4	3.09856	0.41135	0.132755	1.32993	1.49625
209818_s_at	HABP4	3.0981	0.339927	0.109721	1.26569	1.49625
205013_s_at	ADORA2A	3.09776	0.739914	0.238854	1.67008	1.49625
222262_s_at	ETNK1	3.09729	0.470752	0.151988	1.38583	1.49625
211433_x_at	KIAA1539	3.09592	0.523268	0.169019	1.43721	1.49625
213405_at	RAB22A	3.09588	0.341943	0.110451	1.26746	1.49625
217686_at	PTPN1	3.09555	0.387172	0.125074	1.30783	1.49625
208310_s_at	C7orf28B	3.09512	0.654639	0.211507	1.57422	1.49625
40612_at	DOPEY1	3.09406	0.376749	0.121765	1.29841	1.49625
222512_at	NUB1	3.0934	0.404801	0.13086	1.32391	1.49625
228175_at	AL137310	3.0917	0.657329	0.212611	1.57716	1.49625
201646_at	SCARB2	3.09128	0.868035	0.280801	1.82517	1.49625
1570415_at	DDX52	3.09065	0.964875	0.312191	1.95189	1.49625
215921_at	NPIPL3	3.08995	0.709667	0.229669	1.63543	1.49625
1568706_s_at	AVIL	3.08928	0.288605	0.0934216	1.22146	1.49625
233564_s_at	CDADC1	3.08918	0.706154	0.228589	1.63145	1.49625
1553759_at	MCM9	3.08916	0.410581	0.13291	1.32922	1.49625
213657_s_at	BE858194	3.08908	0.657097	0.212716	1.57691	1.49625
203404_at	ARMCX2	3.08862	0.736234	0.23837	1.66582	1.49625
202025_x_at	ACAA1	3.08823	0.269894	0.0873944	1.20572	1.49625
222000_at	C1orf174	3.08788	0.53966	0.174767	1.45363	1.49625
214551_s_at	CD7	3.08756	1.2596	0.407958	2.39429	1.49625
[truncated: 2,796 more rows]

## Sheet: SAM-Wong
Gene ID	Gene Name	Score(d)	Numerator(r)	Denominator(s+s0)	Fold Change	q-value(%)
ILMN_1665095	NELF	31.205	2.14382	0.068701	4.41929	0
ILMN_1676718	CD97	28.2336	1.42395	0.0504347	2.6832	0
ILMN_1730622	EVL	24.8937	2.30216	0.0924795	4.93194	0
ILMN_1684575	TNIP2	22.0999	0.568152	0.0257084	1.48262	0
ILMN_1714433	MARCKSL1	21.5624	1.70788	0.0792063	3.2668	0
ILMN_1685441	DDEFL1	19.8985	1.33263	0.0669717	2.51862	0
ILMN_1668675	PAPSS2	18.8542	2.07722	0.110173	4.21994	0
ILMN_1673305	RHOC	18.4406	3.25628	0.176582	9.55516	0
ILMN_1671237	GNGT2	18.2472	1.86946	0.102452	3.65395	0
ILMN_1672486	TCF7L2	17.8449	2.80887	0.157405	7.00737	0
ILMN_1780825	RRAS	17.7651	1.86077	0.104743	3.63201	0
ILMN_1656826	SH3RF1	17.0198	1.3614	0.0799891	2.56934	0
ILMN_1660111	UCHL3	16.033	0.629775	0.0392799	1.54732	0
ILMN_1776384	ALDH16A1	15.9608	0.880198	0.0551474	1.84063	0
ILMN_1657181	C1QA	15.9466	4.26772	0.267625	19.2624	0
ILMN_1752455	DOCK5	15.7477	0.746092	0.0473777	1.67724	0
ILMN_1786823	ICAM2	15.7089	1.41359	0.0899864	2.66399	0
ILMN_1750960	NTHL1	15.6784	0.767588	0.0489584	1.70242	0
ILMN_1737441	CD79B	15.5691	3.15201	0.202452	8.8889	0
ILMN_1805477	SH2D3C	15.4629	1.52132	0.0983849	2.87053	0
ILMN_1655296	UTRN	15.3606	1.66729	0.108543	3.17616	0
ILMN_1719256	CKS1B	15.033	2.03188	0.135161	4.08938	0
ILMN_1745420	PHF19	14.9828	1.18416	0.0790343	2.2723	0
ILMN_1653026	PLAC8	14.9224	1.52029	0.10188	2.86849	0
ILMN_1789233	VPS37C	14.8992	0.81318	0.0545788	1.75708	0
ILMN_1699908	IL12RB1	14.5099	0.881023	0.0607189	1.84168	0
ILMN_1755658	ABI3	14.3601	2.3293	0.162207	5.02561	0
ILMN_1740265	ACOT7	14.173	0.890232	0.0628117	1.85347	0
ILMN_1735930	KLF2	13.9707	0.9696	0.0694022	1.9583	0
ILMN_1713835	C9ORF165	13.8547	1.35204	0.0975874	2.55273	0
ILMN_1789636	CD79B	13.8074	2.58652	0.187329	6.0065	0
ILMN_1664016	ARHGEF18	13.6014	0.960918	0.0706482	1.94655	0
ILMN_1674514	CAMK1	13.4866	1.02575	0.0760571	2.03602	0
ILMN_1756676	PHF19	13.453	1.07966	0.0802545	2.11354	0
ILMN_1752249	FAM38A	13.3986	1.01746	0.0759374	2.02435	0
ILMN_1780283	LOC198437	13.0884	1.535	0.11728	2.89789	0
ILMN_1780560	MYO18A	13.0836	0.962794	0.073588	1.94908	0
ILMN_1809653	ASPHD2	12.9739	0.697952	0.0537965	1.6222	0
ILMN_1759915	ARPC1A	12.8808	0.419176	0.0325426	1.33716	0
ILMN_1813187	CALML4	12.7005	1.72403	0.135745	3.30357	0
ILMN_1809467	VAMP5	12.664	0.950827	0.0750813	1.93298	0
ILMN_1763207	SNFT	12.6524	2.38367	0.188397	5.21862	0
ILMN_1763129	XTP3TPA	12.5739	0.781214	0.0621297	1.71858	0
ILMN_1736806	PAG1	12.4228	1.70377	0.137149	3.25751	0
ILMN_1764788	TNFRSF1B	12.3832	0.644053	0.0520104	1.56271	0
ILMN_1800008	ACAT1	12.3645	0.428536	0.0346586	1.34587	0
ILMN_1769412	RAPGEF1	12.3272	0.986477	0.0800247	1.98134	0
ILMN_1803686	ADA	12.2485	3.30179	0.269566	9.86138	0
ILMN_1815890	IL12RB1	12.2166	1.29088	0.105666	2.44678	0
ILMN_1723900	TNFRSF25	12.1775	1.4874	0.122143	2.80383	0
ILMN_1800787	RFTN1	12.1726	1.29989	0.106788	2.46209	0
ILMN_1786601	PLAGL2	12.1641	1.52477	0.12535	2.8774	0
ILMN_1791728	SLC25A25	12.1465	1.30008	0.107033	2.46242	0
ILMN_1652389	CALML4	11.9961	1.68729	0.140653	3.22051	0
ILMN_1673363	CD97	11.9567	1.10553	0.0924611	2.15178	0
ILMN_1690610	RALY	11.9379	0.292224	0.0244787	1.22453	0
ILMN_1771627	ZMIZ1	11.8242	0.698641	0.0590855	1.62298	0
ILMN_1815306	AP2A1	11.7313	0.960482	0.0818736	1.94596	0
ILMN_1799614	PNPLA6	11.6265	1.04869	0.0901981	2.06864	0
ILMN_1812953	PPARGC1B	11.555	1.04458	0.0904009	2.06276	0
ILMN_1782403	PRR11	11.5275	0.632	0.0548254	1.54971	0
ILMN_1695946	LOC388610	11.451	2.08434	0.182023	4.24081	0
ILMN_1666122	HEG1	11.4136	2.19844	0.192616	4.58983	0
ILMN_1722834	RGS12	11.3321	1.98518	0.175182	3.95913	0
ILMN_1735218	ARRB1	11.3241	1.0631	0.0938799	2.08942	0
ILMN_1794677	TMC6	11.3022	1.57681	0.139513	2.9831	0
ILMN_1794337	VDR	11.2984	0.588341	0.0520729	1.50352	0
ILMN_1695731	TUBG1	11.2905	0.764187	0.0676843	1.69841	0
ILMN_1737043	LTB	11.2724	1.94329	0.172393	3.8458	0
ILMN_1697166	C9ORF78	11.2472	0.708435	0.0629875	1.63403	0
ILMN_1750202	RAB7L1	11.2031	1.23177	0.109949	2.34855	0
ILMN_1754121	CSK	11.1006	0.853874	0.0769211	1.80735	0
ILMN_1713249	PHF19	11.0212	1.544	0.140094	2.91603	0
ILMN_1748923	SMC2	10.9172	0.296996	0.0272045	1.22858	0
ILMN_1787376	LASS5	10.9165	0.573844	0.0525667	1.48848	0
ILMN_1774062	SLC25A5	10.8977	0.295599	0.027125	1.22739	0
ILMN_1784737	EDG6	10.869	1.08838	0.100137	2.12636	0
ILMN_1657708	MGLL	10.8578	1.21865	0.112237	2.32729	0
ILMN_1677200	CYFIP2	10.8351	2.31582	0.213732	4.97886	0
ILMN_1710434	TBC1D10C	10.7935	1.31905	0.122207	2.49501	0
ILMN_1732809	ALG9	10.7202	0.655804	0.0611749	1.57549	0
ILMN_1707051	NFATC1	10.6668	1.18761	0.111336	2.27774	0
ILMN_1678435	SRD5A2L	10.6331	0.605388	0.0569344	1.52139	0
ILMN_1795937	VIL2	10.6303	1.01265	0.0952599	2.01761	0
ILMN_1697491	FLJ14213	10.6251	2.5894	0.243706	6.01848	0
ILMN_1813374	C19ORF28	10.6032	0.817464	0.0770958	1.76231	0
ILMN_1686647	CCM2	10.5927	0.486342	0.045913	1.40089	0
ILMN_1808584	FAM36A	10.5858	0.598928	0.0565783	1.51459	0
ILMN_1722158	CASP5	10.5839	2.23195	0.210882	4.69767	0
ILMN_1770977	TMEM134	10.5796	0.99532	0.0940793	1.99352	0
ILMN_1720513	SETBP1	10.4992	2.47402	0.235638	5.55588	0
ILMN_1771179	CYB561	10.4469	0.806209	0.0771723	1.74861	0
ILMN_1698220	PHTF2	10.4385	1.7831	0.17082	3.44164	0
ILMN_1795865	FGFRL1	10.396	2.22248	0.213782	4.66695	0
ILMN_1796409	C1QB	10.3901	3.70123	0.356228	13.0071	0
ILMN_1664233	LOC644590	10.2126	1.43055	0.140076	2.6955	0
ILMN_1693242	ZNF342	10.1965	1.09307	0.1072	2.13328	0
ILMN_1728512	YWHAH	10.196	0.75501	0.0740492	1.68764	0
ILMN_1769118	42256	10.1941	0.756769	0.074236	1.6897	0
ILMN_1770053	RBBP7	10.1765	0.676391	0.0664658	1.59814	0
ILMN_1763000	CENTA2	10.1743	0.637797	0.0626871	1.55595	0
ILMN_1654016	MRLC2	10.1695	0.697713	0.0686084	1.62193	0
ILMN_1711157	NOTCH4	10.1313	1.4895	0.147019	2.80792	0
ILMN_1715569	CCDC53	10.1288	0.689996	0.0681224	1.61328	0
ILMN_1729319	USP7	10.1118	0.386823	0.0382546	1.30751	0
ILMN_1856480	HS.19339	10.111	1.53305	0.151621	2.89396	0
ILMN_1754947	TBC1D1	10.096	0.477246	0.0472707	1.39208	0
ILMN_1815057	PDGFRB	10.0856	1.08607	0.107685	2.12296	0
ILMN_1738589	MGLL	9.95552	0.702584	0.0705724	1.62742	0
ILMN_1708605	LOC652481	9.91824	0.427231	0.0430753	1.34465	0
ILMN_1788283	COTL1	9.91276	0.939377	0.0947644	1.9177	0
ILMN_1749591	ITGAL	9.87843	1.24979	0.126517	2.37807	0
ILMN_1727709	GPBAR1	9.85329	1.10538	0.112183	2.15155	0
ILMN_1654586	RASA3	9.79089	0.711265	0.0726456	1.63724	0
ILMN_1804815	ACP2	9.78553	1.16418	0.11897	2.24106	0
ILMN_1718565	CDKN1C	9.77826	4.03316	0.412462	16.372	0
ILMN_1653466	HES4	9.76414	4.50844	0.461734	22.7601	0
ILMN_1671565	RNASET2	9.75463	0.462055	0.0473677	1.3775	0
ILMN_1756118	PPM1F	9.69783	0.572307	0.059014	1.4869	0
ILMN_1696549	BIRC3	9.68473	1.23663	0.127688	2.35647	0
ILMN_1656145	GOT1	9.63696	1.196	0.124105	2.29103	0
ILMN_1656293	GOSR2	9.61696	0.866648	0.0901166	1.82342	0
ILMN_1778321	SLC2A6	9.56417	1.5444	0.161478	2.91683	0
ILMN_1781061	C1ORF174	9.5354	0.666312	0.0698777	1.58701	0
ILMN_1758315	SLC9A9	9.53492	0.435516	0.0456759	1.35239	0
ILMN_1768020	NY-SAR-48	9.49766	0.654961	0.0689603	1.57457	0
ILMN_1653856	STS-1	9.49568	2.11446	0.222675	4.33026	0
ILMN_1704253	C6ORF106	9.48839	0.448083	0.0472243	1.36423	0
ILMN_1738749	MAST3	9.48017	0.736951	0.077736	1.66665	0
ILMN_1774605	VDAC1	9.43957	0.257005	0.0272263	1.195	0
ILMN_1702806	PDCL3	9.43691	0.779199	0.0825693	1.71618	0
ILMN_1654087	POU2F2	9.42948	0.992084	0.105211	1.98906	0
ILMN_1795666	SNX24	9.42759	0.349641	0.0370869	1.27424	0
ILMN_1701434	RAP1B	9.40266	0.980046	0.104231	1.97253	0
ILMN_1800512	HMOX1	9.34985	2.02572	0.216658	4.07196	0
ILMN_1669424	LOC646531	9.34748	0.555585	0.0594369	1.46976	0
ILMN_1733068	ARHGAP1	9.3443	0.842671	0.0901803	1.79337	0
ILMN_1738449	STIM2	9.30769	0.646725	0.0694829	1.56561	0
ILMN_1810289	FER1L3	9.26332	1.81872	0.196336	3.52768	0
ILMN_1763386	BID	9.2628	0.806135	0.0870292	1.74852	0
ILMN_1652918	RHOF	9.232	0.87656	0.094948	1.83599	0
ILMN_1660315	SPN	9.17272	1.10315	0.120265	2.14824	0
ILMN_1776076	POFUT1	9.15184	1.16742	0.127561	2.24609	0
ILMN_1697409	TNFRSF14	9.13787	0.526706	0.0576399	1.44064	0
ILMN_1764609	PWWP2	9.13487	1.12805	0.123488	2.18563	0
ILMN_1807264	CD2BP2	9.11727	0.324607	0.0356036	1.25232	0
ILMN_1653220	PITPNM1	9.08385	0.999629	0.110045	1.99949	0
ILMN_1651692	STK10	9.07553	0.938516	0.103412	1.91656	0
ILMN_1723971	SLC29A1	9.05038	0.977289	0.107983	1.96876	0
ILMN_1795089	FLJ21438	9.02399	1.04781	0.116114	2.06739	0
ILMN_1730491	FMNL2	9.0176	2.33361	0.258784	5.04065	0
ILMN_1741712	MS4A4A	9.00514	0.87568	0.0972423	1.83487	0
ILMN_1769158	ISOC2	8.97443	0.751123	0.0836958	1.6831	0
ILMN_1805225	MBOAT5	8.94909	0.853348	0.0953559	1.80669	0
ILMN_1794715	GPR137B	8.92771	1.76633	0.197848	3.40188	0
ILMN_1659524	C6ORF66	8.9198	0.662407	0.0742625	1.58272	0
ILMN_1704750	TUBB	8.90923	0.51631	0.0579522	1.43029	0
ILMN_1727672	HK1	8.90402	0.440437	0.0494649	1.35702	0
ILMN_1749115	RTN2	8.88533	0.496659	0.0558965	1.41094	0
ILMN_1795881	SNED1	8.87764	0.644988	0.0726531	1.56373	0
ILMN_1771987	SLC44A2	8.86992	1.7127	0.193091	3.27774	0
ILMN_1652082	ELF4	8.84662	0.790537	0.0893604	1.72972	0
ILMN_1668713	MGC29891	8.84379	0.341087	0.038568	1.26671	0
ILMN_1665877	RNF149	8.83476	0.900833	0.101965	1.86714	0
ILMN_1676980	MTSS1	8.82626	2.71268	0.307342	6.55538	0
ILMN_1847494	HS.88156	8.8134	0.612065	0.0694471	1.52845	0
ILMN_1743932	MS4A7	8.81281	1.53047	0.173665	2.88881	0
ILMN_1659206	RARA	8.81169	0.888753	0.100861	1.85157	0
ILMN_1701306	MRRF	8.80378	0.314447	0.0357172	1.24353	0
ILMN_1694757	CTSL1	8.69179	0.910189	0.104718	1.87929	0
ILMN_1693552	CD300A	8.68736	0.84324	0.0970652	1.79408	0
ILMN_1680675	MRRF	8.66657	0.488516	0.0563679	1.403	0
ILMN_1686623	CSF1R	8.65208	1.3258	0.153235	2.50672	0
ILMN_1704529	PPIA	8.64766	0.430347	0.0497645	1.34756	0
ILMN_1683576	MAGED2	8.64723	0.601206	0.0695258	1.51698	0
ILMN_1786492	PLVAP	8.64697	1.9328	0.223524	3.81796	0
ILMN_1775637	CBFA2T3	8.64309	0.757873	0.0876855	1.691	0
ILMN_1766654	OSBPL5	8.62595	0.736849	0.0854224	1.66653	0
ILMN_1804117	FAM89B	8.62562	0.617501	0.0715892	1.53422	0
ILMN_1691119	RNF122	8.56277	2.21226	0.258359	4.63402	0
ILMN_1672878	ABR	8.55343	0.539868	0.0631172	1.45384	0
ILMN_1652027	GABBR1	8.54524	1.12749	0.131944	2.18478	0
ILMN_1755092	C20ORF55	8.5411	2.211	0.258866	4.62996	0
ILMN_1710923	SLAMF7	8.5334	1.72114	0.201695	3.29697	0
ILMN_1658247	OAS1	8.52794	0.953958	0.111863	1.93718	0
ILMN_1671158	MRPL13	8.52344	0.723508	0.0848846	1.65119	0
ILMN_1662556	GALNT10	8.50001	0.343836	0.0404513	1.26913	0
ILMN_1791057	IFNAR2	8.48316	0.820406	0.0967099	1.7659	0
ILMN_1674236	HSPB1	8.47162	1.77746	0.209814	3.42822	0
ILMN_1667925	LOC644850	8.45512	0.720244	0.0851844	1.64746	0
ILMN_1690546	PPP3CC	8.44382	0.519124	0.0614797	1.43308	0
ILMN_1695792	CUL4A	8.41547	0.522548	0.0620938	1.43649	0
ILMN_1799367	TXNDC14	8.40681	0.39564	0.0470618	1.31553	0
ILMN_1794594	RASGRP2	8.37356	1.45405	0.173647	2.73976	0
ILMN_1713037	PFKL	8.35662	0.614728	0.0735619	1.53127	0
ILMN_1715482	ULK2	8.3336	0.970395	0.116444	1.95938	0
ILMN_1656904	SLC1A4	8.31755	1.11491	0.134044	2.16582	0
ILMN_1792207	MLX	8.30458	0.335496	0.0403989	1.26181	0
ILMN_1749738	APBA2BP	8.29929	0.261713	0.0315344	1.1989	0
ILMN_1688373	LST1	8.29878	1.11302	0.134119	2.16298	0
ILMN_1708303	FLJ39501	8.29149	2.21502	0.267144	4.64288	0
ILMN_1837514	HS.171186	8.28809	0.121369	0.0146438	1.08777	0
ILMN_1812995	CTSL1	8.28645	2.72489	0.328837	6.61111	0
ILMN_1659197	PDE8B	8.27872	1.57676	0.19046	2.983	0
ILMN_1668270	ZDHHC18	8.2696	0.804412	0.0972734	1.74643	0
ILMN_1750658	HAX1	8.25431	0.406935	0.0492997	1.32587	0
ILMN_1713855	LOC644311	8.24124	0.180261	0.021873	1.13309	0
ILMN_1696643	TLN1	8.23263	0.39205	0.0476215	1.31226	0
ILMN_1662306	RABL3	8.23247	0.287239	0.034891	1.2203	0
ILMN_1695271	RPP25	8.22619	0.749212	0.0910764	1.68087	0
ILMN_1739792	RHOG	8.22087	0.489918	0.0595945	1.40437	0
ILMN_1735093	TIMELESS	8.20505	0.661284	0.0805948	1.58149	0
ILMN_1902363	HS.123849	8.19039	0.153323	0.0187199	1.11213	0
ILMN_1702177	GLO1	8.18335	0.386899	0.0472788	1.30758	0
ILMN_1709549	PLEKHM1	8.17661	0.424711	0.0519422	1.3423	0
ILMN_1721621	NKTR	8.17055	1.00209	0.122646	2.00289	0
ILMN_1767459	POLR3B	8.16564	0.314396	0.0385023	1.24349	0
ILMN_1808407	SH2D3C	8.16497	1.16452	0.142624	2.24159	0
ILMN_1715324	HSD17B8	8.15246	1.00565	0.123355	2.00785	0
ILMN_1807808	MACF1	8.12885	0.855671	0.105263	1.8096	0
ILMN_1660775	TPM3	8.1243	0.365154	0.0449459	1.28802	0
ILMN_1770824	ARHGAP4	8.1196	0.492224	0.0606217	1.40661	0
ILMN_1659257	TNFRSF8	8.11184	1.63093	0.201055	3.09712	0
ILMN_1695829	TTYH2	8.11106	1.03628	0.127761	2.05093	0
ILMN_1804277	SPRED1	8.07832	2.20195	0.272575	4.60101	0
ILMN_1728627	CTNNBL1	8.06749	0.305858	0.0379124	1.23615	0
ILMN_1682761	UNQ5783	8.06341	0.95194	0.118057	1.93447	0.143547
ILMN_1747344	IL3RA	8.06039	1.20341	0.149299	2.30283	0.143547
ILMN_1653708	CORO1B	8.042	0.622353	0.0773878	1.53938	0.143547
ILMN_1738468	KEL	8.04035	0.468845	0.0583115	1.384	0.143547
ILMN_1660202	PAG1	8.0397	0.241643	0.0300562	1.18234	0.143547
ILMN_1761159	FAM62A	8.03902	0.595909	0.074127	1.51142	0.143547
ILMN_1786036	GPATCH2	8.03781	0.325165	0.0404544	1.25281	0.143547
ILMN_1776109	ZNF622	8.0347	0.428114	0.0532831	1.34547	0.143547
ILMN_1887177	HS.567677	8.02459	0.504009	0.0628081	1.41815	0.143547
ILMN_1800419	LOC645508	7.99756	0.335235	0.0419171	1.26158	0.143547
ILMN_1728639	FCGR3B	7.98499	1.986	0.248717	3.96137	0.143547
ILMN_1660858	RIN1	7.97573	1.17725	0.147604	2.26145	0.143547
ILMN_1772731	HAGH	7.96503	0.739425	0.0928339	1.66951	0.143547
ILMN_1717334	VAV1	7.95542	0.730664	0.0918448	1.6594	0.143547
ILMN_1784217	SOX15	7.95329	0.979433	0.123148	1.97169	0.143547
ILMN_1736015	PHF17	7.95033	0.702501	0.0883612	1.62732	0.143547
ILMN_1696347	CTSC	7.92053	0.938857	0.118535	1.91701	0.143547
ILMN_1661595	C1ORF53	7.90959	0.544549	0.0688467	1.45856	0.143547
ILMN_1803814	LRRFIP1	7.90323	1.11691	0.141324	2.16882	0.143547
ILMN_1766090	XYLT1	7.88839	0.68019	0.0862267	1.60235	0.143547
ILMN_1673352	IFITM2	7.88686	1.35703	0.172062	2.56157	0.143547
ILMN_1719543	MAF	7.87905	1.46272	0.185647	2.75628	0.143547
ILMN_1767475	CERK	7.85414	0.686091	0.087354	1.60892	0.143547
ILMN_1726523	OR10G3	7.84602	0.502963	0.0641043	1.41712	0.143547
ILMN_1815361	BIRC4	7.84536	0.44884	0.0572109	1.36494	0.143547
ILMN_1652787	PIK3AP1	7.84024	1.05805	0.134951	2.08212	0.143547
ILMN_1692731	TTYH3	7.8186	0.641849	0.0820927	1.56033	0.143547
ILMN_1668605	ASAHL	7.81644	0.904757	0.115751	1.87223	0.143547
ILMN_1692948	CCDC90B	7.79735	0.33979	0.0435776	1.26557	0.143547
ILMN_1768031	DEDD2	7.79665	0.680799	0.0873195	1.60303	0.143547
ILMN_1674891	KIAA1618	7.79462	0.176931	0.0226991	1.13048	0.143547
ILMN_1721093	TAF10	7.79168	0.392032	0.0503142	1.31224	0.143547
ILMN_1735250	SPRYD3	7.78517	0.86791	0.111482	1.82502	0.143547
ILMN_1679555	TIMM23	7.78167	0.442481	0.0568619	1.35894	0.143547
ILMN_1790953	TBCB	7.77818	0.556156	0.071502	1.47035	0.143547
ILMN_1683273	SNAPC5	7.72165	0.27343	0.0354108	1.20868	0.143547
ILMN_1712386	C21ORF45	7.72045	0.34414	0.0445752	1.26939	0.143547
ILMN_1659659	MAGEH1	7.70478	0.355681	0.0461637	1.27959	0.143547
ILMN_1768784	PSMC2	7.69198	0.679287	0.088311	1.60135	0.143547
ILMN_1758487	MGC40499	7.68819	0.439215	0.0571286	1.35587	0.143547
ILMN_1698834	AMDHD2	7.68663	0.299116	0.0389137	1.23039	0.143547
ILMN_1723625	MAP4K2	7.68202	1.15078	0.149802	2.22035	0.143547
ILMN_1711928	FLJ20920	7.67976	0.752329	0.0979626	1.68451	0.143547
ILMN_1771139	FBXO31	7.6769	0.64163	0.0835793	1.56009	0.143547
ILMN_1798880	RPA4	7.67564	0.319032	0.0415643	1.24749	0.143547
ILMN_1792885	CTSC	7.66527	1.36944	0.178656	2.58371	0.143547
ILMN_1731977	LYL1	7.65304	0.670519	0.0876146	1.59164	0.143547
ILMN_1735495	TBC1D8	7.64633	1.46838	0.192038	2.76712	0.143547
ILMN_1819783	HS.415576	7.63417	0.584082	0.0765089	1.49908	0.143547
ILMN_1814737	LNPEP	7.62965	0.612292	0.0802516	1.52869	0.143547
ILMN_1803647	C3ORF28	7.62299	0.850511	0.111572	1.80314	0.143547
ILMN_1754629	TRAK1	7.61861	0.472917	0.062074	1.38791	0.143547
ILMN_1790962	FLJ45909	7.60904	1.26112	0.165739	2.39681	0.143547
ILMN_1666385	CALM3	7.60645	0.376539	0.0495026	1.29822	0.143547
ILMN_1652920	AIP	7.59935	0.466296	0.0613599	1.38156	0.143547
ILMN_1744900	FANCG	7.59207	0.228564	0.0301057	1.17167	0.143547
ILMN_1793474	INSIG1	7.58035	2.32419	0.306608	5.00785	0.143547
ILMN_1801040	SPN	7.57486	1.35591	0.179001	2.55958	0.143547
ILMN_1787461	RUNX3	7.57475	1.41993	0.187455	2.67572	0.143547
ILMN_1797107	SCLT1	7.56945	0.777731	0.102746	1.71443	0.143547
ILMN_1664068	ERGIC1	7.55845	0.618924	0.081885	1.53573	0.143547
ILMN_1785175	SWAP70	7.54647	1.15343	0.152844	2.22442	0.143547
ILMN_1802242	POFUT1	7.54224	0.276888	0.0367117	1.21158	0.143547
ILMN_1725700	MOV10	7.53647	1.29192	0.171422	2.44853	0.143547
ILMN_1718297	EML4	7.52972	1.37191	0.1822	2.58813	0.143547
ILMN_1842286	HS.580229	7.52876	0.925783	0.122966	1.89972	0.143547
ILMN_1688326	REPS1	7.52085	0.696409	0.0925971	1.62047	0.143547
ILMN_1696670	LOC92497	7.5128	0.446884	0.059483	1.36309	0.143547
ILMN_1795905	ZBTB4	7.5106	0.711741	0.0947648	1.63778	0.143547
ILMN_1724438	RABGAP1	7.50797	0.689269	0.0918051	1.61247	0.143547
ILMN_1716895	RPA3	7.5076	0.532027	0.0708652	1.44596	0.143547
ILMN_1716583	NME7	7.49457	0.352094	0.0469798	1.27641	0.143547
ILMN_1867848	HS.145481	7.46447	0.713288	0.0955579	1.63954	0.143547
ILMN_1699208	NAP1L1	7.46444	1.65038	0.221099	3.13916	0.143547
ILMN_1769779	PTP4A3	7.44379	2.55607	0.343383	5.88104	0.223901
ILMN_1690653	CDK2AP2	7.439	0.607148	0.0816169	1.52325	0.223901
ILMN_1664537	USP11	7.43711	0.445648	0.0599222	1.36193	0.223901
ILMN_1758158	LILRB1	7.4352	1.16844	0.15715	2.24768	0.223901
ILMN_1718936	LST1	7.43148	1.43061	0.192507	2.69561	0.223901
ILMN_1738816	FOXO1A	7.42961	1.21122	0.163026	2.31534	0.223901
ILMN_1894072	HS.561747	7.41916	1.71608	0.231304	3.28543	0.223901
ILMN_1807972	MICAL1	7.41719	0.745736	0.100542	1.67683	0.223901
ILMN_1813139	ANKDD1A	7.41608	0.749969	0.101127	1.68176	0.223901
ILMN_1677085	RGS19	7.41062	0.535124	0.0722104	1.44907	0.223901
ILMN_1707503	C1ORF144	7.40148	0.431881	0.0583507	1.34899	0.223901
ILMN_1794333	POU2F1	7.38651	0.554846	0.0751161	1.46901	0.223901
ILMN_1652540	C5ORF16	7.36444	0.840526	0.114133	1.7907	0.223901
ILMN_1784250	FZD1	7.35022	0.951666	0.129475	1.93411	0.223901
ILMN_1671288	ODF2	7.33543	0.311269	0.0424336	1.2408	0.223901
ILMN_1695744	LILRB2	7.33068	0.889176	0.121295	1.85212	0.223901
ILMN_1715546	LOC441191	7.31819	0.407896	0.0557373	1.32675	0.223901
ILMN_1680378	DRB1	7.30767	0.411166	0.056265	1.32976	0.223901
ILMN_1721029	RHEBL1	7.28534	0.260709	0.0357854	1.19807	0.223901
ILMN_1733191	CCDC26	7.27416	0.626855	0.0861756	1.5442	0.223901
ILMN_1740170	C22ORF16	7.24918	0.707205	0.0975566	1.63264	0.223901
ILMN_1781155	LYN	7.24888	0.969111	0.133691	1.95763	0.223901
ILMN_1733282	EPS8	7.24598	1.4947	0.20628	2.81805	0.223901
ILMN_1715896	PMVK	7.24189	0.689567	0.0952191	1.6128	0.223901
ILMN_1671791	PCK2	7.2339	0.798536	0.110388	1.73934	0.223901
ILMN_1725071	CCDC12	7.23169	0.870623	0.12039	1.82845	0.223901
ILMN_1733831	PGBD5	7.22149	0.187142	0.0259146	1.13851	0.223901
ILMN_1668900	ADRBK2	7.22123	0.33087	0.0458191	1.25777	0.223901
ILMN_1798467	FRYL	7.22109	0.196831	0.0272578	1.14618	0.223901
ILMN_1841468	HS.571120	7.21914	0.440018	0.0609516	1.35662	0.223901
ILMN_1682993	NKG7	7.2092	2.20137	0.305355	4.59914	0.223901
ILMN_1682098	PSMA4	7.20486	0.458205	0.0635966	1.37383	0.223901
ILMN_1674508	MDM1	7.20078	0.33917	0.0471018	1.26503	0.223901
ILMN_1675640	OAS1	7.19187	1.13764	0.158184	2.2002	0.223901
ILMN_1673676	SNX5	7.18498	0.90469	0.125914	1.87214	0.223901
ILMN_1746618	PAQR7	7.18379	0.525552	0.073158	1.43948	0.223901
ILMN_1662852	IQCK	7.18082	0.871191	0.121322	1.82917	0.223901
ILMN_1788363	MLH1	7.18009	0.658464	0.0917069	1.5784	0.223901
ILMN_1674866	TADA3L	7.17687	0.50269	0.070043	1.41685	0.223901
ILMN_1750785	SYTL1	7.17201	1.29685	0.180821	2.45692	0.223901
ILMN_1687213	C8ORF13	7.16751	1.2929	0.180384	2.45021	0.223901
ILMN_1778136	ZMYND15	7.15773	2.04374	0.28553	4.12314	0.223901
ILMN_1791569	PLXNA1	7.157	0.249278	0.0348299	1.18861	0.223901
ILMN_1661484	ZBTB45	7.15637	0.540642	0.0755469	1.45462	0.223901
ILMN_1662427	PTP4A3	7.15065	2.10813	0.294816	4.31131	0.223901
ILMN_1729762	PTPLAD1	7.14909	0.356813	0.0499103	1.28059	0.223901
ILMN_1673640	PAG1	7.14872	1.17349	0.164153	2.25556	0.223901
ILMN_1663080	LFNG	7.13874	1.42104	0.19906	2.67778	0.223901
ILMN_1707310	MGLL	7.13497	0.402051	0.0563494	1.32139	0.223901
ILMN_1737360	TSPYL3	7.13351	1.57226	0.220405	2.9737	0.223901
ILMN_1735548	HIVEP1	7.12674	0.645021	0.0905072	1.56376	0.223901
ILMN_1744442	C20ORF121	7.11283	0.361476	0.0508203	1.28474	0.223901
ILMN_1797604	CAP1	7.10717	0.397892	0.0559845	1.31758	0.223901
ILMN_1681591	PTPN1	7.09928	0.969563	0.136572	1.95825	0.223901
ILMN_1780036	WDR1	7.08911	0.544734	0.076841	1.45875	0.223901
ILMN_1664025	PXMP4	7.08018	0.683752	0.0965728	1.60631	0.223901
ILMN_1727761	GMEB1	7.07078	0.24663	0.0348802	1.18643	0.223901
ILMN_1711566	TIMP1	7.05773	1.22978	0.174246	2.34531	0.223901
ILMN_1676665	CUEDC1	7.05658	0.696013	0.0986331	1.62002	0.223901
ILMN_1845037	HS.489254	7.05494	0.89352	0.126652	1.8577	0.223901
ILMN_1662865	FLJ11151	7.0454	0.333608	0.0473512	1.26016	0.223901
ILMN_1738280	SGPP1	7.04219	2.33333	0.331336	5.03968	0.223901
ILMN_1682062	RYR1	7.02558	0.485183	0.0690595	1.39976	0.223901
ILMN_1800524	EMR2	7.02554	1.23499	0.175786	2.3538	0.223901
ILMN_1683959	THRAP2	7.0177	0.362722	0.0516868	1.28585	0.223901
ILMN_1717127	LST1	7.01658	0.859034	0.122429	1.81382	0.223901
ILMN_1778240	GFOD1	7.01444	1.12195	0.159949	2.17641	0.223901
ILMN_1767816	APH1B	7.01405	0.801424	0.11426	1.74282	0.223901
ILMN_1734346	C19ORF36	7.00662	0.394473	0.0563	1.31446	0.223901
ILMN_1812464	DOK2	7.00205	0.541372	0.0773163	1.45536	0.223901
ILMN_1661197	CLCF1	6.98468	1.2772	0.182857	2.42368	0.223901
ILMN_1664698	UNC119	6.98402	1.2648	0.181099	2.40294	0.223901
ILMN_1758529	P2RX1	6.98374	1.47396	0.211056	2.77784	0.223901
ILMN_1701991	SYNJ1	6.98282	0.684248	0.0979902	1.60686	0.223901
ILMN_1878029	HS.202577	6.96847	0.647379	0.0929012	1.56632	0.223901
ILMN_1714646	FGD2	6.96482	0.830663	0.119265	1.7785	0.223901
ILMN_1790156	CXORF23	6.95324	0.617996	0.0888788	1.53474	0.223901
ILMN_1674590	LOC652578	6.95168	0.666954	0.0959413	1.58772	0.223901
ILMN_1652079	LOC641846	6.94374	0.118591	0.0170789	1.08567	0.223901
ILMN_1690129	MGC50811	6.93835	0.336145	0.0484473	1.26238	0.223901
ILMN_1768761	MYBPC3	6.93344	0.571241	0.0823893	1.4858	0.223901
ILMN_1732452	MAPKAPK3	6.93244	0.729172	0.105183	1.65769	0.223901
ILMN_1761721	VPS35	6.92597	0.920261	0.132871	1.89246	0.223901
ILMN_1666545	GCNT1	6.90516	0.985052	0.142655	1.97939	0.223901
ILMN_1720838	DECR1	6.89982	0.398216	0.057714	1.31788	0.223901
ILMN_1813669	ANKS1A	6.89708	0.5124	0.0742924	1.42642	0.223901
ILMN_1771558	MCM4	6.89339	0.495725	0.0719132	1.41003	0.223901
ILMN_1781290	RHOA	6.89187	0.342402	0.0496821	1.26787	0.223901
ILMN_1791306	C9ORF103	6.88975	0.895869	0.130029	1.86073	0.223901
ILMN_1730621	IL8RBP	6.87951	1.67943	0.244121	3.20302	0.223901
ILMN_1713058	PSTPIP2	6.87516	0.58925	0.0857071	1.50446	0.223901
ILMN_1724169	APOBEC3G	6.86826	0.83923	0.12219	1.7891	0.223901
ILMN_1800598	MRPL15	6.86734	0.408234	0.0594458	1.32706	0.223901
ILMN_1793729	C15ORF39	6.85965	0.747316	0.108944	1.67867	0.355921
ILMN_1766024	PDCD10	6.85558	0.583077	0.0850515	1.49804	0.355921
ILMN_1670353	RAD51AP1	6.83337	0.58186	0.0851498	1.49678	0.355921
ILMN_1766487	LRRC25	6.83287	1.29078	0.188907	2.4466	0.355921
ILMN_1720889	SC4MOL	6.82905	0.415395	0.0608277	1.33366	0.355921
ILMN_1773496	THOC5	6.8246	0.692383	0.101454	1.61595	0.355921
ILMN_1784352	CCM2	6.82097	0.87678	0.128542	1.83627	0.355921
ILMN_1683682	DAGLA	6.81043	0.685043	0.100587	1.60775	0.355921
ILMN_1802615	CDK6	6.80504	1.0705	0.15731	2.10016	0.355921
ILMN_1795426	STXBP2	6.80128	0.482658	0.0709658	1.39732	0.355921
ILMN_1705477	CAMK1D	6.79823	0.375521	0.0552381	1.29731	0.355921
ILMN_1721089	FAM120A	6.79543	0.69609	0.102435	1.62011	0.355921
ILMN_1743864	FOXC1	6.78399	0.187636	0.0276587	1.1389	0.355921
ILMN_1668721	CCND3	6.78373	0.515708	0.0760213	1.4297	0.355921
ILMN_1727271	WARS	6.77743	1.41908	0.209384	2.67416	0.355921
ILMN_1753342	SAT1	6.77249	0.584975	0.0863752	1.50001	0.355921
ILMN_1771204	CDK2AP1	6.77111	0.71356	0.105383	1.63985	0.355921
ILMN_1655114	ABR	6.76759	0.405019	0.0598468	1.32411	0.355921
ILMN_1733515	LOXL3	6.76591	0.4405	0.0651058	1.35707	0.355921
ILMN_1736862	ATP1B1	6.76453	0.549883	0.0812891	1.46397	0.355921
ILMN_1801130	STOML1	6.74764	0.341614	0.0506272	1.26717	0.355921
ILMN_1799589	NOXA1	6.74584	0.893325	0.132426	1.85745	0.355921
ILMN_1703263	SP140	6.74056	0.737533	0.109417	1.66732	0.355921
ILMN_1852792	HS.534918	6.73173	0.142315	0.021141	1.10368	0.355921
ILMN_1668111	A3GALT2	6.7037	0.176237	0.0262895	1.12993	0.355921
ILMN_1771734	GMPS	6.69525	0.466464	0.0696709	1.38172	0.355921
ILMN_1744628	MGC19604	6.69473	0.47918	0.0715757	1.39395	0.355921
ILMN_1804556	TRPV2	6.68644	0.553641	0.0828005	1.46778	0.355921
ILMN_1703743	AATF	6.68043	0.176662	0.0264447	1.13027	0.355921
ILMN_1657509	TSEN54	6.67993	0.699647	0.104739	1.62411	0.355921
ILMN_1750760	ZNF341	6.67946	0.497471	0.0744778	1.41174	0.355921
ILMN_1800575	LOC649260	6.67441	0.316649	0.0474422	1.24543	0.355921
ILMN_1815552	NTAN1	6.67347	0.7464	0.111846	1.6776	0.355921
ILMN_1714554	SNX5	6.65709	0.576242	0.0865607	1.49096	0.355921
ILMN_1868797	HS.168950	6.65159	0.501838	0.0754463	1.41602	0.355921
ILMN_1743432	DGUOK	6.65052	0.313818	0.047187	1.24299	0.355921
ILMN_1764593	ACVR1B	6.64696	0.510369	0.0767824	1.42441	0.355921
ILMN_1738300	SLC4A8	6.64687	0.598551	0.0900501	1.5142	0.355921
ILMN_1751744	ANKRD41	6.63734	0.531694	0.0801065	1.44563	0.355921
ILMN_1706959	TIMM22	6.63686	0.341615	0.0514725	1.26717	0.355921
ILMN_1744905	AIG1	6.63514	0.523963	0.0789679	1.4379	0.355921
ILMN_1678037	HIRIP3	6.62376	0.696113	0.105093	1.62013	0.355921
ILMN_1768176	CXORF26	6.62185	0.495229	0.0747871	1.40954	0.355921
ILMN_1679177	MARS2	6.61907	0.363333	0.0548918	1.28639	0.355921
ILMN_1719905	TLR10	6.61395	0.351366	0.053125	1.27577	0.355921
ILMN_1781537	AOF1	6.61289	0.477978	0.0722797	1.39279	0.355921
ILMN_1800261	TUBA1B	6.61235	0.838315	0.12678	1.78796	0.355921
ILMN_1781408	THYN1	6.60831	0.402953	0.0609767	1.32221	0.355921
ILMN_1716687	TPM1	6.60592	0.399264	0.0604404	1.31884	0.355921
ILMN_1751753	IDH2	6.60374	0.556637	0.0842912	1.47084	0.355921
ILMN_1787280	C1ORF135	6.59501	0.301304	0.0456866	1.23226	0.355921
ILMN_1712574	LOC647908	6.58921	1.06881	0.162206	2.0977	0.355921
ILMN_1735592	LACE1	6.58468	0.183572	0.0278787	1.13569	0.355921
ILMN_1756787	CASP3	6.56785	1.37282	0.209022	2.58977	0.355921
ILMN_1713496	ST3GAL5	6.55563	1.10235	0.168154	2.14705	0.355921
ILMN_1712254	KIAA0922	6.55277	0.594406	0.0907106	1.50985	0.355921
ILMN_1798204	IL21R	6.54977	1.80036	0.274873	3.48306	0.355921
ILMN_1714952	ZNF703	6.53564	1.01745	0.155678	2.02434	0.355921
ILMN_1671404	SVIL	6.53267	1.06588	0.163162	2.09345	0.355921
ILMN_1751981	PIP5K2A	6.5323	0.603983	0.092461	1.51991	0.355921
ILMN_1788017	HSH2D	6.5236	0.685702	0.105111	1.60848	0.355921
ILMN_1750337	PNMA5	6.52036	0.42257	0.0648077	1.34031	0.355921
ILMN_1746864	PSCDBP	6.51878	1.00769	0.154583	2.01069	0.355921
ILMN_1756439	SCRN1	6.51529	1.46572	0.224966	2.76201	0.355921
ILMN_1802029	CTAGE1	6.51346	0.143109	0.0219712	1.10428	0.355921
ILMN_1770817	CAPNS1	6.51328	0.592754	0.0910069	1.50812	0.355921
ILMN_1654746	MAGED2	6.50722	0.519989	0.0799096	1.43394	0.355921
ILMN_1771966	BCCIP	6.50374	0.197966	0.0304388	1.14708	0.355921
ILMN_1697884	KIFAP3	6.50329	1.22096	0.187745	2.33102	0.355921
ILMN_1730077	RPUSD2	6.49836	0.915524	0.140885	1.88625	0.355921
ILMN_1692295	MYO1G	6.49153	0.759351	0.116976	1.69273	0.355921
ILMN_1760649	PCK2	6.48422	0.555347	0.0856459	1.46952	0.355921
ILMN_1653894	GMIP	6.48057	0.493257	0.0761132	1.40762	0.355921
ILMN_1758643	ZNF18	6.47998	0.255627	0.0394487	1.19385	0.355921
ILMN_1742830	LOC124220	6.47843	0.865228	0.133555	1.82163	0.355921
ILMN_1859956	HS.514346	6.47007	0.493603	0.0762902	1.40796	0.355921
ILMN_1692225	DOK3	6.46344	0.298451	0.0461752	1.22982	0.355921
ILMN_1749930	TMEM48	6.45714	0.448645	0.0694805	1.36476	0.355921
ILMN_1765146	IFNAR2	6.4525	0.65058	0.100826	1.5698	0.355921
ILMN_1705876	NAP1L1	6.45175	1.45223	0.225091	2.73631	0.355921
ILMN_1702301	DOCK10	6.45081	0.78115	0.121093	1.7185	0.355921
ILMN_1784717	RPS19	6.44874	0.348732	0.0540776	1.27344	0.355921
ILMN_1671607	DSCAML1	6.44773	0.30189	0.0468212	1.23276	0.355921
ILMN_1737847	RMND5B	6.44548	0.209609	0.0325203	1.15637	0.355921
ILMN_1708375	IRF1	6.44477	0.850052	0.131898	1.80257	0.355921
ILMN_1651405	BRD9	6.44342	0.304201	0.0472111	1.23473	0.355921
ILMN_1768712	NUDT8	6.43438	0.425592	0.0661435	1.34312	0.355921
ILMN_1818894	HS.170854	6.43152	0.84823	0.131886	1.80029	0.355921
ILMN_1767541	CENTD1	6.42632	1.03794	0.161515	2.0533	0.355921
ILMN_1660320	LOC644739	6.42392	0.56901	0.0885768	1.48351	0.355921
ILMN_1662026	BTK	6.41383	0.682844	0.106464	1.6053	0.355921
ILMN_1724062	LIN54	6.39048	0.369977	0.057895	1.29233	0.355921
ILMN_1707326	TASP1	6.38384	0.27193	0.0425966	1.20742	0.355921
ILMN_1725312	RASA1	6.3807	1.02176	0.160133	2.03039	0.355921
ILMN_1721833	IER5	6.36148	0.546509	0.0859091	1.46055	0.355921
ILMN_1729170	GPA33	6.36091	1.02959	0.161863	2.04145	0.355921
ILMN_1687495	SLC37A1	6.36067	0.560535	0.0881251	1.47482	0.355921
ILMN_1702279	KIF3B	6.35929	0.476145	0.0748739	1.39102	0.355921
ILMN_1798827	SRBD1	6.35522	1.28652	0.202435	2.43938	0.355921
ILMN_1822105	HS.573268	6.35149	0.635935	0.100124	1.55394	0.355921
ILMN_1872036	HS.370503	6.35138	0.471008	0.0741584	1.38608	0.355921
ILMN_1793651	UBE2N	6.34889	0.720896	0.113547	1.64821	0.355921
ILMN_1707720	SLC1A5	6.33974	0.630349	0.0994283	1.54794	0.580251
ILMN_1800463	UCKL1	6.32668	0.445833	0.0704688	1.3621	0.580251
ILMN_1683120	UNG	6.32276	0.68763	0.108755	1.61064	0.580251
ILMN_1727540	C1ORF112	6.31746	0.796307	0.126048	1.73665	0.580251
ILMN_1802502	TIAM2	6.31423	0.283914	0.0449641	1.21749	0.580251
ILMN_1731418	SP110	6.31052	0.897769	0.142266	1.86318	0.580251
ILMN_1716815	CEACAM1	6.31039	1.34409	0.212997	2.5387	0.580251
ILMN_1733048	DRAP1	6.30693	1.16893	0.18534	2.24844	0.580251
ILMN_1786168	LOC400464	6.30401	0.511413	0.0811251	1.42545	0.580251
ILMN_1816184	HS.561809	6.30202	0.29678	0.0470928	1.2284	0.580251
ILMN_1735909	TRPT1	6.3014	0.406143	0.0644529	1.32514	0.580251
ILMN_1803277	MVP	6.29317	0.389692	0.061923	1.31011	0.580251
ILMN_1672661	SP110	6.28172	0.610107	0.0971242	1.52637	0.580251
ILMN_1669832	TCF12	6.27948	0.649425	0.10342	1.56854	0.580251
ILMN_1667030	HSBP1	6.27828	0.717007	0.114204	1.64377	0.580251
ILMN_1693766	CEP135	6.27574	0.566851	0.0903242	1.48129	0.580251
ILMN_1655011	SERF1B	6.27461	0.555303	0.0885001	1.46948	0.580251
ILMN_1684155	FLJ23584	6.26909	0.440496	0.0702648	1.35707	0.580251
ILMN_1715411	FAM32A	6.25653	0.669031	0.106933	1.59	0.580251
ILMN_1653749	B4GALT5	6.25649	0.29735	0.0475266	1.22888	0.580251
ILMN_1655444	LOC728492	6.24481	0.573088	0.0917703	1.4877	0.580251
ILMN_1724826	DNM1L	6.24477	0.312786	0.0500877	1.2421	0.580251
ILMN_1702837	PSMD1	6.22943	0.326335	0.052386	1.25382	0.580251
ILMN_1700378	ZWILCH	6.22883	0.185391	0.0297633	1.13712	0.580251
ILMN_1789123	PLK4	6.22769	0.203754	0.0327173	1.15169	0.580251
ILMN_1738266	RASL10A	6.19304	0.402277	0.0649563	1.32159	0.580251
ILMN_1738921	ACAA1	6.18201	0.56364	0.0911743	1.47799	0.580251
ILMN_1728074	RNUXA	6.18187	0.446922	0.0722956	1.36313	0.580251
ILMN_1754798	KSR1	6.18157	0.313033	0.0506398	1.24232	0.580251
ILMN_1702676	C17ORF68	6.17751	0.260109	0.0421057	1.19757	0.580251
ILMN_1779442	MGC40499	6.1746	1.00281	0.162408	2.0039	0.580251
ILMN_1731889	ZFYVE21	6.17196	0.530294	0.0859198	1.44422	0.580251
ILMN_1772521	MTHFD1L	6.16975	0.359417	0.0582547	1.28291	0.580251
ILMN_1737704	POLR2A	6.16734	0.683948	0.110898	1.60653	0.580251
ILMN_1750130	GSPT1	6.16659	0.485848	0.0787871	1.40041	0.580251
ILMN_1679800	BXDC2	6.15863	0.358353	0.0581872	1.28196	0.580251
ILMN_1798233	PSMB9	6.15503	0.793908	0.128985	1.73376	0.580251
ILMN_1694502	PRIM1	6.14822	0.808059	0.13143	1.75085	0.580251
ILMN_1795697	PTP4A2	6.14728	0.822314	0.133769	1.76824	0.580251
ILMN_1747281	EVI5L	6.14501	0.652784	0.10623	1.5722	0.580251
ILMN_1733869	OGDH	6.14097	0.639587	0.104151	1.55788	0.580251
ILMN_1752283	ITCH	6.13884	0.444711	0.0724422	1.36104	0.580251
ILMN_1682572	KIAA0528	6.1343	0.899665	0.146661	1.86563	0.580251
ILMN_1711904	MXD3	6.13333	0.824716	0.134465	1.77119	0.580251
ILMN_1810591	FLJ32312	6.12489	0.273341	0.0446279	1.2086	0.580251
ILMN_1766496	NDUFV2	6.12072	0.403272	0.0658865	1.3225	0.580251
ILMN_1789436	FLJ20054	6.12038	0.403939	0.0659991	1.32312	0.580251
ILMN_1674706	MTHFD2	6.11219	0.870398	0.142404	1.82817	0.580251
ILMN_1704084	CMAH	6.11186	0.673265	0.110157	1.59468	0.580251
ILMN_1748881	MRAS	6.10984	0.597375	0.0977725	1.51296	0.580251
ILMN_1719986	MGC17330	6.10736	0.771425	0.126311	1.70695	0.580251
ILMN_1669252	CUL2	6.10324	0.302238	0.0495209	1.23306	0.580251
ILMN_1795754	CLIC2	6.09981	0.371341	0.0608775	1.29355	0.580251
ILMN_1791771	HCK	6.0929	0.834145	0.136905	1.7828	0.580251
ILMN_1651557	KDELC2	6.0918	0.144548	0.0237282	1.10538	0.580251
ILMN_1709396	PDCD10	6.07876	0.490437	0.0806805	1.40487	0.580251
ILMN_1651259	UGP2	6.07435	0.158884	0.0261565	1.11642	0.580251
ILMN_1730033	MSR1	6.07041	0.762916	0.125678	1.69692	0.580251
ILMN_1744986	ZNF350	6.05714	0.41216	0.0680454	1.33068	0.580251
ILMN_1726088	MBNL3	6.05364	0.315094	0.0520504	1.24409	0.580251
ILMN_1813671	SLC25A1	6.0446	0.37577	0.0621663	1.29753	0.580251
ILMN_1659752	LOC648154	6.03826	0.338278	0.0560224	1.26425	0.580251
ILMN_1758197	LOC653895	6.03759	0.174751	0.0289438	1.12877	0.580251
ILMN_1710726	APOBEC3F	6.02517	0.563569	0.0935359	1.47792	0.580251
ILMN_1763790	SIGLEC10	6.01592	2.1929	0.364517	4.57225	0.580251
ILMN_1810834	MSH5	6.00059	0.198193	0.033029	1.14726	0.580251
ILMN_1666670	RBX1	5.99586	0.427427	0.0712871	1.34483	0.580251
ILMN_1759008	ZNF689	5.98572	0.495511	0.0827822	1.40982	0.580251
ILMN_1652277	SECTM1	5.98282	0.329191	0.0550228	1.25631	0.580251
ILMN_1690442	C18ORF45	5.96979	0.615178	0.103049	1.53175	0.580251
ILMN_1799725	DOCK2	5.96496	0.338958	0.0568249	1.26484	0.580251
ILMN_1774375	LOC284422	5.96152	0.235843	0.039561	1.17759	0.580251
ILMN_1718982	BEST1	5.96125	0.689342	0.115637	1.61255	0.580251
ILMN_1707901	DHRS7B	5.96088	0.46264	0.0776126	1.37806	0.580251
ILMN_1803728	SLC35E4	5.95808	0.198075	0.0332447	1.14717	0.580251
ILMN_1674250	NCKAP1L	5.95665	0.423646	0.0711215	1.34131	0.580251
ILMN_1675391	SLC24A4	5.94191	0.275256	0.0463245	1.21021	0.580251
ILMN_1750321	LBA1	5.94044	1.0469	0.176233	2.06609	0.580251
ILMN_1669833	SH2B2	5.93992	0.500705	0.0842949	1.4149	0.580251
ILMN_1791904	ATP13A1	5.93965	0.466088	0.0784707	1.38136	0.580251
ILMN_1812489	CCDC21	5.93762	0.544112	0.0916382	1.45812	0.580251
ILMN_1724489	RFC4	5.93736	0.58042	0.0977572	1.49528	0.580251
ILMN_1659682	GALK2	5.9348	0.325712	0.0548818	1.25328	0.580251
ILMN_1660125	SFMBT2	5.93457	1.35344	0.22806	2.5552	0.580251
ILMN_1708798	EAF2	5.9339	0.662857	0.111707	1.58321	0.580251
ILMN_1724609	SLC2A8	5.93059	0.647625	0.109201	1.56659	0.580251
ILMN_1814173	SMARCA4	5.93025	0.335458	0.0565673	1.26178	0.580251
ILMN_1712888	HSPH1	5.92432	1.41042	0.238072	2.65814	0.580251
ILMN_1750703	MDM1	5.92062	1.58721	0.268082	3.00468	0.580251
ILMN_1776917	PKN1	5.91866	0.852286	0.144	1.80536	0.580251
ILMN_1697029	LIMS1	5.91543	0.411778	0.0696109	1.33032	0.580251
ILMN_1806432	NT5C	5.91048	0.629955	0.106583	1.54752	0.580251
ILMN_1815707	CALML4	5.90912	0.354455	0.0599844	1.2785	0.580251
ILMN_1657417	LOC441168	5.90646	1.24034	0.209997	2.36254	0.580251
ILMN_1673682	GATAD2A	5.90615	0.369403	0.0625455	1.29182	0.580251
ILMN_1789088	RNF207	5.90427	1.52677	0.258587	2.8814	0.580251
ILMN_1795400	TBCD	5.9025	0.974633	0.165122	1.96514	0.580251
ILMN_1812759	GCH1	5.89809	1.3457	0.228158	2.54153	0.580251
ILMN_1737066	PRPF19	5.8885	0.375376	0.0637472	1.29718	0.580251
ILMN_1777740	C8ORF55	5.8863	1.19715	0.20338	2.29287	0.580251
ILMN_1682368	DKFZP434K1815	5.88614	0.466002	0.0791694	1.38128	0.580251
ILMN_1682494	RSRC1	5.88219	0.437988	0.0744601	1.35471	0.580251
ILMN_1736130	C18ORF22	5.88127	0.259853	0.0441831	1.19736	0.580251
ILMN_1652805	PTPN13	5.87818	1.00002	0.170125	2.00003	0.580251
ILMN_1795158	FGR	5.87557	0.410533	0.0698712	1.32918	0.580251
ILMN_1674983	LOC387841	5.87117	0.697201	0.11875	1.62136	0.580251
ILMN_1762801	KLF12	5.86882	0.656611	0.111881	1.57638	0.580251
ILMN_1689189	ZBTB3	5.86661	0.460283	0.078458	1.37581	0.580251
ILMN_1657728	LOC643831	5.85245	0.218471	0.0373299	1.1635	0.580251
ILMN_1685095	CNO	5.8514	0.380526	0.0650317	1.30182	0.580251
ILMN_1758827	RTN4IP1	5.85089	0.348112	0.0594972	1.27289	0.580251
ILMN_1783805	PNMA3	5.84975	0.546512	0.0934249	1.46055	0.580251
ILMN_1783304	ATP1B3	5.84114	0.496913	0.0850713	1.41119	0.713898
ILMN_1673129	PCDH12	5.83833	0.483926	0.0828878	1.39854	0.713898
ILMN_1785060	TSPAN14	5.83508	1.03651	0.177635	2.05126	0.713898
ILMN_1797375	KLF12	5.83207	0.864141	0.148171	1.82026	0.713898
ILMN_1747244	CCNG2	5.8273	0.578471	0.099269	1.49327	0.713898
ILMN_1709333	OAS2	5.82572	0.644198	0.110578	1.56287	0.713898
ILMN_1679546	TES	5.82554	0.542603	0.0931421	1.4566	0.713898
ILMN_1680037	FAM65A	5.82426	0.40418	0.069396	1.32334	0.713898
ILMN_1739876	RAB3GAP1	5.81841	0.493616	0.0848369	1.40797	0.713898
ILMN_1682846	IFI30	5.81613	0.345934	0.0594784	1.27097	0.713898
ILMN_1711470	UBE2T	5.81296	0.384845	0.0662047	1.30572	0.713898
ILMN_1742318	RNF121	5.81295	0.248096	0.0426799	1.18764	0.713898
ILMN_1761113	GNL2	5.80688	0.171703	0.029569	1.12639	0.713898
ILMN_1777233	E2F2	5.79269	1.55925	0.269175	2.947	0.713898
ILMN_1754061	NOL6	5.78256	0.367215	0.0635039	1.28986	0.713898
ILMN_1707002	TMLHE	5.78072	0.223577	0.0386762	1.16762	0.713898
ILMN_1804419	LRMP	5.77758	0.85682	0.148301	1.81104	0.713898
ILMN_1814619	ZNF33A	5.77683	0.28674	0.0496361	1.21988	0.713898
ILMN_1654645	RPS6KA3	5.7764	0.396981	0.0687246	1.31675	0.713898
ILMN_1859374	HS.496897	5.76759	0.128564	0.0222907	1.0932	0.713898
ILMN_1743316	FAM109A	5.76627	0.675587	0.117162	1.59725	0.713898
ILMN_1712985	C17ORF58	5.76493	0.698269	0.121124	1.62256	0.713898
ILMN_1756501	ST6GAL1	5.75938	1.1084	0.192451	2.15606	0.713898
ILMN_1672302	STK32C	5.75923	0.562645	0.0976945	1.47697	0.713898
ILMN_1718771	CCDC24	5.75588	0.847393	0.147222	1.79925	0.713898
ILMN_1799516	DNAJC9	5.75265	0.558623	0.097107	1.47286	0.713898
ILMN_1754969	LMCD1	5.75008	0.0719196	0.0125076	1.05111	0.713898
ILMN_1795563	C10ORF61	5.74523	0.324433	0.05647	1.25217	0.713898
ILMN_1693826	HAVCR2	5.74329	0.256265	0.0446199	1.19438	0.713898
ILMN_1681984	GALNT10	5.73836	0.484046	0.0843526	1.39866	0.713898
ILMN_1887387	HS.539961	5.73245	0.08631	0.0150564	1.06165	0.713898
ILMN_1771385	GBP4	5.73123	1.78868	0.312093	3.45498	0.713898
ILMN_1743583	MADD	5.72836	0.408548	0.0713202	1.32735	0.713898
ILMN_1728650	VAV2	5.71413	0.77559	0.135732	1.71189	0.713898
ILMN_1720113	PTPRO	5.71313	0.738877	0.12933	1.66888	0.713898
ILMN_1763941	LRRC49	5.70902	0.098092	0.0171819	1.07036	0.713898
ILMN_1677814	ABCC3	5.70464	2.40805	0.422122	5.30757	0.713898
ILMN_1785644	C20ORF29	5.70339	0.422452	0.0740703	1.3402	0.713898
ILMN_1770433	PIK3CG	5.70251	1.58108	0.277261	2.99195	0.713898
ILMN_1662458	NDUFA6	5.69092	0.466887	0.0820408	1.38212	0.713898
ILMN_1716279	CENPE	5.69071	0.428465	0.075292	1.3458	0.713898
ILMN_1788053	SLC25A12	5.68744	0.387719	0.0681711	1.30832	0.713898
ILMN_1657760	SYT17	5.67703	0.953945	0.168036	1.93716	0.713898
ILMN_1695904	C2ORF7	5.67616	0.893928	0.157488	1.85823	0.713898
ILMN_1706426	DSTN	5.66896	0.757508	0.133624	1.69057	0.713898
ILMN_1789911	BIN2	5.66861	0.477209	0.0841844	1.39205	0.713898
ILMN_1655469	TSPAN3	5.66509	0.63062	0.111317	1.54823	0.713898
ILMN_1755910	SRGAP2	5.66223	0.522446	0.0922686	1.43639	0.713898
ILMN_1679438	MLF1IP	5.6558	0.40755	0.0720587	1.32643	0.713898
ILMN_1864712	HS.144312	5.64965	0.366293	0.0648346	1.28904	0.713898
ILMN_1773814	MUSTN1	5.64633	0.335302	0.0593842	1.26164	0.713898
ILMN_1811235	SLC25A25	5.64631	0.458935	0.0812806	1.37453	0.713898
ILMN_1708247	KIAA1245	5.64413	0.372389	0.0659781	1.29449	0.713898
ILMN_1683059	SIRT5	5.64345	0.690678	0.122386	1.61404	0.713898
ILMN_1667232	KIR2DL3	5.63795	1.53104	0.271559	2.88993	0.713898
ILMN_1795852	CCNE1	5.63579	0.612398	0.108662	1.5288	0.713898
ILMN_1814386	MRPL1	5.63253	0.622821	0.110576	1.53988	0.713898
ILMN_1790534	MAP2K3	5.62943	0.376468	0.0668749	1.29816	0.713898
ILMN_1806294	RPS6KA3	5.62412	0.403121	0.0716772	1.32237	0.713898
ILMN_1734740	GPR65	5.62389	0.589815	0.104877	1.50505	0.713898
ILMN_1916292	HS.131087	5.62168	0.626192	0.111389	1.54349	0.713898
ILMN_1651254	LPP	5.61913	0.612969	0.109086	1.5294	0.713898
ILMN_1775542	FAIM3	5.61646	0.704273	0.125394	1.62932	0.713898
ILMN_1771332	CEPT1	5.6128	0.365545	0.0651271	1.28837	0.713898
ILMN_1728478	CXCL16	5.60746	1.04026	0.185513	2.05659	0.713898
ILMN_1903761	HS.21403	5.60254	0.175841	0.031386	1.12962	0.713898
ILMN_1680246	MAT2B	5.60068	0.656788	0.117269	1.57657	0.713898
ILMN_1755927	FLT3LG	5.5957	0.599834	0.107196	1.51554	0.713898
ILMN_1781978	CENTD1	5.59045	1.22746	0.219564	2.34155	0.713898
ILMN_1705753	C3ORF26	5.58943	0.417124	0.0746273	1.33526	0.713898
ILMN_1724207	IVD	5.58732	1.01679	0.181981	2.02341	0.713898
ILMN_1692539	SH3BP1	5.58715	0.561712	0.100536	1.47602	0.713898
ILMN_1715179	SNRPA1	5.58605	0.272808	0.0488374	1.20816	0.713898
ILMN_1783149	CDH23	5.58268	3.10414	0.556032	8.59885	0.713898
ILMN_1795930	PTGER4	5.58085	1.22831	0.220094	2.34293	0.713898
ILMN_1734952	MRPS35	5.57887	0.799757	0.143355	1.74081	0.713898
ILMN_1726520	TDP1	5.5743	0.366101	0.0656766	1.28887	0.713898
ILMN_1679358	ZDHHC5	5.57391	0.185305	0.0332451	1.13706	0.713898
ILMN_1658675	CDH23	5.57368	0.373741	0.0670548	1.29571	0.713898
ILMN_1716816	TMEM87A	5.57071	0.234803	0.0421496	1.17675	0.713898
ILMN_1795963	OKL38	5.56764	1.16584	0.209396	2.24364	0.713898
ILMN_1800935	ARV1	5.56752	0.771347	0.138544	1.70686	0.713898
ILMN_1689518	PECAM1	5.56569	0.899728	0.161656	1.86571	0.713898
ILMN_1751471	MLC1	5.56523	0.660122	0.118615	1.58022	0.713898
ILMN_1706344	ABHD6	5.56479	0.851064	0.152937	1.80383	0.713898
ILMN_1798980	CAPZB	5.56022	0.443894	0.0798339	1.36027	0.713898
ILMN_1770623	FAM58A	5.55962	0.347536	0.0625107	1.27239	0.713898
ILMN_1681467	RAB11FIP4	5.54965	0.299024	0.0538817	1.23031	0.713898
ILMN_1775328	MTG1	5.54511	0.263777	0.0475692	1.20062	0.713898
ILMN_1910120	HS.31290	5.54444	0.557172	0.100492	1.47138	0.713898
ILMN_1786326	KCTD15	5.54443	0.593795	0.107098	1.50921	0.713898
ILMN_1817678	HS.170991	5.52943	0.413293	0.0747442	1.33172	0.713898
ILMN_1699511	C9ORF90	5.52391	0.220344	0.0398892	1.16501	0.713898
ILMN_1668526	GVIN1	5.52372	1.02974	0.186422	2.04166	0.713898
ILMN_1738523	MYD88	5.51962	0.644906	0.116839	1.56364	0.713898
ILMN_1811373	FAM20B	5.51896	0.357927	0.0648541	1.28158	0.713898
ILMN_1863080	HS.95034	5.5123	0.164229	0.0297931	1.12057	0.713898
ILMN_1653793	PDPK1	5.5104	0.234207	0.0425026	1.17626	0.713898
ILMN_1717470	UBLCP1	5.50771	0.896559	0.162783	1.86162	0.713898
ILMN_1803742	CAPZA1	5.50339	0.491172	0.089249	1.40559	0.713898
ILMN_1815719	PLCG2	5.49346	0.643351	0.117112	1.56195	0.713898
ILMN_1799951	LYST	5.48407	0.801124	0.146082	1.74246	0.713898
ILMN_1677711	PGA3	5.48031	0.430903	0.0786274	1.34808	0.713898
ILMN_1770224	PDLIM5	5.47876	0.341982	0.0624196	1.2675	0.713898
ILMN_1764767	NFU1	5.4739	0.362947	0.0663051	1.28605	0.713898
ILMN_1672081	NEURL	5.46255	0.834998	0.152859	1.78385	0.713898
ILMN_1750395	MBD2	5.45939	0.993445	0.18197	1.99093	0.713898
ILMN_1654497	ATAD1	5.45816	0.517094	0.0947378	1.43107	0.713898
ILMN_1700248	WDR86	5.45711	0.239951	0.0439704	1.18095	0.713898
ILMN_1719505	LOC284964	5.44291	0.30395	0.0558432	1.23452	0.713898
ILMN_1699767	PDE8A	5.43476	0.597903	0.110015	1.51351	0.713898
ILMN_1779798	GBP5	5.43257	1.36967	0.252122	2.58412	0.713898
ILMN_1873620	HS.568777	5.42662	0.849488	0.156541	1.80186	0.713898
ILMN_1756877	C14ORF179	5.42634	0.38744	0.0713999	1.30807	0.713898
ILMN_1734878	CD79A	5.42602	0.499701	0.0920936	1.41392	0.713898
ILMN_1720137	SSBP4	5.42467	0.462968	0.085345	1.37837	0.713898
ILMN_1744517	GNS	5.42303	0.256188	0.0472407	1.19432	0.713898
ILMN_1745788	CX3CR1	5.41932	1.53054	0.282422	2.88893	0.713898
ILMN_1669015	XPNPEP1	5.41665	0.180695	0.0333592	1.13343	0.713898
ILMN_1692705	RECQL	5.41418	0.311846	0.0575981	1.2413	0.713898
ILMN_1762321	XYLT1	5.41303	0.241337	0.0445844	1.18209	0.713898
ILMN_1765272	KIAA0409	5.4026	0.274016	0.0507192	1.20917	0.713898
ILMN_1687293	RAB38	5.39815	0.449405	0.0832517	1.36548	0.713898
ILMN_1768575	SFTPD	5.39242	2.57657	0.477813	5.96519	0.713898
ILMN_1771652	BAIAP2L2	5.39011	0.118273	0.0219426	1.08543	0.713898
ILMN_1783728	TBRG4	5.38889	0.596517	0.110694	1.51206	0.713898
ILMN_1714444	KLF12	5.38326	1.27955	0.237691	2.42763	0.713898
ILMN_1716026	ARMCX6	5.38142	0.706423	0.131271	1.63175	1.07324
ILMN_1812688	C2ORF18	5.3814	0.395265	0.0734502	1.31518	1.07324
ILMN_1793433	RAB10	5.37376	0.909298	0.169211	1.87813	1.07324
ILMN_1751561	CAMK1D	5.37071	0.68489	0.127523	1.60758	1.07324
ILMN_1655046	NUTF2	5.36733	0.1824	0.0339834	1.13477	1.07324
ILMN_1683950	SNX11	5.36134	0.505474	0.0942812	1.41959	1.07324
ILMN_1910080	HS.551066	5.35677	0.466914	0.0871634	1.38215	1.07324
ILMN_1653292	PFKFB4	5.35453	0.450097	0.0840591	1.36613	1.07324
ILMN_1653504	EDG1	5.35441	0.248495	0.0464095	1.18797	1.07324
ILMN_1769040	NCOA2	5.35395	0.259086	0.0483915	1.19672	1.07324
ILMN_1760369	TSSK3	5.35085	0.114359	0.0213721	1.08249	1.07324
ILMN_1762766	PTPRA	5.34458	0.222291	0.041592	1.16658	1.07324
ILMN_1679919	ASCC2	5.34345	0.40601	0.0759828	1.32502	1.07324
ILMN_1730917	KMO	5.34048	0.661717	0.123906	1.58196	1.07324
ILMN_1805750	IFITM3	5.33542	1.68183	0.315219	3.20834	1.07324
ILMN_1675684	APOBEC3C	5.33441	0.375982	0.0704824	1.29772	1.07324
ILMN_1709155	ALMS1	5.31565	0.193757	0.0364503	1.14374	1.07324
ILMN_1703692	LOC647000	5.31562	0.563837	0.106072	1.4782	1.07324
ILMN_1882354	HS.192784	5.31553	0.985702	0.185438	1.98028	1.07324
ILMN_1802761	LOC728505	5.31263	0.220919	0.0415836	1.16548	1.07324
ILMN_1711156	LOC645895	5.31089	0.261428	0.0492248	1.19866	1.07324
ILMN_1707292	C17ORF67	5.30549	0.368498	0.0694561	1.29101	1.07324
ILMN_1783563	TBX19	5.30047	0.444532	0.0838666	1.36087	1.07324
ILMN_1652008	C15ORF23	5.29888	0.832639	0.157135	1.78094	1.07324
ILMN_1739756	KIR2DL4	5.29424	1.16466	0.219986	2.2418	1.07324
ILMN_1738116	TMEM119	5.29325	0.383368	0.0724258	1.30438	1.07324
ILMN_1683854	ZNF484	5.29116	0.174673	0.0330121	1.12871	1.07324
ILMN_1694486	TCIRG1	5.28873	0.829257	0.156797	1.77677	1.07324
ILMN_1801246	IFITM1	5.28472	2.10417	0.398161	4.29951	1.07324
ILMN_1738307	PRDX4	5.28304	0.407417	0.0771179	1.32631	1.07324
ILMN_1706779	LIG1	5.28283	0.503838	0.0953727	1.41798	1.07324
ILMN_1716678	NPC2	5.27958	0.312714	0.0592309	1.24204	1.07324
ILMN_1700001	TCTA	5.2788	0.579977	0.109869	1.49483	1.07324
ILMN_1699217	C1ORF96	5.27821	0.331835	0.0628689	1.25861	1.07324
ILMN_1771333	CD47	5.27812	0.946942	0.179409	1.92778	1.07324
ILMN_1798395	PIGH	5.27	0.257905	0.0489383	1.19574	1.07324
ILMN_1689070	COQ7	5.26555	0.495771	0.0941538	1.41007	1.07324
ILMN_1704619	VPS29	5.25705	0.527602	0.100361	1.44153	1.07324
ILMN_1772156	TXNDC4	5.25622	0.278138	0.0529161	1.21263	1.07324
ILMN_1801586	HGF	5.25202	0.583198	0.111042	1.49817	1.07324
ILMN_1759628	ATP1B3	5.25067	0.495114	0.0942953	1.40943	1.07324
ILMN_1777811	URG4	5.24974	0.333999	0.063622	1.2605	1.07324
ILMN_1669317	GPR77	5.2482	0.407183	0.0775852	1.32609	1.07324
ILMN_1790354	RABGGTB	5.24364	0.505249	0.0963546	1.41937	1.07324
ILMN_1721842	RYBP	5.23972	1.06071	0.202437	2.08596	1.07324
ILMN_1653009	RGS12	5.23697	0.556702	0.106302	1.4709	1.07324
ILMN_1669543	LOC642950	5.23682	0.289831	0.0553449	1.2225	1.07324
ILMN_1751086	DKFZP564J0863	5.2283	0.440844	0.0843189	1.3574	1.07324
ILMN_1783854	PPFIA3	5.22059	0.117543	0.0225153	1.08489	1.07324
ILMN_1809662	LOC440145	5.21856	0.291857	0.0559266	1.22421	1.07324
ILMN_1699471	LIN9	5.2161	0.613798	0.117674	1.53028	1.07324
ILMN_1727458	HDAC1	5.21489	0.222945	0.0427516	1.16711	1.07324
ILMN_1788802	GCH1	5.21154	0.831566	0.159562	1.77962	1.07324
ILMN_1731854	MOBK1B	5.20941	0.34516	0.0662569	1.27029	1.07324
ILMN_1772132	ATP5B	5.20905	0.267836	0.0514174	1.204	1.07324
ILMN_1799103	SNRPB	5.20713	0.247775	0.0475839	1.18737	1.07324
ILMN_1713542	TRIM14	5.20681	0.324186	0.062262	1.25196	1.07324
ILMN_1715905	DSN1	5.20213	0.332148	0.0638485	1.25889	1.07324
ILMN_1862737	HS.402146	5.20153	0.737863	0.141855	1.6677	1.07324
ILMN_1674661	CIRBP	5.19929	0.669496	0.128767	1.59052	1.07324
ILMN_1806314	METTL2A	5.19835	0.0974457	0.0187455	1.06988	1.07324
ILMN_1687538	ETS1	5.19305	1.57219	0.302748	2.97355	1.07324
ILMN_1810334	COMMD7	5.19235	0.472025	0.0909077	1.38705	1.07324
ILMN_1739256	BAHD1	5.19104	0.154193	0.0297036	1.1128	1.07324
ILMN_1745961	SERPINA1	5.18931	0.474713	0.0914791	1.38964	1.07324
ILMN_1786149	LOC284837	5.18307	0.845645	0.163155	1.79707	1.07324
ILMN_1761044	GNB1L	5.18281	0.33335	0.0643185	1.25994	1.07324
ILMN_1662174	ORMDL3	5.18249	0.329093	0.063501	1.25622	1.07324
ILMN_1664660	LOC729396	5.18049	0.0730533	0.0141016	1.05194	1.07324
ILMN_1800914	FLJ40194	5.16959	0.284308	0.0549962	1.21783	1.07324
ILMN_1719938	FGF11	5.1586	0.370827	0.0718852	1.29309	1.07324
ILMN_1669366	IFT88	5.15801	0.464723	0.0900974	1.38005	1.07324
ILMN_1700515	C17ORF58	5.15488	0.728891	0.141398	1.65736	1.07324
ILMN_1721337	MRPS18B	5.15044	0.435587	0.0845728	1.35246	1.07324
ILMN_1678957	WDR55	5.14802	0.499527	0.0970329	1.41375	1.07324
ILMN_1912130	HS.574434	5.14345	0.410538	0.0798177	1.32918	1.07324
ILMN_1716435	ATF7IP	5.13938	0.154529	0.0300677	1.11306	1.07324
ILMN_1663220	MRPL22	5.13879	0.362027	0.0704499	1.28523	1.07324
ILMN_1752635	FLNB	5.13854	0.644149	0.125357	1.56282	1.07324
ILMN_1683865	IFIT3	5.13564	1.38744	0.27016	2.61615	1.07324
ILMN_1791478	MTPN	5.13368	0.727249	0.141662	1.65548	1.07324
ILMN_1657547	CCDC34	5.13176	0.642224	0.125147	1.56073	1.07324
ILMN_1664978	TJP2	5.1304	1.37863	0.268719	2.60022	1.07324
ILMN_1736161	CSTF3	5.12987	0.518796	0.101132	1.43276	1.07324
ILMN_1760858	RAB8A	5.12718	0.416526	0.0812389	1.33471	1.07324
ILMN_1801853	DPY19L2	5.12267	0.207403	0.0404873	1.15461	1.07324
ILMN_1740493	TRAF5	5.11532	0.464463	0.0907985	1.3798	1.07324
ILMN_1691432	PRDM4	5.11425	0.444818	0.0869763	1.36114	1.07324
ILMN_1670796	EXOSC10	5.1138	0.31148	0.0609097	1.24098	1.07324
ILMN_1733875	RUNDC1	5.09997	0.491327	0.0963391	1.40574	1.07324
ILMN_1807371	MED9	5.09636	0.295012	0.0578869	1.2269	1.07324
ILMN_1801378	COQ3	5.0885	0.568112	0.111646	1.48258	1.07324
ILMN_1678949	HSPBP1	5.0864	0.213853	0.0420441	1.15978	1.07324
ILMN_1732421	C17ORF55	5.08626	0.513141	0.100888	1.42715	1.07324
ILMN_1791211	DOK2	5.08443	0.358776	0.0705636	1.28234	1.07324
ILMN_1690454	C3ORF54	5.07899	0.603528	0.118828	1.51943	1.07324
ILMN_1714167	CYB5A	5.0775	0.440149	0.0866861	1.35674	1.07324
ILMN_1719097	C18ORF8	5.07403	0.989194	0.194952	1.98508	1.07324
ILMN_1694795	MDH2	5.07194	0.203388	0.0401007	1.1514	1.07324
ILMN_1674334	ARMCX6	5.06761	0.299357	0.0590726	1.2306	1.07324
ILMN_1686871	PARP1	5.06751	1.03277	0.203802	2.04594	1.07324
ILMN_1832033	HS.519750	5.06543	1.90668	0.37641	3.74945	1.07324
ILMN_1704941	PPCDC	5.06508	0.246686	0.0487034	1.18648	1.07324
ILMN_1740385	CEP164	5.06371	0.515372	0.101778	1.42936	1.07324
ILMN_1738263	PIGU	5.06187	0.476656	0.094166	1.39151	1.07324
ILMN_1719951	FLJ31951	5.06026	0.604909	0.119541	1.52088	1.07324
ILMN_1706945	SNED1	5.05976	0.130367	0.0257654	1.09457	1.07324
ILMN_1745702	LOC650667	5.05456	0.384343	0.0760389	1.30527	1.07324
ILMN_1671478	CKB	5.05226	2.2258	0.440556	4.67771	1.07324
ILMN_1674522	HIGD1A	5.04866	0.427932	0.0847615	1.3453	1.07324
ILMN_1864422	HS.283402	5.04755	0.351561	0.0696498	1.27594	1.07324
ILMN_1779257	CD40	5.04742	0.669225	0.132588	1.59022	1.07324
ILMN_1737157	GRAMD1A	5.0416	0.636988	0.126346	1.55508	1.07324
ILMN_1789266	CCDC25	5.04077	0.362891	0.0719912	1.286	1.07324
ILMN_1773312	INADL	5.04015	0.0597403	0.0118529	1.04228	1.07324
ILMN_1744316	TATDN3	5.03925	0.795304	0.157822	1.73544	1.07324
ILMN_1731858	TUBG1	5.03878	0.24961	0.0495378	1.18889	1.07324
ILMN_1696051	SNX11	5.03662	0.173517	0.0344511	1.1278	1.07324
ILMN_1685580	CBLB	5.03496	0.268805	0.0533876	1.20481	1.07324
ILMN_1715879	CRYBB1	5.03437	0.222992	0.0442939	1.16715	1.07324
ILMN_1815924	NUP107	5.03145	0.376934	0.0749155	1.29858	1.07324
ILMN_1696463	SPI1	5.02198	0.621975	0.123851	1.53898	1.07324
ILMN_1783846	RAPH1	5.01914	0.648627	0.129231	1.56768	1.07324
ILMN_1770610	MERTK	5.0173	1.2147	0.242102	2.32092	1.07324
ILMN_1800626	SESN1	5.01649	1.00388	0.200116	2.00539	1.07324
ILMN_1722329	CASQ2	5.01616	0.0987819	0.0196928	1.07087	1.07324
ILMN_1789732	KUA	5.01552	0.266564	0.053148	1.20294	1.07324
ILMN_1654861	ACO2	5.01392	0.376118	0.0750149	1.29785	1.07324
ILMN_1652198	CCM2	5.01331	1.07928	0.215284	2.11299	1.07324
ILMN_1764329	C21ORF59	5.00876	0.197064	0.0393439	1.14636	1.07324
ILMN_1663531	LOC652041	5.00838	0.235553	0.0470317	1.17736	1.07324
ILMN_1734903	GLRX2	5.00758	0.334868	0.0668721	1.26126	1.07324
ILMN_1654465	GPI	5.00757	0.521255	0.104093	1.4352	1.07324
ILMN_1708064	MAP4	5.00358	0.430985	0.0861353	1.34815	1.07324
ILMN_1732885	BTBD12	4.99898	0.405812	0.0811789	1.32483	1.07324
ILMN_1911042	HS.57079	4.99591	0.345429	0.0691424	1.27053	1.07324
ILMN_1875342	HS.356079	4.99414	0.839987	0.168194	1.79003	1.07324
ILMN_1752566	PTGES3	4.98669	0.820128	0.164463	1.76556	1.07324
ILMN_1717371	C22ORF34	4.98578	0.308987	0.0619736	1.23884	1.07324
ILMN_1783156	LOC650832	4.9847	0.371058	0.0744393	1.2933	1.07324
ILMN_1745152	C20ORF44	4.98408	0.402933	0.0808439	1.32219	1.07324
ILMN_1703326	GPR44	4.97875	1.65226	0.331861	3.14325	1.07324
ILMN_1799389	FBXL6	4.97729	0.290163	0.0582974	1.22278	1.07324
ILMN_1723020	MAP3K1	4.97685	0.643024	0.129203	1.5616	1.07324
ILMN_1810601	ICAM4	4.97378	1.62957	0.327632	3.0942	1.07324
ILMN_1800738	E2F1	4.9706	0.659926	0.132766	1.58	1.07324
ILMN_1705224	TMEM110	4.96921	0.382781	0.0770306	1.30385	1.07324
ILMN_1727526	KIAA1407	4.96861	0.203056	0.0408677	1.15113	1.07324
ILMN_1812856	ZSWIM1	4.9671	0.443077	0.0892022	1.3595	1.07324
ILMN_1753010	PET112L	4.96553	0.39286	0.0791174	1.31299	1.07324
ILMN_1800958	ALS2CR4	4.96074	0.402372	0.0811112	1.32168	1.07324
ILMN_1731720	PDRG1	4.96044	0.36757	0.0741003	1.29018	1.07324
ILMN_1689456	ZBTB20	4.95931	0.555249	0.111961	1.46942	1.07324
ILMN_1745223	CDC42EP4	4.9544	1.12671	0.227416	2.18361	1.07324
ILMN_1698478	SNAPC2	4.95346	0.40944	0.0826575	1.32817	1.07324
ILMN_1880983	HS.60257	4.95104	1.04545	0.211158	2.06401	1.07324
ILMN_1813938	CHCHD4	4.94222	0.415791	0.0841304	1.33403	1.07324
ILMN_1768816	TMPO	4.93848	0.669162	0.1355	1.59015	1.07324
ILMN_1764764	MUM1	4.93369	0.426952	0.0865381	1.34439	1.42977
ILMN_1689233	EIF2B3	4.93178	0.401031	0.0813157	1.32045	1.42977
ILMN_1782977	UBA52	4.93112	0.261763	0.0530839	1.19894	1.42977
ILMN_1732516	KNTC1	4.92985	0.382228	0.0775334	1.30335	1.42977
ILMN_1786658	BOLA3	4.92968	0.511013	0.103661	1.42505	1.42977
ILMN_1677946	LOC653764	4.91908	0.654976	0.13315	1.57459	1.42977
ILMN_1712532	CARD9	4.91603	0.349208	0.0710345	1.27386	1.42977
ILMN_1801864	NTAN1	4.91286	0.736756	0.149965	1.66642	1.42977
ILMN_1691294	CTBP2	4.9091	0.607998	0.123851	1.52414	1.42977
ILMN_1651496	HIST1H2BD	4.90771	0.938155	0.191159	1.91608	1.42977
ILMN_1900645	HS.569348	4.90758	0.764176	0.155713	1.6984	1.42977
ILMN_1654322	ATP1B3	4.90679	0.633734	0.129155	1.55158	1.42977
ILMN_1699996	ITLN1	4.90653	0.809439	0.164972	1.75253	1.42977
ILMN_1660568	LOC401622	4.90577	0.276872	0.0564381	1.21157	1.42977
ILMN_1771593	RRM1	4.90316	0.714722	0.145768	1.64117	1.42977
ILMN_1772369	PDHA1	4.90114	0.347027	0.0708053	1.27194	1.42977
ILMN_1813746	CORO2A	4.90083	1.04588	0.213409	2.06463	1.42977
ILMN_1660364	PSCD4	4.89903	0.707901	0.144498	1.63343	1.42977
ILMN_1658847	MGC61598	4.89767	0.401039	0.0818836	1.32046	1.42977
ILMN_1756898	COQ9	4.89337	0.458498	0.0936979	1.37411	1.42977
ILMN_1788059	PCGF5	4.89316	0.704917	0.144062	1.63005	1.42977
ILMN_1733799	LOC348262	4.89244	0.433585	0.0886235	1.35059	1.42977
ILMN_1807201	FAM104A	4.88748	0.191956	0.039275	1.14231	1.42977
ILMN_1759350	CRSP8	4.88389	0.330126	0.0675949	1.25712	1.42977
ILMN_1693726	TBC1D10A	4.88173	0.620022	0.127008	1.5369	1.42977
ILMN_1808765	ZNF25	4.87441	0.553981	0.113651	1.46813	1.42977
ILMN_1789595	ISCA2	4.87367	0.295822	0.0606981	1.22758	1.42977
ILMN_1690625	SLC9A8	4.87365	0.331383	0.0679948	1.25822	1.42977
ILMN_1816402	HS.578533	4.87084	0.141563	0.0290633	1.1031	1.42977
ILMN_1792168	GALE	4.87077	0.538907	0.110641	1.45287	1.42977
ILMN_1789643	C17ORF59	4.86841	0.453102	0.0930698	1.36898	1.42977
ILMN_1769550	SLFN5	4.86618	0.711372	0.146187	1.63736	1.42977
ILMN_1715032	KIAA1542	4.86229	0.37084	0.0762685	1.29311	1.42977
ILMN_1830462	HS.22907	4.85087	1.52461	0.314295	2.87708	1.42977
ILMN_1796879	WAC	4.84191	0.4282	0.0884363	1.34555	1.42977
ILMN_1732831	CHST7	4.84164	1.56752	0.323757	2.96394	1.42977
ILMN_1688818	LOC652864	4.84139	0.339298	0.0700828	1.26514	1.42977
ILMN_1686367	HSPA8	4.84138	0.534109	0.110322	1.44805	1.42977
ILMN_1757026	MANEA	4.83539	0.298517	0.0617359	1.22988	1.42977
ILMN_1694027	SESN3	4.83391	0.399871	0.082722	1.31939	1.42977
ILMN_1655642	KIAA1794	4.82992	0.313618	0.0649324	1.24282	1.42977
ILMN_1674151	GCOM1	4.82637	0.185387	0.0384112	1.13712	1.42977
ILMN_1713829	PTGES	4.82407	1.21014	0.250854	2.3136	1.42977
ILMN_1690589	MLC1	4.82258	0.291665	0.060479	1.22405	1.42977
ILMN_1761301	LOC643373	4.8206	0.246912	0.0512201	1.18666	1.42977
ILMN_1694923	PTPN9	4.82029	0.1882	0.0390434	1.13934	1.42977
ILMN_1728071	KRAS	4.81633	0.634563	0.131752	1.55247	1.42977
ILMN_1689908	ANKRD13A	4.8162	0.300904	0.0624775	1.23192	1.42977
ILMN_1689968	PLEKHQ1	4.815	0.639155	0.132742	1.55742	1.42977
ILMN_1661799	HIGD1A	4.81188	0.447927	0.0930877	1.36408	1.42977
ILMN_1671837	LOC644739	4.81176	0.710818	0.147725	1.63673	1.42977
ILMN_1758457	TBC1D16	4.8107	0.655843	0.13633	1.57554	1.42977
ILMN_1727474	CYP4V2	4.80906	1.101	0.228944	2.14504	1.42977
ILMN_1770850	PNMA1	4.80726	0.389256	0.0809725	1.30972	1.42977
ILMN_1716260	HSPA8	4.80445	0.614696	0.127943	1.53124	1.42977
ILMN_1760143	ADRM1	4.8037	0.124244	0.0258641	1.08994	1.42977
ILMN_1735148	SEC24B	4.79918	0.395494	0.0824086	1.31539	1.42977
ILMN_1740477	PTPN23	4.79728	0.2947	0.0614306	1.22663	1.42977
ILMN_1719646	ZIK1	4.79379	0.343384	0.071631	1.26873	1.42977
ILMN_1792109	AFG3L1	4.79086	0.304553	0.0635696	1.23504	1.42977
ILMN_1765246	TES	4.78806	0.688795	0.143857	1.61194	1.42977
ILMN_1754811	FBXO38	4.78048	0.634807	0.132792	1.55273	1.42977
ILMN_1760954	DENR	4.77985	0.417276	0.0872989	1.3354	1.42977
ILMN_1661776	CENPJ	4.77619	0.25539	0.0534715	1.19366	1.42977
ILMN_1719972	PLXNA3	4.77374	0.240438	0.0503668	1.18135	1.42977
ILMN_1656691	FBXO4	4.77332	0.468769	0.0982061	1.38393	1.42977
ILMN_1769394	PLCD1	4.77217	0.255093	0.0534543	1.19341	1.42977
ILMN_1741334	IKZF4	4.76999	0.219974	0.0461163	1.16471	1.42977
ILMN_1734652	ARHGAP27	4.76944	0.64873	0.136018	1.56779	1.42977
ILMN_1662932	LCP1	4.76827	0.288182	0.0604373	1.2211	1.42977
ILMN_1672606	OAS1	4.76795	0.70175	0.147181	1.62648	1.42977
ILMN_1712748	C14ORF129	4.76553	0.647286	0.135827	1.56622	1.42977
ILMN_1695745	DISP1	4.76545	0.186701	0.0391781	1.13816	1.42977
ILMN_1665909	LASP1	4.76463	0.181467	0.0380863	1.13404	1.42977
ILMN_1673478	C5ORF5	4.76304	0.594161	0.124744	1.50959	1.42977
ILMN_1813236	C6ORF136	4.76292	0.481872	0.101172	1.39656	1.42977
ILMN_1701237	SH2D1B	4.76	2.50338	0.525921	5.67014	1.42977
ILMN_1712673	SASH1	4.7587	1.14302	0.240197	2.20843	1.42977
ILMN_1701613	RARRES3	4.75573	0.709293	0.149145	1.635	1.42977
ILMN_1887049	HS.245559	4.75571	0.11634	0.0244633	1.08398	1.42977
ILMN_1743570	CEACAM3	4.75295	1.46961	0.309201	2.76948	1.42977
ILMN_1655177	PIK4CA	4.75152	0.354551	0.0746183	1.27859	1.42977
ILMN_1665871	ANGEL1	4.74732	0.408497	0.0860479	1.3273	1.42977
ILMN_1658858	LOC93349	4.74527	0.413095	0.087054	1.33154	1.42977
ILMN_1890063	HS.146852	4.74485	0.0804641	0.0169582	1.05736	1.42977
ILMN_1657153	ACTR3	4.74456	0.574188	0.12102	1.48884	1.42977
ILMN_1721106	C14ORF159	4.73853	0.536551	0.113232	1.4505	1.42977
ILMN_1776778	PARP15	4.73839	0.345804	0.0729793	1.27086	1.42977
ILMN_1831646	HS.573497	4.7259	0.146516	0.0310027	1.10689	1.42977
ILMN_1794470	ANKFY1	4.72511	0.495556	0.104877	1.40986	1.42977
ILMN_1793522	PRKAB1	4.71955	0.388211	0.082256	1.30877	1.42977
ILMN_1709795	RAC2	4.71825	0.457416	0.096946	1.37308	1.42977
ILMN_1703617	AHSA1	4.71811	0.41538	0.0880397	1.33365	1.42977
ILMN_1743357	XPNPEP2	4.71762	0.629709	0.13348	1.54725	1.42977
ILMN_1776574	LOC649613	4.71286	0.151019	0.032044	1.11035	1.42977
ILMN_1676763	PSMD4P2	4.7111	0.22428	0.0476066	1.16819	1.42977
ILMN_1715173	RPS6KA1	4.71032	0.556568	0.118159	1.47077	1.42977
ILMN_1785768	PDE4A	4.70794	0.220199	0.0467719	1.16489	1.42977
ILMN_1741736	DDX28	4.70707	0.411994	0.0875266	1.33052	1.42977
ILMN_1665276	MAPK1	4.70667	0.652982	0.138735	1.57242	1.42977
ILMN_1721623	APOO	4.70657	0.338718	0.0719669	1.26463	1.42977
ILMN_1665561	HIVEP3	4.70024	0.189873	0.0403965	1.14066	1.42977
ILMN_1678799	RAPGEF1	4.69927	0.756436	0.160969	1.68931	1.42977
ILMN_1656953	PRKD2	4.69893	0.354014	0.0753393	1.27811	1.42977
ILMN_1769343	C6ORF108	4.6984	0.631976	0.134509	1.54969	1.42977
ILMN_1705153	NEFH	4.69595	0.920019	0.195917	1.89214	1.42977
ILMN_1765860	DOCK11	4.69516	0.494282	0.105275	1.40862	1.42977
ILMN_1724266	LYPD2	4.69266	3.74795	0.798683	13.4352	1.42977
ILMN_1776102	PSMD10	4.69116	0.389244	0.082974	1.30971	1.42977
ILMN_1728225	KIAA1524	4.68709	0.150469	0.032103	1.10993	1.42977
ILMN_1763887	SFI1	4.68615	0.307076	0.0655284	1.2372	1.42977
ILMN_1685810	NFATC3	4.68536	0.253285	0.0540589	1.19192	1.42977
ILMN_1677747	TMPO	4.68403	0.34436	0.0735178	1.26959	1.42977
ILMN_1755873	EMR3	4.68145	0.929771	0.198607	1.90497	1.42977
ILMN_1754988	N6AMT1	4.68043	0.271615	0.0580319	1.20716	1.42977
ILMN_1775444	FLJ12078	4.67891	0.589037	0.125892	1.50424	1.42977
ILMN_1846766	HS.541088	4.67695	0.157043	0.0335782	1.115	1.42977
ILMN_1691575	SNX2	4.67606	0.316081	0.0675954	1.24494	1.42977
ILMN_1657139	ADAT1	4.67068	0.307961	0.0659348	1.23796	1.42977
ILMN_1792489	ARPC2	4.67057	0.303061	0.0648873	1.23376	1.42977
ILMN_1747052	ITGA4	4.66832	0.703434	0.150682	1.62838	1.42977
ILMN_1734286	RBM15B	4.66809	0.517664	0.110894	1.43164	1.42977
ILMN_1677292	C5ORF30	4.66613	0.422375	0.0905194	1.34013	1.42977
ILMN_1796454	WDR70	4.66611	0.349937	0.0749954	1.2745	1.42977
ILMN_1680682	TADA2L	4.66512	0.29797	0.0638718	1.22941	1.42977
ILMN_1684321	CYB5B	4.66323	0.267116	0.0572813	1.2034	1.42977
ILMN_1792473	AIF1	4.65892	0.485452	0.104199	1.40002	1.42977
ILMN_1768052	FARP2	4.65466	0.208446	0.0447823	1.15544	1.42977
ILMN_1698307	DBNL	4.65233	0.195039	0.0419229	1.14476	1.42977
ILMN_1715404	GPR174	4.64483	0.415514	0.0894573	1.33377	1.42977
ILMN_1767320	MAPK1	4.64237	0.668864	0.144078	1.58982	1.42977
ILMN_1754223	YPEL2	4.63962	0.715574	0.154231	1.64214	1.42977
ILMN_1763763	RIPK3	4.63582	0.454409	0.0980214	1.37022	1.42977
ILMN_1799600	STARD8	4.63077	0.611624	0.132078	1.52798	1.42977
ILMN_1713411	C1ORF97	4.63065	0.536292	0.115813	1.45024	1.42977
ILMN_1718610	ARHGAP17	4.62915	0.468761	0.101263	1.38392	1.42977
ILMN_1665948	LOC651772	4.62682	0.589087	0.12732	1.50429	1.42977
ILMN_1652066	SNED1	4.62357	0.253828	0.0548986	1.19237	1.42977
ILMN_1726783	RNASEH1	4.62097	0.353354	0.0764676	1.27753	1.42977
ILMN_1779214	ATM	4.61937	0.558479	0.1209	1.47272	1.42977
ILMN_1783931	PPAP2A	4.61867	0.139936	0.030298	1.10186	1.42977
ILMN_1692864	PDLIM5	4.61183	0.287869	0.0624197	1.22084	1.42977
ILMN_1658269	NUP93	4.60644	0.504413	0.109502	1.41855	1.42977
ILMN_1659067	UPRT	4.60523	0.273876	0.0594706	1.20905	1.42977
ILMN_1706677	MAPK1	4.60099	0.291718	0.0634034	1.2241	1.42977
ILMN_1894821	HS.254477	4.60066	0.397836	0.0864736	1.31753	1.42977
ILMN_1727073	MEA1	4.60045	0.259169	0.0563355	1.19679	1.42977
ILMN_1753692	LOC647135	4.59792	0.52887	0.115024	1.4428	1.42977
ILMN_1712452	MPHOSPH1	4.59762	0.485198	0.105532	1.39978	1.42977
ILMN_1651238	TRPV1	4.59441	0.110213	0.0239885	1.07939	1.42977
ILMN_1738675	PTPN6	4.59117	0.928897	0.202323	1.90382	1.42977
ILMN_1718558	PARP12	4.58768	0.843779	0.183923	1.79475	1.42977
ILMN_1837923	HS.44628	4.5876	0.17652	0.0384776	1.13015	1.42977
ILMN_1725842	CSNK1G2	4.5874	0.302162	0.0658678	1.23299	1.42977
ILMN_1754220	SF3A2	4.58688	0.307589	0.0670583	1.23764	1.42977
ILMN_1801118	C16ORF33	4.58619	0.695083	0.15156	1.61898	1.42977
ILMN_1689086	CTSC	4.58471	0.368069	0.0802818	1.29062	1.42977
ILMN_1795025	NFX1	4.58108	0.171393	0.0374132	1.12615	1.42977
ILMN_1712031	LOC653629	4.57827	0.132298	0.0288969	1.09604	1.42977
ILMN_1766163	DDX1	4.57812	0.503428	0.109964	1.41758	1.42977
ILMN_1676523	CCDC91	4.57609	0.454346	0.0992868	1.37016	1.42977
ILMN_1785161	CHCHD6	4.57148	0.333777	0.0730129	1.26031	1.42977
ILMN_1754045	FANCL	4.57076	0.364449	0.0797348	1.28739	1.42977
ILMN_1709305	LOC651059	4.56826	0.0715582	0.0156642	1.05085	1.42977
ILMN_1703754	CEP192	4.56378	0.248677	0.0544892	1.18812	1.42977
ILMN_1765557	OLFML2B	4.55875	0.396734	0.087027	1.31652	1.42977
ILMN_1672553	SLC43A3	4.55773	0.122113	0.0267926	1.08833	1.42977
ILMN_1652686	POP4	4.55632	0.132124	0.0289979	1.09591	1.42977
ILMN_1769290	C9ORF52	4.55287	0.206061	0.0452595	1.15353	1.42977
ILMN_1699674	ZNF703	4.55188	0.37719	0.0828648	1.29881	1.42977
ILMN_1712423	SKIP	4.55024	0.240449	0.0528432	1.18136	1.42977
ILMN_1761797	CSTB	4.54954	0.636735	0.139956	1.55481	1.42977
ILMN_1747771	LOC730744	4.54836	0.262876	0.0577959	1.19987	1.42977
ILMN_1651429	SELM	4.54798	0.484143	0.106452	1.39876	1.42977
ILMN_1776998	DNAJA4	4.54755	0.787218	0.173108	1.72574	1.42977
ILMN_1686989	INSIG1	4.54617	1.85549	0.408143	3.61874	1.42977
ILMN_1893656	HS.192503	4.54569	0.118758	0.0261254	1.0858	1.42977
ILMN_1749521	SLC35E3	4.54378	0.904635	0.199093	1.87207	1.42977
ILMN_1748124	TSC22D3	4.54292	0.717649	0.157971	1.6445	1.42977
ILMN_1756767	EIF5B	4.54144	0.296765	0.065346	1.22839	1.42977
ILMN_1756104	LARP7	4.53759	0.320779	0.0706937	1.249	1.42977
ILMN_1811636	IFT57	4.53237	0.560593	0.123687	1.47488	1.42977
ILMN_1658678	SAAL1	4.53075	0.288107	0.0635893	1.22104	1.42977
ILMN_1773493	TIMM23	4.52941	0.37616	0.0830484	1.29788	1.42977
ILMN_1743049	PWP1	4.52906	0.386224	0.0852768	1.30697	1.42977
ILMN_1762792	MAGED1	4.52791	0.129786	0.0286634	1.09413	1.42977
ILMN_1739008	ATG9A	4.52386	0.388402	0.0858564	1.30894	1.42977
[truncated: 1,850 more rows]

## Sheet: limma-Frank
Gene ID	Gene Name	logFC	AveExpr	t	P.Value	adj.P.Val	B
[truncated: 3,931 more rows]

[truncated: 7 more sheets: limma-Haniffa, limma-Ingersoll, limma-Wong, int-Frank, int-Haniffa, int-Ingersoll, int-Wong]
