# Supplementary material for: Empirical assessment of analysis workflows for differential expression analysis of human samples using RNA-Seq
Source: BMC Bioinformatics. 2017 Jan 17;18:38. doi: 10.1186/s12859-016-1457-z (PMC5240434; doi:10.1186/s12859-016-1457-z)
Supplement: Additional file 5: — Table of number of significant genes identified, for each workflow against each reference dataset. (XLSX 46 kb) [file 12859_2016_1457_MOESM5_ESM.xlsx]

## Sheet: Gene
		Frankenberger		Haniffa		Ingersoll		Wong		Average
Workflow	Unit	SigGenesAlsoSigByRef	SigGenesPresentOnRefPlatform	SigGenesAlsoSigByRef	SigGenesPresentOnRefPlatform	SigGenesAlsoSigByRef	SigGenesPresentOnRefPlatform	SigGenesAlsoSigByRef	SigGenesPresentOnRefPlatform	AvgSigGenesAlsoSigByRef	AvgSigGenesPresentOnRefPlatform
BwRmBl	counts	714	1964	415	1935	706	1964	578	1764	603.25	1906.75
BwRmBy	counts	800	2473	423	2406	785	2473	644	2219	663	2392.75
BwRmDe	counts	1075	3561	572	3469	1068	3561	855	3181	892.5	3443
BwRmEb	counts	792	2715	401	2649	797	2715	614	2434	651	2628.25
BwRmEr	counts	951	3021	497	2925	936	3021	754	2710	784.5	2919.25
BwRmLo	counts	886	2799	478	2734	879	2799	720	2507	740.75	2709.75
BwRmLv	counts	889	2740	485	2666	883	2740	712	2443	742.25	2647.25
BwRmNb	counts	1042	3498	557	3384	1042	3498	831	3117	868	3374.25
BwRmNo	counts	521	1322	314	1294	512	1322	437	1201	446	1284.75
BwRmSa	counts	1138	3788	587	3669	1125	3788	893	3374	935.75	3654.75
HsBsBl	counts	615	1716	365	1688	606	1716	514	1544	525	1666
HsBsBy	counts	825	3638	436	3661	812	3638	645	3296	679.5	3558.25
HsBsDe	counts	1076	3752	557	3684	1072	3752	844	3352	887.25	3635
HsBsEb	counts	687	2162	385	2109	678	2162	560	1930	577.5	2090.75
HsBsEr	counts	1073	3906	543	3774	1060	3906	859	3448	883.75	3758.5
HsBsLo	counts	677	1957	394	1921	666	1957	572	1767	577.25	1900.5
HsBsLv	counts	598	1670	362	1647	590	1670	502	1510	513	1624.25
HsBsNb	counts	927	3354	498	3332	915	3354	736	3025	769	3266.25
HsBsNo	counts	460	1143	281	1117	451	1143	379	1032	392.75	1108.75
HsBsSa	counts	1036	3354	547	3268	1029	3354	836	2999	862	3243.75
HsSnBl	counts	686	1919	403	1895	676	1919	559	1728	581	1865.25
HsSnBy	counts	766	2465	399	2397	755	2465	618	2200	634.5	2381.75
HsSnDe	counts	1039	3412	555	3322	1029	3412	806	3022	857.25	3292
HsSnEb	counts	785	2762	417	2716	786	2762	599	2477	646.75	2679.25
HsSnEr	counts	937	2993	487	2905	924	2993	728	2687	769	2894.5
HsSnLo	counts	864	2659	467	2594	853	2659	687	2374	717.75	2571.5
HsSnLv	counts	833	2509	455	2451	825	2509	658	2238	692.75	2426.75
HsSnNb	counts	965	3305	500	3194	955	3305	762	2930	795.5	3183.5
HsSnNo	counts	493	1199	293	1177	483	1199	399	1079	417	1163.5
HsSnSa	counts	1122	3743	584	3638	1112	3743	878	3334	924	3614.5
HsStBl	counts	633	1637	382	1634	631	1637	521	1474	541.75	1595.5
HsStBy	counts	686	1922	390	1903	683	1922	558	1725	579.25	1868
HsStDe	counts	822	2458	449	2424	815	2458	665	2188	687.75	2382
HsStEb	counts	847	3253	408	3206	836	3253	649	2895	685	3151.75
HsStEr	counts	728	2082	401	2042	714	2082	587	1866	607.5	2018
HsStLo	counts	772	2335	432	2295	762	2335	632	2089	649.5	2263.5
HsStLv	counts	750	2256	424	2220	742	2256	614	2029	632.5	2190.25
HsStNb	counts	744	2294	416	2238	736	2294	608	2065	626	2222.75
HsStNo	counts	553	1425	328	1400	541	1425	467	1292	472.25	1385.5
HsStSa	counts	959	3047	521	2977	958	3047	775	2720	803.25	2947.75
KaBsBl	counts	654	1872	394	1834	654	1872	541	1678	560.75	1814
KaBsBy	counts	813	3403	446	3360	800	3403	658	3103	679.25	3317.25
KaBsDe	counts	1084	3886	583	3782	1088	3886	883	3472	909.5	3756.5
KaBsEb	counts	761	2460	442	2385	761	2460	634	2189	649.5	2373.5
KaBsEr	counts	1127	4073	582	3943	1123	4073	917	3637	937.25	3931.5
KaBsLo	counts	734	2207	429	2146	728	2207	617	1967	627	2131.75
KaBsLv	counts	618	1779	380	1743	614	1779	519	1598	532.75	1724.75
KaBsNb	counts	1017	3676	553	3604	1010	3676	822	3323	850.5	3569.75
KaBsNo	counts	530	1393	317	1361	526	1393	446	1264	454.75	1352.75
KaBsSa	counts	1037	3533	546	3415	1028	3533	850	3154	865.25	3408.75
KaKaBl	counts	757	2186	433	2133	751	2186	610	1957	637.75	2115.5
KaKaBy	counts	821	2705	444	2630	816	2705	664	2414	686.25	2613.5
KaKaDe	counts	1120	3701	585	3589	1117	3701	884	3282	926.5	3568.25
KaKaEb	counts	800	2758	414	2679	796	2758	634	2471	661	2666.5
KaKaEr	counts	976	3234	509	3126	971	3234	777	2884	808.25	3119.5
KaKaLo	counts	909	2866	498	2789	900	2866	733	2556	760	2769.25
KaKaLv	counts	874	2714	486	2642	871	2714	711	2413	735.5	2620.75
KaKaNb	counts	1079	3723	569	3610	1079	3723	858	3330	896.25	3596.5
KaKaNo	counts	523	1333	313	1311	515	1333	439	1214	447.5	1297.75
KaKaSa	counts	1120	3836	588	3716	1109	3836	880	3418	924.25	3701.5
KaSnBl	counts	751	2172	432	2118	745	2172	604	1942	633	2101
KaSnBy	counts	827	2715	446	2636	822	2715	665	2421	690	2621.75
KaSnDe	counts	1117	3696	586	3585	1115	3696	884	3275	925.5	3563
KaSnEb	counts	803	2769	416	2692	800	2769	636	2482	663.75	2678
KaSnEr	counts	975	3236	511	3127	970	3236	779	2884	808.75	3120.75
KaSnLo	counts	900	2859	497	2782	891	2859	729	2550	754.25	2762.5
KaSnLv	counts	871	2714	484	2643	868	2714	708	2416	732.75	2621.75
KaSnNb	counts	1065	3724	564	3620	1066	3724	851	3319	886.5	3596.75
KaSnNo	counts	520	1328	313	1305	513	1328	439	1210	446.25	1292.75
KaSnSa	counts	1102	3787	582	3672	1093	3787	875	3373	913	3654.75
SfSnBl	counts	727	2045	412	2018	716	2045	585	1829	610	1984.25
SfSnBy	counts	783	2474	419	2411	773	2474	637	2223	653	2395.5
SfSnDe	counts	1076	3572	563	3480	1069	3572	847	3192	888.75	3454
SfSnEb	counts	779	2787	417	2729	780	2787	623	2514	649.75	2704.25
SfSnEr	counts	957	3081	503	2987	941	3081	759	2769	790	2979.5
SfSnLo	counts	880	2830	482	2762	872	2830	703	2516	734.25	2734.5
SfSnLv	counts	897	2815	480	2737	892	2815	705	2502	743.5	2717.25
SfSnNb	counts	1040	3552	551	3442	1041	3552	833	3157	866.25	3425.75
SfSnNo	counts	527	1329	317	1306	520	1329	436	1207	450	1292.75
SfSnSa	counts	1107	3709	576	3616	1089	3709	871	3307	910.75	3585.25
SlSlBl	counts	728	2069	418	2038	722	2069	589	1847	614.25	2005.75
SlSlBy	counts	797	2550	427	2484	788	2550	638	2280	662.5	2466
SlSlDe	counts	1078	3577	564	3491	1077	3577	851	3180	892.5	3456.25
SlSlEb	counts	772	2707	407	2661	773	2707	621	2431	643.25	2626.5
SlSlEr	counts	976	3201	512	3103	969	3201	779	2868	809	3093.25
SlSlLo	counts	883	2749	484	2683	876	2749	710	2453	738.25	2658.5
SlSlLv	counts	876	2702	478	2640	869	2702	701	2410	731	2613.5
SlSlNb	counts	1067	3635	552	3543	1064	3635	838	3239	880.25	3513
SlSlNo	counts	519	1324	313	1304	514	1324	433	1202	444.75	1288.5
SlSlSa	counts	1121	3757	590	3653	1105	3757	880	3343	924	3627.5
SqSnBl	counts	726	2072	412	2039	719	2072	591	1854	612	2009.25
SqSnBy	counts	800	2579	431	2509	795	2579	650	2310	669	2494.25
SqSnDe	counts	1085	3568	566	3476	1079	3568	848	3173	894.5	3446.25
SqSnEb	counts	774	2716	405	2656	775	2716	620	2442	643.5	2632.5
SqSnEr	counts	980	3212	512	3103	973	3212	778	2879	810.75	3101.5
SqSnLo	counts	883	2737	485	2673	877	2737	707	2442	738	2647.25
SqSnLv	counts	869	2669	476	2607	863	2669	693	2382	725.25	2581.75
SqSnNb	counts	1051	3613	553	3527	1048	3613	833	3226	871.25	3494.75
SqSnNo	counts	516	1315	310	1297	510	1315	431	1194	441.75	1280.25
SqSnSa	counts	1138	3831	596	3720	1118	3831	896	3402	937	3696
SrHtBl	counts	714	1952	414	1917	711	1952	587	1740	606.5	1890.25
SrHtBy	counts	838	2563	457	2488	835	2563	661	2288	697.75	2475.5
SrHtDe	counts	935	2891	517	2828	930	2891	760	2574	785.5	2796
SrHtEb	counts	933	3591	471	3481	931	3591	703	3185	759.5	3462
SrHtEr	counts	800	2379	422	2299	786	2379	634	2129	660.5	2296.5
SrHtLo	counts	934	2866	514	2794	926	2866	752	2552	781.5	2769.5
SrHtLv	counts	898	2798	506	2729	895	2798	738	2495	759.25	2705
SrHtNb	counts	797	2463	441	2382	795	2463	646	2213	669.75	2380.25
SrHtNo	counts	458	1132	282	1103	450	1132	397	1035	396.75	1100.5
SrHtSa	counts	1084	3582	574	3473	1079	3582	867	3199	901	3459
SrRmBl	counts	717	1968	415	1937	714	1968	593	1768	609.75	1910.25
SrRmBy	counts	931	3083	480	2995	925	3083	742	2735	769.5	2974
SrRmDe	counts	992	3159	533	3086	987	3159	793	2810	826.25	3053.5
SrRmEb	counts	911	3591	451	3498	910	3591	723	3204	748.75	3471
SrRmEr	counts	936	2965	476	2862	921	2965	729	2639	765.5	2857.75
SrRmLo	counts	974	3041	533	2961	965	3041	784	2709	814	2938
SrRmLv	counts	826	2480	465	2421	819	2480	684	2227	698.5	2402
SrRmNb	counts	877	2819	460	2745	872	2819	696	2519	726.25	2725.5
SrRmNo	counts	440	1081	276	1059	431	1081	379	987	381.5	1052
SrRmSa	counts	1110	3659	578	3547	1097	3659	884	3263	917.25	3532
SrSnBl	counts	731	2014	421	1987	729	2014	601	1808	620.5	1955.75
SrSnBy	counts	894	2875	472	2792	888	2875	722	2550	744	2773
SrSnDe	counts	1001	3252	543	3173	998	3252	804	2888	836.5	3141.25
SrSnEb	counts	932	3679	468	3575	922	3679	732	3288	763.5	3555.25
SrSnEr	counts	933	2958	481	2863	920	2958	734	2633	767	2853
SrSnLo	counts	984	3115	537	3031	979	3115	792	2786	823	3011.75
SrSnLv	counts	871	2674	486	2613	867	2674	723	2396	736.75	2589.25
SrSnNb	counts	874	2793	456	2717	871	2793	699	2492	725	2698.75
SrSnNo	counts	481	1188	306	1170	473	1188	407	1084	416.75	1157.5
SrSnSa	counts	1175	3918	613	3805	1161	3918	929	3487	969.5	3782
SrSrBl	counts	714	1952	414	1917	711	1952	587	1740	606.5	1890.25
SrSrBy	counts	844	2570	461	2495	842	2570	662	2295	702.25	2482.5
SrSrDe	counts	936	2895	518	2832	931	2895	763	2578	787	2800
SrSrEb	counts	932	3591	470	3479	930	3591	702	3184	758.5	3461.25
SrSrEr	counts	895	2755	474	2663	879	2755	709	2462	739.25	2658.75
SrSrLo	counts	958	2981	528	2903	951	2981	773	2658	802.5	2880.75
SrSrLv	counts	899	2797	506	2728	896	2797	739	2494	760	2704
SrSrNb	counts	800	2469	433	2390	793	2469	636	2208	665.5	2384
SrSrNo	counts	455	1128	281	1099	448	1128	393	1032	394.25	1096.75
SrSrSa	counts	1140	3750	601	3640	1133	3750	909	3344	945.75	3621
SrStBl	counts	695	1844	405	1843	692	1844	559	1654	587.75	1796.25
SrStBy	counts	755	2261	408	2223	745	2261	601	2027	627.25	2193
SrStDe	counts	935	3001	514	2952	925	3001	753	2674	781.75	2907
SrStEb	counts	895	3480	423	3414	893	3480	682	3099	723.25	3368.25
SrStEr	counts	802	2361	427	2301	791	2361	634	2100	663.5	2280.75
SrStLo	counts	844	2655	465	2618	835	2655	684	2384	707	2578
SrStLv	counts	828	2646	467	2606	815	2646	668	2378	694.5	2569
SrStNb	counts	868	2852	476	2775	868	2852	695	2547	726.75	2756.5
SrStNo	counts	599	1586	351	1551	593	1586	491	1436	508.5	1539.75
SrStSa	counts	1128	3696	603	3627	1117	3696	896	3292	936	3577.75
ThHtBl	counts	718	2003	419	1963	710	2003	586	1788	608.25	1939.25
ThHtBy	counts	838	2724	432	2649	836	2724	648	2442	688.5	2634.75
ThHtDe	counts	1071	3569	554	3462	1064	3569	840	3152	882.25	3438
ThHtEb	counts	806	2862	426	2794	810	2862	617	2562	664.75	2770
ThHtEr	counts	883	2812	448	2716	876	2812	696	2514	725.75	2713.5
ThHtLo	counts	920	3055	502	2967	914	3055	738	2702	768.5	2944.75
ThHtLv	counts	867	2631	464	2559	859	2631	687	2342	719.25	2540.75
ThHtNb	counts	995	3440	526	3330	991	3440	798	3066	827.5	3319
ThHtNo	counts	472	1195	292	1170	463	1195	403	1090	407.5	1162.5
ThHtSa	counts	1117	3730	585	3607	1103	3730	886	3323	922.75	3597.5
ThStBl	counts	641	1775	384	1765	641	1775	532	1581	549.5	1724
ThStBy	counts	724	2273	401	2247	717	2273	595	2046	609.25	2209.75
ThStDe	counts	921	2875	481	2831	914	2875	716	2561	758	2785.5
ThStEb	counts	748	2569	368	2533	745	2569	570	2305	607.75	2494
ThStEr	counts	807	2443	422	2386	794	2443	637	2187	665	2364.75
ThStLo	counts	796	2417	431	2380	785	2417	643	2164	663.75	2344.5
ThStLv	counts	785	2337	425	2301	774	2337	623	2100	651.75	2268.75
ThStNb	counts	975	3267	535	3174	974	3267	797	2922	820.25	3157.5
ThStNo	counts	547	1434	319	1410	535	1434	452	1296	463.25	1393.5
ThStSa	counts	1138	3830	592	3757	1130	3830	893	3421	938.25	3709.5
BwRmBl	fpkm	783	2235	442	2204	770	2235	626	2011	655.25	2171.25
BwRmNo	fpkm	616	1701	360	1676	605	1701	511	1546	523	1656
BwRmSa	fpkm	1093	3541	574	3456	1076	3541	877	3175	905	3428.25
BwRsBl	fpkm	798	2277	451	2227	786	2277	643	2049	669.5	2207.5
BwRsNo	fpkm	643	1821	375	1777	637	1821	529	1656	546	1768.75
BwRsSa	fpkm	1054	3455	566	3340	1053	3455	864	3093	884.25	3335.75
HsBsBl	fpkm	750	2206	427	2167	738	2206	616	1985	632.75	2141
HsBsNo	fpkm	727	2222	403	2180	718	2222	589	2016	609.25	2160
HsBsSa	fpkm	965	3061	513	2994	958	3061	774	2756	802.5	2968
HsRsBl	fpkm	767	2186	434	2153	752	2186	615	1976	642	2125.25
HsRsNo	fpkm	633	1792	368	1757	627	1792	523	1626	537.75	1741.75
HsStBl	fpkm	741	2024	430	2012	728	2024	599	1819	624.5	1969.75
HsStNo	fpkm	674	2064	388	2024	666	2064	565	1865	573.25	2004.25
HsStSa	fpkm	1016	3228	548	3170	1007	3228	820	2879	847.75	3126.25
KaBsBl	fpkm	773	2331	433	2271	760	2331	627	2086	648.25	2254.75
KaBsNo	fpkm	780	2390	442	2322	770	2390	642	2157	658.5	2314.75
KaBsSa	fpkm	995	3200	529	3103	984	3200	816	2879	831	3095.5
KaRsBl	fpkm	844	2524	470	2458	831	2524	686	2267	707.75	2443.25
KaRsNo	fpkm	682	1995	400	1941	672	1995	568	1805	580.5	1934
KaRsSa	fpkm	1108	3671	590	3559	1108	3671	903	3294	927.25	3548.75
SmRsBl	fpkm	797	2299	447	2250	788	2299	643	2066	668.75	2228.5
SmRsNo	fpkm	643	1806	371	1767	635	1806	526	1644	543.75	1755.75
SrIeBl	fpkm	783	2190	443	2162	777	2190	639	1966	660.5	2127
SrIeNo	fpkm	212	473	149	489	210	473	182	442	188.25	469.25
SrIeSa	fpkm	1075	3397	577	3338	1071	3397	863	3027	896.5	3289.75
SrRmBl	fpkm	783	2173	446	2136	774	2173	630	1953	658.25	2108.75
SrRmNo	fpkm	675	1971	389	1939	667	1971	568	1786	574.75	1916.75
SrRmSa	fpkm	1071	3393	570	3306	1068	3393	866	3037	893.75	3282.25
SrRsBl	fpkm	795	2239	456	2191	789	2239	651	2011	672.75	2170
SrRsNo	fpkm	690	2013	401	1966	685	2013	574	1823	587.5	1953.75
SrRsSa	fpkm	1057	3321	580	3226	1054	3321	851	2962	885.5	3207.5
SrStBl	fpkm	758	2136	435	2117	747	2136	613	1917	638.25	2076.5
SrStNo	fpkm	695	2092	401	2056	683	2092	578	1890	589.25	2032.5
SrStSa	fpkm	1033	3292	566	3237	1018	3292	837	2932	863.5	3188.25
ThCuBl	fpkm	756	2203	423	2174	748	2203	610	1975	634.25	2138.75
ThCuCd	fpkm	769	2509	406	2429	759	2509	614	2250	637	2424.25
ThCuNo	fpkm	106	211	72	217	107	211	89	194	93.5	208.25
ThCuSa	fpkm	1120	3750	590	3682	1117	3750	901	3362	932	3636
ThIeBl	fpkm	800	2377	438	2369	786	2377	641	2137	666.25	2315
ThIeNo	fpkm	236	599	166	628	237	599	207	551	211.5	594.25
ThIeSa	fpkm	1106	3757	583	3713	1111	3757	870	3366	917.5	3648.25
ThStBl	fpkm	771	2293	430	2271	758	2293	610	2053	642.25	2227.5
ThStNo	fpkm	657	1979	381	1950	643	1979	541	1797	555.5	1926.25
ThStSa	fpkm	1101	3661	568	3595	1087	3661	878	3281	908.5	3549.5
BwRmBl	tpm	746	2097	415	2068	736	2097	595	1884	623	2036.5
BwRmNo	tpm	667	1991	396	1964	658	1991	565	1812	571.5	1939.5
BwRmSa	tpm	1123	3657	582	3561	1111	3657	889	3274	926.25	3537.25
HsSnBl	tpm	717	2091	409	2069	702	2091	580	1879	602	2032.5
HsSnNo	tpm	618	1852	365	1835	616	1852	521	1685	530	1806
HsSnSa	tpm	1062	3377	559	3307	1053	3377	831	3019	876.25	3270
HsStBl	tpm	715	1940	406	1930	703	1940	577	1751	600.25	1890.25
HsStNo	tpm	720	2250	419	2215	715	2250	617	2037	617.75	2188
HsStSa	tpm	1055	3398	576	3338	1047	3398	841	3025	879.75	3289.75
KaKaBl	tpm	783	2331	435	2284	769	2331	629	2094	654	2260
KaKaNo	tpm	796	2585	453	2519	790	2585	682	2332	680.25	2505.25
KaKaSa	tpm	1097	3603	578	3489	1094	3603	875	3228	911	3480.75
KaSnBl	tpm	794	2381	447	2330	781	2381	646	2137	667	2307.25
KaSnNo	tpm	782	2510	452	2442	775	2510	667	2266	669	2432
KaSnSa	tpm	1110	3666	582	3557	1103	3666	891	3289	921.5	3544.5
SfSnBl	tpm	776	2269	422	2239	761	2269	626	2036	646.25	2203.25
SfSnNo	tpm	651	1989	388	1964	645	1989	557	1814	560.25	1939
SfSnSa	tpm	1109	3675	586	3595	1115	3675	885	3301	923.75	3561.5
SlSlBl	tpm	766	2281	432	2246	758	2281	627	2045	645.75	2213.25
SlSlNo	tpm	650	1945	382	1922	642	1945	553	1771	556.75	1895.75
SlSlSa	tpm	1080	3541	575	3474	1078	3541	865	3171	899.5	3431.75
SqSnBl	tpm	764	2284	431	2249	757	2284	623	2049	643.75	2216.5
SqSnNo	tpm	651	1974	384	1950	647	1974	559	1801	560.25	1924.75
SqSnSa	tpm	1087	3534	568	3456	1084	3534	873	3172	903	3424
SrIeBl	tpm	746	2069	419	2046	735	2069	609	1861	627.25	2011.25
SrIeNo	tpm	301	760	206	782	298	760	270	701	268.75	750.75
SrIeSa	tpm	1014	3132	559	3065	1009	3132	818	2785	850	3028.5
SrRmBl	tpm	758	2107	428	2076	751	2107	615	1898	638	2047
SrRmNo	tpm	729	2291	423	2256	725	2291	628	2078	626.25	2229
SrRmSa	tpm	1059	3383	571	3298	1055	3383	853	3021	884.5	3271.25
SrSnBl	tpm	775	2167	431	2139	770	2167	621	1944	649.25	2104.25
SrSnNo	tpm	719	2285	416	2248	721	2285	606	2073	615.5	2222.75
SrSnSa	tpm	1102	3475	579	3389	1093	3475	876	3098	912.5	3359.25
SrStBl	tpm	744	2048	416	2035	730	2048	601	1842	622.75	1993.25
SrStNo	tpm	705	2227	417	2192	701	2227	611	2026	608.5	2168
SrStSa	tpm	1062	3417	584	3370	1054	3417	863	3043	890.75	3311.75
ThIeBl	tpm	687	1979	386	1965	677	1979	561	1778	577.75	1925.25
ThIeNo	tpm	346	930	228	965	343	930	305	854	305.5	919.75
ThIeSa	tpm	1083	3554	562	3511	1083	3554	853	3200	895.25	3454.75
ThStBl	tpm	734	2103	407	2086	716	2103	578	1885	608.75	2044.25
ThStNo	tpm	747	2443	430	2407	740	2443	637	2204	638.5	2374.25
ThStSa	tpm	1128	3801	581	3738	1116	3801	899	3403	931	3685.75

## Sheet: Transcript
		Frankenberger		Haniffa		Ingersoll		Wong		Average
Workflow	Unit	SigGenesAlsoSigByRef	SigGenesPresentOnRefPlatform	SigGenesAlsoSigByRef	SigGenesPresentOnRefPlatform	SigGenesAlsoSigByRef	SigGenesPresentOnRefPlatform	SigGenesAlsoSigByRef	SigGenesPresentOnRefPlatform	AvgSigGenesAlsoSigByRef	AvgSigGenesPresentOnRefPlatform
BwRmBl	counts	835	2445	462	2410	829	2445	645	2197	692.75	2374.25
BwRmBy	counts	845	2604	440	2541	849	2604	660	2340	698.5	2522.25
BwRmDe	counts	1187	4066	613	3974	1186	4066	923	3625	977.25	3932.75
BwRmEb	counts	1314	5301	589	5157	1323	5301	961	4718	1046.75	5119.25
BwRmEr	counts	804	2403	423	2345	795	2403	624	2156	661.5	2326.75
BwRmLo	counts	996	3197	525	3126	992	3197	769	2867	820.5	3096.75
BwRmLv	counts	975	3047	518	2971	968	3047	761	2720	805.5	2946.25
BwRmNb	counts	1369	4770	680	4632	1375	4770	1049	4226	1118.25	4599.5
BwRmNo	counts	656	1808	380	1775	656	1808	526	1633	554.5	1756
BwRmSa	counts	1340	4840	667	4707	1331	4840	1055	4306	1098.25	4673.25
HsBsBl	counts	760	2199	435	2162	753	2199	606	1961	638.5	2130.25
HsBsBy	counts	1990	9819	896	9619	1986	9819	1466	8700	1584.5	9489.25
HsBsDe	counts	1822	7477	810	7260	1824	7477	1347	6588	1450.75	7200.5
HsBsEb	counts	1568	5943	718	5739	1575	5943	1158	5232	1254.75	5714.25
HsBsEr	counts	1119	3937	528	3814	1107	3937	834	3487	897	3793.75
HsBsLo	counts	934	2942	497	2864	929	2942	744	2623	776	2842.75
HsBsLv	counts	872	2738	477	2681	867	2738	701	2440	729.25	2649.25
HsBsNb	counts	1941	8279	869	8033	1942	8279	1409	7312	1540.25	7975.75
HsBsNo	counts	624	1731	356	1684	616	1731	501	1545	524.25	1672.75
HsBsSa	counts	1289	4538	646	4417	1284	4538	1000	4034	1054.75	4381.75
HsSnBl	counts	823	2400	456	2367	807	2400	634	2141	680	2327
HsSnBy	counts	820	2601	431	2554	812	2601	619	2323	670.5	2519.75
HsSnDe	counts	960	3112	504	3037	959	3112	745	2769	792	3007.5
HsSnEb	counts	1241	5015	558	4892	1254	5015	867	4431	980	4838.25
HsSnEr	counts	808	2462	420	2402	800	2462	612	2207	660	2383.25
HsSnLo	counts	922	2962	490	2914	911	2962	718	2641	760.25	2869.75
HsSnLv	counts	889	2789	475	2743	879	2789	690	2489	733.25	2702.5
HsSnNb	counts	1337	4790	650	4624	1349	4790	1012	4235	1087	4609.75
HsSnNo	counts	626	1681	356	1645	622	1681	496	1509	525	1629
HsSnSa	counts	1326	4686	655	4558	1320	4686	1007	4148	1077	4519.5
HsStBl	counts	649	1713	382	1714	646	1713	532	1543	552.25	1670.75
HsStBy	counts	652	1927	367	1914	642	1927	530	1723	547.75	1872.75
HsStDe	counts	931	3068	495	2998	927	3068	728	2712	770.25	2961.5
HsStEb	counts	1168	4855	526	4747	1180	4855	895	4295	942.25	4688
HsStEr	counts	571	1576	321	1559	559	1576	463	1419	478.5	1532.5
HsStLo	counts	692	2093	393	2074	687	2093	570	1884	585.5	2036
HsStLv	counts	710	2228	402	2202	702	2228	579	2007	598.25	2166.25
HsStNb	counts	1035	3520	534	3395	1041	3520	800	3133	852.5	3392
HsStNo	counts	536	1464	307	1441	533	1464	452	1330	457	1424.75
HsStSa	counts	1128	3636	578	3566	1127	3636	869	3221	925.5	3514.75
HsXsBl	counts	737	2079	412	2048	728	2079	579	1858	614	2016
HsXsBy	counts	771	2460	422	2410	764	2460	601	2194	639.5	2381
HsXsDe	counts	1180	4073	597	3967	1182	4073	897	3599	964	3928
HsXsEb	counts	1515	6422	658	6255	1506	6422	1066	5669	1186.25	6192
HsXsEr	counts	797	2465	415	2400	792	2465	611	2194	653.75	2381
HsXsLo	counts	909	2903	475	2835	898	2903	704	2574	746.5	2803.75
HsXsLv	counts	904	2798	484	2728	887	2798	700	2490	743.75	2703.5
HsXsNb	counts	1321	4749	637	4583	1327	4749	997	4186	1070.5	4566.75
HsXsNo	counts	547	1403	329	1377	542	1403	437	1255	463.75	1359.5
HsXsSa	counts	1228	4347	606	4226	1226	4347	947	3868	1001.75	4197
KaBsBl	counts	907	2829	508	2760	912	2829	710	2519	759.25	2734.25
KaBsBy	counts	1964	9368	883	9094	1974	9368	1439	8307	1565	9034.25
KaBsDe	counts	1825	7395	842	7129	1844	7395	1378	6523	1472.25	7110.5
KaBsEb	counts	1554	5892	749	5685	1567	5892	1167	5203	1259.25	5668
KaBsEr	counts	1200	4300	580	4142	1195	4300	903	3795	969.5	4134.25
KaBsLo	counts	1036	3404	542	3294	1039	3404	835	3017	863	3279.75
KaBsLv	counts	1020	3440	553	3333	1028	3440	843	3053	861	3316.5
KaBsNb	counts	1916	8093	881	7826	1926	8093	1405	7163	1532	7793.75
KaBsNo	counts	707	2118	401	2067	699	2118	569	1909	594	2053
KaBsSa	counts	1399	4986	692	4800	1407	4986	1094	4396	1148	4792
KaKaBl	counts	888	2701	494	2641	890	2701	702	2413	743.5	2614
KaKaBy	counts	897	2966	469	2900	899	2966	711	2641	744	2868.25
KaKaDe	counts	1249	4329	629	4185	1247	4329	975	3830	1025	4168.25
KaKaEb	counts	1286	5115	600	4992	1286	5115	965	4536	1034.25	4939.5
KaKaEr	counts	855	2673	453	2598	852	2673	665	2381	706.25	2581.25
KaKaLo	counts	1021	3371	523	3288	1015	3371	804	3006	840.75	3259
KaKaLv	counts	977	3174	498	3088	972	3174	781	2837	807	3068.25
KaKaNb	counts	1422	5107	705	4939	1433	5107	1109	4524	1167.25	4919.25
KaKaNo	counts	704	2047	396	2006	697	2047	572	1844	592.25	1986
KaKaSa	counts	1365	4962	670	4791	1370	4962	1068	4393	1118.25	4777
KaSnBl	counts	856	2585	476	2530	860	2585	677	2310	717.25	2502.5
KaSnBy	counts	878	2926	458	2860	882	2926	699	2602	729.25	2828.5
KaSnDe	counts	1218	4195	618	4059	1228	4195	954	3716	1004.5	4041.25
KaSnEb	counts	1246	4992	588	4862	1246	4992	940	4435	1005	4820.25
KaSnEr	counts	852	2633	453	2560	844	2633	660	2347	702.25	2543.25
KaSnLo	counts	993	3262	511	3185	986	3262	778	2912	817	3155.25
KaSnLv	counts	953	3064	491	2988	949	3064	758	2738	787.75	2963.5
KaSnNb	counts	1420	5079	693	4908	1426	5079	1090	4484	1157.25	4887.5
KaSnNo	counts	691	1948	387	1910	680	1948	544	1756	575.5	1890.5
KaSnSa	counts	1351	4854	667	4691	1353	4854	1066	4314	1109.25	4678.25
KaXsBl	counts	830	2437	464	2378	837	2437	644	2181	693.75	2358.25
KaXsBy	counts	915	2943	487	2866	914	2943	708	2623	756	2843.75
KaXsDe	counts	1334	4660	653	4512	1341	4660	1002	4117	1082.5	4487.25
KaXsEb	counts	1542	6526	698	6306	1559	6526	1138	5759	1234.25	6279.25
KaXsEr	counts	897	2922	471	2847	893	2922	693	2590	738.5	2820.25
KaXsLo	counts	1047	3487	545	3393	1058	3487	817	3118	866.75	3371.25
KaXsLv	counts	1026	3388	546	3290	1032	3388	803	3019	851.75	3271.25
KaXsNb	counts	1449	5202	707	5019	1446	5202	1093	4596	1173.75	5004.75
KaXsNo	counts	604	1633	354	1601	592	1633	494	1470	511	1584.25
KaXsSa	counts	1330	4824	661	4662	1345	4824	1016	4268	1088	4644.5
SfSnBl	counts	963	2977	515	2929	960	2977	750	2670	797	2888.25
SfSnBy	counts	898	2896	476	2830	895	2896	706	2607	743.75	2807.25
SfSnDe	counts	1245	4406	640	4294	1249	4406	971	3904	1026.25	4252.5
SfSnEb	counts	1475	6157	656	5999	1479	6157	1077	5454	1171.75	5941.75
SfSnEr	counts	817	2494	438	2429	810	2494	645	2241	677.5	2414.5
SfSnLo	counts	1019	3408	523	3346	1012	3408	811	3039	841.25	3300.25
SfSnLv	counts	998	3290	533	3218	993	3290	804	2941	832	3184.75
SfSnNb	counts	1441	5140	708	4974	1442	5140	1111	4549	1175.5	4950.75
SfSnNo	counts	701	2013	398	1978	695	2013	563	1818	589.25	1955.5
SfSnSa	counts	1441	5343	693	5195	1438	5343	1120	4738	1173	5154.75
SlSlBl	counts	935	2909	515	2865	932	2909	736	2617	779.5	2825
SlSlBy	counts	923	3007	487	2946	920	3007	723	2704	763.25	2916
SlSlDe	counts	1271	4514	642	4399	1275	4514	1002	4005	1047.5	4358
SlSlEb	counts	1402	5686	620	5525	1414	5686	1020	5016	1114	5478.25
SlSlEr	counts	864	2704	464	2631	859	2704	679	2416	716.5	2613.75
SlSlLo	counts	1032	3402	539	3327	1029	3402	824	3035	856	3291.5
SlSlLv	counts	1004	3240	529	3175	999	3240	795	2891	831.75	3136.5
SlSlNb	counts	1496	5382	731	5214	1504	5382	1144	4754	1218.75	5183
SlSlNo	counts	710	2029	406	1993	704	2029	577	1833	599.25	1971
SlSlSa	counts	1442	5253	693	5103	1440	5253	1099	4653	1168.5	5065.5
SqSnBl	counts	928	2891	508	2843	924	2891	734	2601	773.5	2806.5
SqSnBy	counts	938	3019	489	2951	931	3019	737	2716	773.75	2926.25
SqSnDe	counts	1294	4558	651	4436	1303	4558	1011	4045	1064.75	4399.25
SqSnEb	counts	1411	5720	618	5560	1422	5720	1023	5052	1118.5	5513
SqSnEr	counts	868	2702	468	2630	862	2702	686	2422	721	2614
SqSnLo	counts	1022	3345	531	3275	1016	3345	817	2983	846.5	3237
SqSnLv	counts	996	3215	527	3145	989	3215	789	2862	825.25	3109.25
SqSnNb	counts	1491	5418	726	5240	1498	5418	1150	4790	1216.25	5216.5
SqSnNo	counts	708	2012	404	1974	701	2012	574	1815	596.75	1953.25
SqSnSa	counts	1399	5044	680	4901	1395	5044	1088	4471	1140.5	4865
SrRmBl	counts	783	2248	444	2214	783	2248	621	2009	657.75	2179.75
SrRmBy	counts	925	2927	478	2853	926	2927	716	2612	761.25	2829.75
SrRmDe	counts	1203	4164	612	4058	1205	4164	944	3697	991	4020.75
SrRmEb	counts	1516	6459	666	6283	1509	6459	1102	5721	1198.25	6230.5
SrRmEr	counts	748	2154	401	2112	736	2154	592	1923	619.25	2085.75
SrRmLo	counts	975	3043	507	2972	975	3043	773	2719	807.5	2944.25
SrRmLv	counts	970	3089	508	3002	954	3089	767	2751	799.75	2982.75
SrRmNb	counts	1078	3591	556	3493	1082	3591	849	3206	891.25	3470.25
SrRmNo	counts	739	2151	417	2111	738	2151	599	1947	623.25	2090
SrRmSa	counts	1338	4597	683	4461	1337	4597	1050	4064	1102	4429.75
SrSnBl	counts	892	2621	501	2579	884	2621	695	2336	743	2539.25
SrSnBy	counts	1009	3290	531	3207	1003	3290	795	2931	834.5	3179.5
SrSnDe	counts	1331	4723	672	4588	1333	4723	1035	4175	1092.75	4552.25
SrSnEb	counts	1585	6869	696	6673	1570	6869	1162	6079	1253.25	6622.5
SrSnEr	counts	826	2512	452	2444	822	2512	650	2233	687.5	2425.25
SrSnLo	counts	1067	3459	564	3391	1055	3459	836	3082	880.5	3347.75
SrSnLv	counts	1110	3725	578	3638	1100	3725	867	3320	913.75	3602
SrSnNb	counts	1188	4021	593	3881	1191	4021	895	3561	966.75	3871
SrSnNo	counts	787	2319	435	2266	781	2319	625	2070	657	2243.5
SrSnSa	counts	1456	5191	733	5045	1463	5191	1138	4568	1197.5	4998.75
SrStBl	counts	688	1895	404	1888	682	1895	556	1702	582.5	1845
SrStBy	counts	738	2264	418	2246	730	2264	583	2029	617.25	2200.75
SrStDe	counts	1010	3522	544	3440	1012	3522	820	3123	846.5	3401.75
SrStEb	counts	1238	5266	533	5124	1236	5266	921	4615	982	5067.75
SrStEr	counts	637	1827	351	1804	625	1827	517	1641	532.5	1774.75
SrStLo	counts	796	2457	437	2438	791	2457	637	2214	665.25	2391.5
SrStLv	counts	829	2672	451	2636	822	2672	658	2394	690	2593.5
SrStNb	counts	1083	3765	558	3648	1102	3765	850	3357	898.25	3633.75
SrStNo	counts	559	1562	333	1537	556	1562	466	1420	478.5	1520.25
SrStSa	counts	1211	4013	621	3949	1207	4013	933	3548	993	3880.75
ThStBl	counts	703	1978	404	1976	696	1978	557	1783	590	1928.75
ThStBy	counts	737	2405	385	2368	728	2405	584	2154	608.5	2333
ThStDe	counts	892	2867	481	2820	885	2867	694	2561	738	2778.75
ThStEb	counts	1122	4554	517	4455	1142	4554	827	4051	902	4403.5
ThStEr	counts	632	1819	335	1793	626	1819	505	1630	524.5	1765.25
ThStLo	counts	756	2397	405	2362	756	2397	607	2147	631	2325.75
ThStLv	counts	738	2315	405	2285	737	2315	601	2078	620.25	2248.25
ThStNb	counts	1326	4796	661	4644	1336	4796	1032	4268	1088.75	4626
ThStNo	counts	595	1784	341	1754	591	1784	490	1612	504.25	1733.5
ThStSa	counts	1226	4254	610	4158	1239	4254	951	3758	1006.5	4106
BwRmBl	fpkm	762	2237	439	2196	764	2237	616	2025	645.25	2173.75
BwRmNo	fpkm	704	2093	398	2060	700	2093	579	1902	595.25	2037
BwRmSa	fpkm	1246	4198	640	4095	1242	4198	988	3742	1029	4058.25
HsBsBl	fpkm	826	2491	463	2442	819	2491	655	2232	690.75	2414
HsBsBs	fpkm	1262	4430	627	4320	1259	4430	979	3953	1031.75	4283.25
HsBsNo	fpkm	755	2286	416	2238	752	2286	585	2055	627	2216.25
HsBsSa	fpkm	1132	3923	569	3824	1136	3923	895	3496	933	3791.5
HsStBl	fpkm	605	1573	356	1566	602	1573	504	1428	516.75	1535
HsStNo	fpkm	686	2052	405	2029	679	2052	580	1856	587.5	1997.25
HsStSa	fpkm	992	3099	533	3064	991	3099	784	2771	825	3008.25
HsXsBl	fpkm	665	1802	380	1768	668	1802	527	1614	560	1746.5
HsXsNo	fpkm	588	1740	340	1699	588	1740	483	1560	499.75	1684.75
HsXsSa	fpkm	1146	3931	597	3828	1151	3931	915	3488	952.25	3794.5
KaBsBl	fpkm	996	3181	540	3100	993	3181	801	2833	832.5	3073.75
KaBsBs	fpkm	1291	4391	644	4257	1291	4391	1008	3899	1058.5	4234.5
KaBsNo	fpkm	792	2479	446	2413	793	2479	646	2237	669.25	2402
KaBsSa	fpkm	1225	4243	614	4103	1235	4243	955	3781	1007.25	4092.5
KaXsBl	fpkm	740	2159	421	2104	736	2159	579	1934	619	2089
KaXsNo	fpkm	711	2135	404	2087	704	2135	574	1932	598.25	2072.25
KaXsSa	fpkm	1191	4112	626	3996	1201	4112	944	3661	990.5	3970.25
SrIeBl	fpkm	836	2400	466	2372	836	2400	655	2166	698.25	2334.5
SrIeNo	fpkm	330	833	219	872	326	833	287	759	290.5	824.25
SrIeSa	fpkm	1210	4105	639	4011	1200	4105	974	3650	1005.75	3967.75
SrRmBl	fpkm	743	2128	431	2099	749	2128	603	1931	631.5	2071.5
SrRmNo	fpkm	778	2406	436	2368	771	2406	639	2178	656	2339.5
SrRmSa	fpkm	1149	3730	606	3634	1143	3730	908	3315	951.5	3602.25
SrStBl	fpkm	614	1619	378	1611	613	1619	514	1473	529.75	1580.5
SrStNo	fpkm	675	2061	398	2040	672	2061	586	1877	582.75	2009.75
SrStSa	fpkm	1018	3147	536	3105	1005	3147	785	2795	836	3048.5
ThCuCd	fpkm	108	281	62	274	106	281	84	248	90	271
ThIeBl	fpkm	784	2321	437	2294	781	2321	637	2075	659.75	2252.75
ThIeNo	fpkm	357	988	233	1030	354	988	316	898	315	976
ThIeSa	fpkm	1306	4638	659	4575	1311	4638	1028	4140	1076	4497.75
ThStBl	fpkm	661	1878	380	1864	660	1878	540	1686	560.25	1826.5
ThStNo	fpkm	680	2051	390	2027	677	2051	567	1854	578.5	1995.75
ThStSa	fpkm	1121	3702	573	3654	1124	3702	881	3310	924.75	3592
BwRmBl	tpm	701	1931	408	1906	699	1931	562	1760	592.5	1882
BwRmNo	tpm	773	2401	430	2365	762	2401	642	2176	651.75	2335.75
BwRmSa	tpm	1255	4297	638	4198	1259	4297	1000	3846	1038	4159.5
HsSnBl	tpm	682	1939	396	1905	680	1939	537	1732	573.75	1878.75
HsSnNo	tpm	707	2189	405	2173	709	2189	571	1971	598	2130.5
HsSnSa	tpm	1181	3971	598	3882	1173	3971	926	3520	969.5	3836
HsXsBl	tpm	681	1848	381	1812	681	1848	532	1652	568.75	1790
HsXsNo	tpm	602	1792	346	1751	604	1792	494	1607	511.5	1735.5
HsXsSa	tpm	1101	3721	574	3621	1098	3721	876	3292	912.25	3588.75
KaKaBl	tpm	769	2202	439	2162	763	2202	604	1987	643.75	2138.25
KaKaNo	tpm	853	2870	468	2792	851	2870	708	2577	720	2777.25
KaKaSa	tpm	1239	4248	636	4113	1241	4248	992	3768	1027	4094.25
KaKaSu	tpm	866	2670	454	2611	857	2670	686	2389	715.75	2585
KaSnBl	tpm	765	2230	436	2184	760	2230	603	2008	641	2163
KaSnNo	tpm	862	2829	468	2752	858	2829	701	2547	722.25	2739.25
KaSnSa	tpm	1254	4299	638	4161	1254	4299	985	3824	1032.75	4145.75
KaXsBl	tpm	713	2026	406	1980	707	2026	552	1813	594.5	1961.25
KaXsNo	tpm	766	2418	423	2357	764	2418	622	2172	643.75	2341.25
KaXsSa	tpm	1173	4011	609	3905	1178	4011	927	3579	971.75	3876.5
SfSnBl	tpm	785	2276	438	2240	784	2276	634	2063	660.25	2213.75
SfSnNo	tpm	777	2436	437	2413	768	2436	639	2209	655.25	2373.5
SfSnSa	tpm	1251	4296	635	4203	1248	4296	1002	3827	1034	4155.5
SfSnSu	tpm	905	2822	484	2764	891	2822	732	2517	753	2731.25
SlSlBl	tpm	799	2316	455	2277	802	2316	649	2085	676.25	2248.5
SlSlNo	tpm	765	2435	435	2411	760	2435	634	2196	648.5	2369.25
SlSlSa	tpm	1234	4234	627	4147	1232	4234	982	3767	1018.75	4095.5
SlSlSu	tpm	897	2782	474	2723	891	2782	727	2485	747.25	2693
SqSnBl	tpm	794	2318	454	2279	794	2318	648	2089	672.5	2251
SqSnNo	tpm	779	2461	440	2434	774	2461	645	2219	659.5	2393.75
SqSnSa	tpm	1257	4288	636	4199	1255	4288	995	3813	1035.75	4147
SqSnSu	tpm	889	2768	468	2707	884	2768	723	2468	741	2677.75
SrIeBl	tpm	707	1956	410	1935	697	1956	576	1773	597.5	1905
SrIeNo	tpm	402	1077	252	1122	394	1077	346	989	348.5	1066.25
SrIeSa	tpm	1070	3507	578	3450	1058	3507	858	3137	891	3400.25
SrRmBl	tpm	713	2003	416	1977	717	2003	576	1815	605.5	1949.5
SrRmNo	tpm	835	2718	460	2675	826	2718	692	2460	703.25	2642.75
SrRmSa	tpm	1181	3892	623	3791	1173	3892	943	3452	980	3756.75
SrSnBl	tpm	767	2175	441	2161	765	2175	610	1971	645.75	2120.5
SrSnNo	tpm	859	2791	484	2752	849	2791	703	2517	723.75	2712.75
SrSnSa	tpm	1182	3958	625	3880	1182	3958	939	3520	982	3829
ThIeBl	tpm	613	1643	342	1624	608	1643	495	1465	514.5	1593.75
ThIeNo	tpm	446	1315	273	1363	448	1315	396	1198	390.75	1297.75
ThIeSa	tpm	1172	4070	600	4023	1173	4070	924	3634	967.25	3949.25
