# Supplementary material for: Empirical assessment of analysis workflows for differential expression analysis of human samples using RNA-Seq
Source: BMC Bioinformatics. 2017 Jan 17;18:38. doi: 10.1186/s12859-016-1457-z (PMC5240434; doi:10.1186/s12859-016-1457-z)
Supplement: Additional file 6: — Table of workflow performance, including values and ranks for recall and precision, for each workflow against each reference dataset. (XLSX 189 kb) [file 12859_2016_1457_MOESM6_ESM.xlsx]

## Sheet: Recall Rank-Gene
Workflow	Unit	RA	EM	DE	Read Aligner	Expression Modeler	Differential Expression	Frankenberger Rank	Haniffa Rank	Ingersoll Rank	Wong Rank	Average Rank
SrSnSa	counts	Sr	Sn	Sa	STAR	Salmon	SAMseq	1	1	1	1	1
SrSrSa	counts	Sr	Sr	Sa	STAR	STAR	SAMseq	2	3	2	3	2
SrStSa	counts	Sr	St	Sa	STAR	Stringtie	SAMseq	6	2	7	7	3
SqSnSa	counts	Sq	Sn	Sa	Salmon-Quasi	Salmon	SAMseq	4	4	6	8	4
ThStSa	counts	Th	St	Sa	TopHat2	Stringtie	SAMseq	3	5	3	10	5
KaBsEr	counts	Ka	Bs	Er	Kallisto	BitSeq	edgeR	8	22	5	2	6
BwRmSa	counts	Bw	Rm	Sa	Bowtie2	RSEM	SAMseq	5	10	4	9	7
ThCuSa	fpkm	Th	Cu	Sa	TopHat2	cufflinks	SAMseq	14	6	8	5	8
ThStSa	tpm	Th	St	Sa	TopHat2	Stringtie	SAMseq	7	23	10	6	9
KaRsSa	fpkm	Ka	Rs	Sa	Kallisto	rSeq	SAMseq	20	8	17	4	10
KaKaDe	counts	Ka	Ka	De	Kallisto	Kallisto	DESeq2	12	14	9	17	11
KaSnDe	counts	Ka	Sn	De	Kallisto	Salmon	DESeq2	15	12	12	16	12
BwRmSa	tpm	Bw	Rm	Sa	Bowtie2	RSEM	SAMseq	9	19	14	12	13
SlSlSa	counts	Sl	Sl	Sa	Sailfish	Sailfish	SAMseq	11	7	18	19	14
KaKaSa	counts	Ka	Ka	Sa	Kallisto	Kallisto	SAMseq	13	9	16	20	15
SfSnSa	tpm	Sf	Sn	Sa	Salmon-FMD	Salmon	SAMseq	19	11	11	14	16
HsSnSa	counts	Hs	Sn	Sa	HISAT2	Salmon	SAMseq	10	15	13	21	17
ThHtSa	counts	Th	Ht	Sa	TopHat2	htseq	SAMseq	16	13	20	13	18
KaSnSa	tpm	Ka	Sn	Sa	Kallisto	Salmon	SAMseq	18	21	19	11	19
ThIeSa	fpkm	Th	Ie	Sa	TopHat2	IsoEM	SAMseq	22	18	15	29	20
SrRmSa	counts	Sr	Rm	Sa	STAR	RSEM	SAMseq	17	27	21	15	21
KaSnSa	counts	Ka	Sn	Sa	Kallisto	Salmon	SAMseq	23	20	24	25	22
SrSnSa	tpm	Sr	Sn	Sa	STAR	Salmon	SAMseq	24	25	23	24	23
KaBsDe	counts	Ka	Bs	De	Kallisto	BitSeq	DESeq2	31	17	26	18	24
KaKaSa	tpm	Ka	Ka	Sa	Kallisto	Kallisto	SAMseq	26	26	22	26	25
SfSnSa	counts	Sf	Sn	Sa	Salmon-FMD	Salmon	SAMseq	21	30	25	28	26
ThStSa	fpkm	Th	St	Sa	TopHat2	Stringtie	SAMseq	25	38	27	22	27
BwRmSa	fpkm	Bw	Rm	Sa	Bowtie2	RSEM	SAMseq	27	32	35	23	28
SqSnSa	tpm	Sq	Sn	Sa	Salmon-Quasi	Salmon	SAMseq	28	39	28	27	29
SrHtSa	counts	Sr	Ht	Sa	STAR	htseq	SAMseq	30	33	31	30	30
SlSlSa	tpm	Sl	Sl	Sa	Sailfish	Sailfish	SAMseq	33	31	33	32	31
SrIeSa	fpkm	Sr	Ie	Sa	STAR	IsoEM	SAMseq	38	28	37	34	32
SrStSa	tpm	Sr	St	Sa	STAR	Stringtie	SAMseq	45	16	47	35	33
KaKaNb	counts	Ka	Ka	Nb	Kallisto	Kallisto	NBPseq	34	37	32	37	34
SrRmSa	fpkm	Sr	Rm	Sa	STAR	RSEM	SAMseq	41	36	40	31	35
BwRmDe	counts	Bw	Rm	De	Bowtie2	RSEM	DESeq2	39	34	39	38	36
SqSnDe	counts	Sq	Sn	De	Salmon-Quasi	Salmon	DESeq2	29	40	30	45	37
ThIeSa	tpm	Th	Ie	Sa	TopHat2	IsoEM	SAMseq	32	46	29	39	38
SlSlDe	counts	Sl	Sl	De	Sailfish	Sailfish	DESeq2	35	44	34	43	39
SrRsSa	fpkm	Sr	Rs	Sa	STAR	rSeq	SAMseq	48	24	46	41	40
SfSnDe	counts	Sf	Sn	De	Salmon-FMD	Salmon	DESeq2	37	45	38	46	41
SrRmSa	tpm	Sr	Rm	Sa	STAR	RSEM	SAMseq	47	35	45	40	42
KaSnNb	counts	Ka	Sn	Nb	Kallisto	Salmon	NBPseq	44	43	41	42	43
BwRsSa	fpkm	Bw	Rs	Sa	Bowtie2	rSeq	SAMseq	50	41	48	33	44
HsBsDe	counts	Hs	Bs	De	HISAT2	BitSeq	DESeq2	36	50	36	47	45
HsStSa	tpm	Hs	St	Sa	HISAT2	Stringtie	SAMseq	49	29	51	48	46
ThHtDe	counts	Th	Ht	De	TopHat2	htseq	DESeq2	42	52	42	49	47
HsBsEr	counts	Hs	Bs	Er	HISAT2	BitSeq	edgeR	40	60	44	36	48
SlSlNb	counts	Sl	Sl	Nb	Sailfish	Sailfish	NBPseq	43	55	43	50	49
HsSnSa	tpm	Hs	Sn	Sa	HISAT2	Salmon	SAMseq	46	47	49	56	50
SqSnNb	counts	Sq	Sn	Nb	Salmon-Quasi	Salmon	NBPseq	51	54	50	54	51
BwRmNb	counts	Bw	Rm	Nb	Bowtie2	RSEM	NBPseq	52	49	52	55	52
SrStSa	fpkm	Sr	St	Sa	STAR	Stringtie	SAMseq	57	42	57	51	53
SfSnNb	counts	Sf	Sn	Nb	Salmon-FMD	Salmon	NBPseq	53	56	53	53	54
KaBsSa	counts	Ka	Bs	Sa	Kallisto	BitSeq	SAMseq	55	59	56	44	55
HsBsSa	counts	Hs	Bs	Sa	HISAT2	BitSeq	SAMseq	56	58	55	52	56
HsSnDe	counts	Hs	Sn	De	HISAT2	Salmon	DESeq2	54	51	54	61	57
SrIeSa	tpm	Sr	Ie	Sa	STAR	IsoEM	SAMseq	60	48	59	59	58
KaBsNb	counts	Ka	Bs	Nb	Kallisto	BitSeq	NBPseq	58	53	58	57	59
HsStSa	fpkm	Hs	St	Sa	HISAT2	Stringtie	SAMseq	59	57	60	58	60
SrSnDe	counts	Sr	Sn	De	STAR	Salmon	DESeq2	61	61	61	62	61
KaBsSa	fpkm	Ka	Bs	Sa	Kallisto	BitSeq	SAMseq	62	66	64	60	62
SrRmDe	counts	Sr	Rm	De	STAR	RSEM	DESeq2	64	65	63	65	63
ThHtNb	counts	Th	Ht	Nb	TopHat2	htseq	NBPseq	63	68	62	63	64
SrSnLo	counts	Sr	Sn	Lo	STAR	Salmon	limma+voom	65	62	65	66	65
ThStNb	counts	Th	St	Nb	TopHat2	Stringtie	NBPseq	69	63	66	64	66
SrRmLo	counts	Sr	Rm	Lo	STAR	RSEM	limma+voom	71	64	71	67	67
SqSnEr	counts	Sq	Sn	Er	Salmon-Quasi	Salmon	edgeR	66	76	67	70	68
SlSlEr	counts	Sl	Sl	Er	Sailfish	Sailfish	edgeR	68	75	70	69	69
KaSnEr	counts	Ka	Sn	Er	Kallisto	Salmon	edgeR	70	77	69	68	70
SrSrLo	counts	Sr	Sr	Lo	STAR	STAR	limma+voom	75	67	75	74	71
KaKaEr	counts	Ka	Ka	Er	Kallisto	Kallisto	edgeR	67	78	68	71	72
HsStSa	counts	Hs	St	Sa	HISAT2	Stringtie	SAMseq	74	69	73	72	73
HsBsSa	fpkm	Hs	Bs	Sa	HISAT2	BitSeq	SAMseq	72	74	72	73	74
HsSnNb	counts	Hs	Sn	Nb	HISAT2	Salmon	NBPseq	73	83	74	76	75
SrSrDe	counts	Sr	Sr	De	STAR	STAR	DESeq2	80	70	78	75	76
SrHtDe	counts	Sr	Ht	De	STAR	htseq	DESeq2	81	71	80	77	77
SfSnEr	counts	Sf	Sn	Er	Salmon-FMD	Salmon	edgeR	76	81	76	78	78
SrStDe	counts	Sr	St	De	STAR	Stringtie	DESeq2	82	72	83	80	79
SrHtLo	counts	Sr	Ht	Lo	STAR	htseq	limma+voom	83	73	82	81	80
BwRmEr	counts	Bw	Rm	Er	Bowtie2	RSEM	edgeR	77	86	77	79	81
ThHtLo	counts	Th	Ht	Lo	TopHat2	htseq	limma+voom	91	82	90	84	82
HsBsNb	counts	Hs	Bs	Nb	HISAT2	BitSeq	NBPseq	89	84	89	86	83
HsSnEr	counts	Hs	Sn	Er	HISAT2	Salmon	edgeR	78	88	85	92	84
SrRmBy	counts	Sr	Rm	By	STAR	RSEM	baySeq	88	99	84	82	85
SrSrLv	counts	Sr	Sr	Lv	STAR	STAR	limma+vst	95	80	94	83	86
SrHtLv	counts	Sr	Ht	Lv	STAR	htseq	limma+vst	96	79	95	85	87
SrSnEr	counts	Sr	Sn	Er	STAR	Salmon	edgeR	84	97	88	87	88
KaKaLo	counts	Ka	Ka	Lo	Kallisto	Kallisto	limma+voom	93	85	93	88	89
SrRmEr	counts	Sr	Rm	Er	STAR	RSEM	edgeR	79	104	87	90	90
KaSnLo	counts	Ka	Sn	Lo	Kallisto	Salmon	limma+voom	94	87	98	91	91
SrSnEb	counts	Sr	Sn	Eb	STAR	Salmon	EBseq	87	110	86	89	92
ThStDe	counts	Th	St	De	TopHat2	Stringtie	DESeq2	90	96	91	97	93
SrHtEb	counts	Sr	Ht	Eb	STAR	htseq	EBseq	85	107	79	106	94
SrSrEb	counts	Sr	Sr	Eb	STAR	STAR	EBseq	86	108	81	107	95
BwRmLv	counts	Bw	Rm	Lv	Bowtie2	RSEM	limma+vst	101	91	100	98	96
SfSnLv	counts	Sf	Sn	Lv	Salmon-FMD	Salmon	limma+vst	97	98	97	104	97
SrSnBy	counts	Sr	Sn	By	STAR	Salmon	baySeq	100	106	99	95	98
BwRmLo	counts	Bw	Rm	Lo	Bowtie2	RSEM	limma+voom	102	101	102	96	99
SrRmEb	counts	Sr	Rm	Eb	STAR	RSEM	EBseq	92	125	92	93	100
SrSnLv	counts	Sr	Sn	Lv	STAR	Salmon	limma+vst	111	90	113	94	101
SlSlLo	counts	Sl	Sl	Lo	Sailfish	Sailfish	limma+voom	103	94	105	100	102
SqSnLo	counts	Sq	Sn	Lo	Salmon-Quasi	Salmon	limma+voom	104	92	103	103	103
KaKaLv	counts	Ka	Ka	Lv	Kallisto	Kallisto	limma+vst	110	89	108	99	104
SrSrEr	counts	Sr	Sr	Er	STAR	STAR	edgeR	99	105	101	101	105
SfSnLo	counts	Sf	Sn	Lo	Salmon-FMD	Salmon	limma+voom	106	95	107	105	106
KaSnLv	counts	Ka	Sn	Lv	Kallisto	Salmon	limma+vst	112	93	111	102	107
SlSlLv	counts	Sl	Sl	Lv	Sailfish	Sailfish	limma+vst	108	100	110	108	108
SrStNb	counts	Sr	St	Nb	STAR	Stringtie	NBPseq	114	102	112	112	109
SqSnLv	counts	Sq	Sn	Lv	Salmon-Quasi	Salmon	limma+vst	113	103	114	113	110
SrRmNb	counts	Sr	Rm	Nb	STAR	RSEM	NBPseq	107	117	106	111	111
SrSnNb	counts	Sr	Sn	Nb	STAR	Salmon	NBPseq	109	120	109	109	112
ThHtEr	counts	Th	Ht	Er	TopHat2	htseq	edgeR	105	127	104	110	113
ThHtLv	counts	Th	Ht	Lv	TopHat2	htseq	limma+vst	115	115	115	114	114
HsSnLo	counts	Hs	Sn	Lo	HISAT2	Salmon	limma+voom	116	112	116	115	115
KaRsBl	fpkm	Ka	Rs	Bl	Kallisto	rSeq	Ballgown	119	109	122	116	116
SrStEb	counts	Sr	St	Eb	STAR	Stringtie	EBseq	98	169	96	120	117
SrStLo	counts	Sr	St	Lo	STAR	Stringtie	limma+voom	120	114	120	117	118
SrSrBy	counts	Sr	Sr	By	STAR	STAR	baySeq	118	116	117	126	119
SrRmLv	counts	Sr	Rm	Lv	STAR	RSEM	limma+vst	126	113	125	118	120
SrStLv	counts	Sr	St	Lv	STAR	Stringtie	limma+vst	124	111	127	121	121
SrHtBy	counts	Sr	Ht	By	STAR	htseq	baySeq	121	118	121	127	122
HsSnLv	counts	Hs	Sn	Lv	HISAT2	Salmon	limma+vst	123	121	123	128	123
KaSnBy	counts	Ka	Sn	By	Kallisto	Salmon	baySeq	125	132	124	124	124
HsStDe	counts	Hs	St	De	HISAT2	Stringtie	DESeq2	128	126	128	123	125
KaKaBy	counts	Ka	Ka	By	Kallisto	Kallisto	baySeq	129	133	126	125	126
KaKaNo	tpm	Ka	Ka	No	Kallisto	Kallisto	NOISeqBIO	146	122	140	119	127
ThHtBy	counts	Th	Ht	By	TopHat2	htseq	baySeq	122	148	119	133	128
KaBsBy	counts	Ka	Bs	By	Kallisto	BitSeq	baySeq	130	130	131	129	129
SrRsBl	fpkm	Sr	Rs	Bl	STAR	rSeq	Ballgown	147	119	141	130	130
HsBsBy	counts	Hs	Bs	By	HISAT2	BitSeq	baySeq	127	140	129	136	131
KaSnNo	tpm	Ka	Sn	No	Kallisto	Salmon	NOISeqBIO	157	123	154	122	132
HsStEb	counts	Hs	St	Eb	HISAT2	Stringtie	EBseq	117	195	118	132	133
BwRsBl	fpkm	Bw	Rs	Bl	Bowtie2	rSeq	Ballgown	141	124	145	138	134
SmRsBl	fpkm	Sm	Rs	Bl	SeqMap	rSeq	Ballgown	144	128	142	139	135
SrHtNb	counts	Sr	Ht	Nb	STAR	htseq	NBPseq	143	138	136	134	136
KaSnBl	tpm	Ka	Sn	Bl	Kallisto	Salmon	Ballgown	148	129	150	135	137
SqSnBy	counts	Sq	Sn	By	Salmon-Quasi	Salmon	baySeq	138	152	135	131	138
ThIeBl	fpkm	Th	Ie	Bl	TopHat2	IsoEM	Ballgown	136	139	147	142	139
SrSrNb	counts	Sr	Sr	Nb	STAR	STAR	NBPseq	135	145	138	148	140
SrIeBl	fpkm	Sr	Ie	Bl	STAR	IsoEM	Ballgown	154	134	152	143	141
ThStLo	counts	Th	St	Lo	TopHat2	Stringtie	limma+voom	145	154	149	140	142
KaBsNo	fpkm	Ka	Bs	No	Kallisto	BitSeq	NOISeqBIO	158	136	160	141	143
SrRmBl	fpkm	Sr	Rm	Bl	STAR	RSEM	Ballgown	153	131	156	155	144
ThStEr	counts	Th	St	Er	TopHat2	Stringtie	edgeR	131	172	137	145	145
SrStEr	counts	Sr	St	Er	STAR	Stringtie	edgeR	134	160	139	150	146
SlSlBy	counts	Sl	Sl	By	Sailfish	Sailfish	baySeq	142	162	143	144	147
ThHtEb	counts	Th	Ht	Eb	TopHat2	htseq	EBseq	132	163	130	171	148
BwRmBy	counts	Bw	Rm	By	Bowtie2	RSEM	baySeq	139	166	148	137	149
KaSnEb	counts	Ka	Sn	Eb	Kallisto	Salmon	EBseq	133	185	132	149	150
BwRmBl	fpkm	Bw	Rm	Bl	Bowtie2	RSEM	Ballgown	152	137	161	161	151
SrHtEr	counts	Sr	Ht	Er	STAR	htseq	edgeR	140	171	144	152	152
KaKaEb	counts	Ka	Ka	Eb	Kallisto	Kallisto	EBseq	137	189	134	153	153
KaKaBl	tpm	Ka	Ka	Bl	Kallisto	Kallisto	Ballgown	156	141	162	156	154
KaBsEb	counts	Ka	Bs	Eb	Kallisto	BitSeq	EBseq	172	135	164	151	155
HsStLo	counts	Hs	St	Lo	HISAT2	Stringtie	limma+voom	165	147	163	154	156
SfSnBy	counts	Sf	Sn	By	Salmon-FMD	Salmon	baySeq	155	175	157	146	157
ThStLv	counts	Th	St	Lv	TopHat2	Stringtie	limma+vst	151	164	155	162	158
KaBsBl	fpkm	Ka	Bs	Bl	Kallisto	BitSeq	Ballgown	163	146	166	159	159
SrSnBl	tpm	Sr	Sn	Bl	STAR	Salmon	Ballgown	161	151	159	165	160
SlSlBl	tpm	Sl	Sl	Bl	Sailfish	Sailfish	Ballgown	169	150	169	158	161
SfSnEb	counts	Sf	Sn	Eb	Salmon-FMD	Salmon	EBseq	159	179	151	164	162
SqSnBl	tpm	Sq	Sn	Bl	Salmon-Quasi	Salmon	Ballgown	171	153	170	163	163
SfSnBl	tpm	Sf	Sn	Bl	Salmon-FMD	Salmon	Ballgown	160	170	165	160	164
HsRsBl	fpkm	Hs	Rs	Bl	HISAT2	rSeq	Ballgown	168	143	172	174	165
ThStBl	fpkm	Th	St	Bl	TopHat2	Stringtie	Ballgown	166	156	168	182	166
BwRmEb	counts	Bw	Rm	Eb	Bowtie2	RSEM	EBseq	149	205	133	176	167
HsSnEb	counts	Hs	Sn	Eb	HISAT2	Salmon	EBseq	150	181	146	191	168
ThStNo	tpm	Th	St	No	TopHat2	Stringtie	NOISeqBIO	182	157	181	147	169
SrStBl	fpkm	Sr	St	Bl	STAR	Stringtie	Ballgown	174	142	176	178	170
KaKaBl	counts	Ka	Ka	Bl	Kallisto	Kallisto	Ballgown	175	144	173	181	171
SrRmBl	tpm	Sr	Rm	Bl	STAR	RSEM	Ballgown	173	159	174	173	172
SlSlEb	counts	Sl	Sl	Eb	Sailfish	Sailfish	EBseq	164	198	158	166	173
SqSnEb	counts	Sq	Sn	Eb	Salmon-Quasi	Salmon	EBseq	162	201	153	167	174
KaSnBl	counts	Ka	Sn	Bl	Kallisto	Salmon	Ballgown	178	149	178	186	175
HsBsBl	fpkm	Hs	Bs	Bl	HISAT2	BitSeq	Ballgown	179	161	182	172	176
ThCuBl	fpkm	Th	Cu	Bl	TopHat2	cufflinks	Ballgown	176	167	175	180	177
HsStLv	counts	Hs	St	Lv	HISAT2	Stringtie	limma+vst	180	165	180	177	178
ThCuCd	fpkm	Th	Cu	Cd	TopHat2	cufflinks	cuffdiff	167	199	167	175	179
KaBsLo	counts	Ka	Bs	Lo	Kallisto	BitSeq	limma+voom	189	158	188	170	180
SrRmNo	tpm	Sr	Rm	No	STAR	RSEM	NOISeqBIO	191	168	190	157	181
HsSnBy	counts	Hs	Sn	By	HISAT2	Salmon	baySeq	170	211	171	168	182
HsStBl	fpkm	Hs	St	Bl	HISAT2	Stringtie	Ballgown	187	155	189	190	183
SrIeBl	tpm	Sr	Ie	Bl	STAR	IsoEM	Ballgown	183	176	185	183	184
HsStNb	counts	Hs	St	Nb	HISAT2	Stringtie	NBPseq	186	182	184	184	185
SrStBy	counts	Sr	St	By	STAR	Stringtie	baySeq	177	196	177	187	186
SrStBl	tpm	Sr	St	Bl	STAR	Stringtie	Ballgown	185	183	186	188	187
SrSnBl	counts	Sr	Sn	Bl	STAR	Salmon	Ballgown	190	173	187	189	188
BwRmBl	tpm	Bw	Rm	Bl	Bowtie2	RSEM	Ballgown	184	186	183	192	189
HsStNo	tpm	Hs	St	No	HISAT2	Stringtie	NOISeqBIO	198	174	198	169	190
SrSnNo	tpm	Sr	Sn	No	STAR	Salmon	NOISeqBIO	199	184	192	185	191
SlSlBl	counts	Sl	Sl	Bl	Sailfish	Sailfish	Ballgown	193	178	191	197	192
SrStNo	tpm	Sr	St	No	STAR	Stringtie	NOISeqBIO	207	180	207	179	193
SqSnBl	counts	Sq	Sn	Bl	Salmon-Quasi	Salmon	Ballgown	196	192	193	195	194
SrRmBl	counts	Sr	Rm	Bl	STAR	RSEM	Ballgown	202	187	199	194	195
ThHtBl	counts	Th	Ht	Bl	TopHat2	htseq	Ballgown	200	177	203	201	196
SfSnBl	counts	Sf	Sn	Bl	Salmon-FMD	Salmon	Ballgown	194	193	196	202	197
SrHtBl	counts	Sr	Ht	Bl	STAR	htseq	Ballgown	205	191	202	199	198
SrSrBl	counts	Sr	Sr	Bl	STAR	STAR	Ballgown	206	190	201	198	199
HsBsNo	fpkm	Hs	Bs	No	HISAT2	BitSeq	NOISeqBIO	195	204	194	196	200
ThStBy	counts	Th	St	By	TopHat2	Stringtie	baySeq	197	206	195	193	201
ThStBl	tpm	Th	St	Bl	TopHat2	Stringtie	Ballgown	188	197	197	204	202
HsStEr	counts	Hs	St	Er	HISAT2	Stringtie	edgeR	192	207	200	200	203
BwRmBl	counts	Bw	Rm	Bl	Bowtie2	RSEM	Ballgown	204	188	204	206	204
HsSnBl	tpm	Hs	Sn	Bl	HISAT2	Salmon	Ballgown	201	194	206	203	205
HsStBl	tpm	Hs	St	Bl	HISAT2	Stringtie	Ballgown	203	200	205	207	206
ThStEb	counts	Th	St	Eb	TopHat2	Stringtie	EBseq	181	229	179	210	207
SrStNo	fpkm	Sr	St	No	STAR	Stringtie	NOISeqBIO	209	208	210	205	208
SrStBl	counts	Sr	St	Bl	STAR	Stringtie	Ballgown	208	202	208	218	209
SrRsNo	fpkm	Sr	Rs	No	STAR	rSeq	NOISeqBIO	210	209	209	208	210
HsSnBl	counts	Hs	Sn	Bl	HISAT2	Salmon	Ballgown	214	203	214	217	211
KaRsNo	fpkm	Ka	Rs	No	Kallisto	rSeq	NOISeqBIO	215	210	215	212	212
HsBsLo	counts	Hs	Bs	Lo	HISAT2	BitSeq	limma+voom	216	214	218	209	213
HsStBy	counts	Hs	St	By	HISAT2	Stringtie	baySeq	213	215	211	220	214
ThIeBl	tpm	Th	Ie	Bl	TopHat2	IsoEM	Ballgown	211	219	213	215	215
HsBsEb	counts	Hs	Bs	Eb	HISAT2	BitSeq	EBseq	212	220	212	216	216
SrRmNo	fpkm	Sr	Rm	No	STAR	RSEM	NOISeqBIO	217	216	216	211	217
BwRmNo	tpm	Bw	Rm	No	Bowtie2	RSEM	NOISeqBIO	219	212	219	214	218
HsStNo	fpkm	Hs	St	No	HISAT2	Stringtie	NOISeqBIO	218	217	217	213	219
KaBsBl	counts	Ka	Bs	Bl	Kallisto	BitSeq	Ballgown	221	213	220	223	220
SfSnNo	tpm	Sf	Sn	No	Salmon-FMD	Salmon	NOISeqBIO	223	218	222	221	221
SqSnNo	tpm	Sq	Sn	No	Salmon-Quasi	Salmon	NOISeqBIO	222	221	221	219	222
SlSlNo	tpm	Sl	Sl	No	Sailfish	Sailfish	NOISeqBIO	224	224	224	222	223
ThStNo	fpkm	Th	St	No	TopHat2	Stringtie	NOISeqBIO	220	225	223	224	224
ThStBl	counts	Th	St	Bl	TopHat2	Stringtie	Ballgown	227	222	225	225	225
BwRsNo	fpkm	Bw	Rs	No	Bowtie2	rSeq	NOISeqBIO	225	227	226	226	226
HsStBl	counts	Hs	St	Bl	HISAT2	Stringtie	Ballgown	229	223	228	229	227
SmRsNo	fpkm	Sm	Rs	No	SeqMap	rSeq	NOISeqBIO	226	228	227	227	228
HsRsNo	fpkm	Hs	Rs	No	HISAT2	rSeq	NOISeqBIO	228	230	229	228	229
KaBsLv	counts	Ka	Bs	Lv	Kallisto	BitSeq	limma+vst	231	226	231	231	230
HsSnNo	tpm	Hs	Sn	No	HISAT2	Salmon	NOISeqBIO	230	231	230	230	231
HsBsBl	counts	Hs	Bs	Bl	HISAT2	BitSeq	Ballgown	233	232	232	232	232
BwRmNo	fpkm	Bw	Rm	No	Bowtie2	RSEM	NOISeqBIO	232	234	233	233	233
HsBsLv	counts	Hs	Bs	Lv	HISAT2	BitSeq	limma+vst	235	233	235	234	234
SrStNo	counts	Sr	St	No	STAR	Stringtie	NOISeqBIO	234	235	234	235	235
HsStNo	counts	Hs	St	No	HISAT2	Stringtie	NOISeqBIO	236	236	236	236	236
ThStNo	counts	Th	St	No	TopHat2	Stringtie	NOISeqBIO	237	237	237	237	237
KaBsNo	counts	Ka	Bs	No	Kallisto	BitSeq	NOISeqBIO	238	239	238	238	238
SfSnNo	counts	Sf	Sn	No	Salmon-FMD	Salmon	NOISeqBIO	239	238	239	242	239
KaKaNo	counts	Ka	Ka	No	Kallisto	Kallisto	NOISeqBIO	240	243	240	239	240
KaSnNo	counts	Ka	Sn	No	Kallisto	Salmon	NOISeqBIO	242	242	242	240	241
BwRmNo	counts	Bw	Rm	No	Bowtie2	RSEM	NOISeqBIO	241	240	243	241	242
SlSlNo	counts	Sl	Sl	No	Sailfish	Sailfish	NOISeqBIO	243	241	241	243	243
SqSnNo	counts	Sq	Sn	No	Salmon-Quasi	Salmon	NOISeqBIO	244	244	244	244	244
SrSnNo	counts	Sr	Sn	No	STAR	Salmon	NOISeqBIO	246	245	246	245	245
HsSnNo	counts	Hs	Sn	No	HISAT2	Salmon	NOISeqBIO	245	246	245	247	246
ThHtNo	counts	Th	Ht	No	TopHat2	htseq	NOISeqBIO	247	247	247	246	247
SrHtNo	counts	Sr	Ht	No	STAR	htseq	NOISeqBIO	249	248	249	248	248
SrSrNo	counts	Sr	Sr	No	STAR	STAR	NOISeqBIO	250	249	250	249	249
HsBsNo	counts	Hs	Bs	No	HISAT2	BitSeq	NOISeqBIO	248	250	248	251	250
SrRmNo	counts	Sr	Rm	No	STAR	RSEM	NOISeqBIO	251	251	251	250	251
ThIeNo	tpm	Th	Ie	No	TopHat2	IsoEM	NOISeqBIO	252	252	252	252	252
SrIeNo	tpm	Sr	Ie	No	STAR	IsoEM	NOISeqBIO	253	253	253	253	253
ThIeNo	fpkm	Th	Ie	No	TopHat2	IsoEM	NOISeqBIO	254	254	254	254	254
SrIeNo	fpkm	Sr	Ie	No	STAR	IsoEM	NOISeqBIO	255	255	255	255	255
ThCuNo	fpkm	Th	Cu	No	TopHat2	cufflinks	NOISeqBIO	256	256	256	256	256

## Sheet: Precision Rank-Gene
Workflow	Unit	RA	EM	DE	Read Aligner	Expression Modeler	Differential Expression	Frankenberger Rank	Haniffa Rank	Ingersoll Rank	Wong Rank	Average Rank
ThCuNo	fpkm	Th	Cu	No	TopHat2	cufflinks	NOISeqBIO	1	1	1	1	1
SrIeNo	fpkm	Sr	Ie	No	STAR	IsoEM	NOISeqBIO	2	2	2	2	2
SrRmNo	counts	Sr	Rm	No	STAR	RSEM	NOISeqBIO	4	6	4	4	3
SrHtNo	counts	Sr	Ht	No	STAR	htseq	NOISeqBIO	6	8	6	5	4
SrSnNo	counts	Sr	Sn	No	STAR	Salmon	NOISeqBIO	5	5	5	8	5
SrSrNo	counts	Sr	Sr	No	STAR	STAR	NOISeqBIO	7	7	7	6	6
SrIeNo	tpm	Sr	Ie	No	STAR	IsoEM	NOISeqBIO	10	4	10	3	7
HsSnNo	counts	Hs	Sn	No	HISAT2	Salmon	NOISeqBIO	3	11	3	9	8
ThIeNo	fpkm	Th	Ie	No	TopHat2	IsoEM	NOISeqBIO	13	3	8	7	9
HsBsNo	counts	Hs	Bs	No	HISAT2	BitSeq	NOISeqBIO	8	9	9	11	10
ThHtNo	counts	Th	Ht	No	TopHat2	htseq	NOISeqBIO	11	10	14	10	11
SfSnNo	counts	Sf	Sn	No	Salmon-FMD	Salmon	NOISeqBIO	9	12	11	16	12
BwRmNo	counts	Bw	Rm	No	Bowtie2	RSEM	NOISeqBIO	12	13	15	12	13
KaSnNo	counts	Ka	Sn	No	Kallisto	Salmon	NOISeqBIO	17	15	17	13	14
SlSlNo	counts	Sl	Sl	No	Sailfish	Sailfish	NOISeqBIO	16	14	12	18	15
SqSnNo	counts	Sq	Sn	No	Salmon-Quasi	Salmon	NOISeqBIO	14	16	13	17	16
KaKaNo	counts	Ka	Ka	No	Kallisto	Kallisto	NOISeqBIO	15	17	16	14	17
HsStNo	counts	Hs	St	No	HISAT2	Stringtie	NOISeqBIO	18	19	19	15	18
HsStBl	counts	Hs	St	Bl	HISAT2	Stringtie	Ballgown	19	20	18	20	19
KaBsNo	counts	Ka	Bs	No	Kallisto	BitSeq	NOISeqBIO	21	21	20	21	20
ThIeNo	tpm	Th	Ie	No	TopHat2	IsoEM	NOISeqBIO	24	18	24	19	21
ThStNo	counts	Th	St	No	TopHat2	Stringtie	NOISeqBIO	20	23	23	22	22
SrStNo	counts	Sr	St	No	STAR	Stringtie	NOISeqBIO	22	22	22	23	23
SrStBl	counts	Sr	St	Bl	STAR	Stringtie	Ballgown	23	25	21	24	24
SrHtBl	counts	Sr	Ht	Bl	STAR	htseq	Ballgown	27	29	25	26	25
SrSrBl	counts	Sr	Sr	Bl	STAR	STAR	Ballgown	28	30	26	25	26
SrRmBl	counts	Sr	Rm	Bl	STAR	RSEM	Ballgown	29	34	27	28	27
ThStBl	counts	Th	St	Bl	TopHat2	Stringtie	Ballgown	34	27	30	27	28
HsStBl	tpm	Hs	St	Bl	HISAT2	Stringtie	Ballgown	25	40	28	33	29
SrSnBl	counts	Sr	Sn	Bl	STAR	Salmon	Ballgown	32	38	29	31	30
HsStBl	fpkm	Hs	St	Bl	HISAT2	Stringtie	Ballgown	26	35	31	34	31
BwRmBl	counts	Bw	Rm	Bl	Bowtie2	RSEM	Ballgown	30	33	32	36	32
HsBsLv	counts	Hs	Bs	Lv	HISAT2	BitSeq	limma+vst	40	24	42	30	33
BwRmNo	fpkm	Bw	Rm	No	Bowtie2	RSEM	NOISeqBIO	33	32	36	32	34
HsBsBl	counts	Hs	Bs	Bl	HISAT2	BitSeq	Ballgown	39	28	43	29	35
ThHtBl	counts	Th	Ht	Bl	TopHat2	htseq	Ballgown	38	36	41	35	36
SrStBl	tpm	Sr	St	Bl	STAR	Stringtie	Ballgown	31	53	33	38	37
SrRmBl	fpkm	Sr	Rm	Bl	STAR	RSEM	Ballgown	36	43	35	46	38
SrIeBl	tpm	Sr	Ie	Bl	STAR	IsoEM	Ballgown	35	52	39	37	39
SrRmBl	tpm	Sr	Rm	Bl	STAR	RSEM	Ballgown	37	45	34	41	40
HsSnBl	counts	Hs	Sn	Bl	HISAT2	Salmon	Ballgown	43	37	45	44	41
SrIeBl	fpkm	Sr	Ie	Bl	STAR	IsoEM	Ballgown	42	51	40	39	42
HsStBy	counts	Hs	St	By	HISAT2	Stringtie	baySeq	44	50	37	45	43
SrRsBl	fpkm	Sr	Rs	Bl	STAR	rSeq	Ballgown	48	44	44	42	44
SmRsNo	fpkm	Sm	Rs	No	SeqMap	rSeq	NOISeqBIO	45	41	46	49	45
KaBsBl	counts	Ka	Bs	Bl	Kallisto	BitSeq	Ballgown	58	31	52	47	46
KaBsLv	counts	Ka	Bs	Lv	Kallisto	BitSeq	limma+vst	60	26	56	40	47
HsRsNo	fpkm	Hs	Rs	No	HISAT2	rSeq	NOISeqBIO	50	42	49	48	48
SrSnBl	tpm	Sr	Sn	Bl	STAR	Salmon	Ballgown	41	62	38	52	49
BwRsNo	fpkm	Bw	Rs	No	Bowtie2	rSeq	NOISeqBIO	51	39	50	53	50
SrStBl	fpkm	Sr	St	Bl	STAR	Stringtie	Ballgown	49	47	51	51	51
SfSnBl	counts	Sf	Sn	Bl	Salmon-FMD	Salmon	Ballgown	47	54	48	50	52
SlSlBl	counts	Sl	Sl	Bl	Sailfish	Sailfish	Ballgown	52	48	53	54	53
BwRmBl	tpm	Bw	Rm	Bl	Bowtie2	RSEM	Ballgown	46	63	47	57	54
SqSnBl	counts	Sq	Sn	Bl	Salmon-Quasi	Salmon	Ballgown	55	59	54	55	55
HsBsLo	counts	Hs	Bs	Lo	HISAT2	BitSeq	limma+voom	64	49	65	43	56
BwRsBl	fpkm	Bw	Rs	Bl	Bowtie2	rSeq	Ballgown	54	58	55	62	57
HsRsBl	fpkm	Hs	Rs	Bl	HISAT2	rSeq	Ballgown	53	61	58	68	58
BwRmBl	fpkm	Bw	Rm	Bl	Bowtie2	RSEM	Ballgown	56	65	57	67	59
KaKaBl	counts	Ka	Ka	Bl	Kallisto	Kallisto	Ballgown	63	57	59	66	60
KaSnBl	counts	Ka	Sn	Bl	Kallisto	Salmon	Ballgown	65	56	60	70	61
HsStEr	counts	Hs	St	Er	HISAT2	Stringtie	edgeR	57	75	61	61	62
SrRsNo	fpkm	Sr	Rs	No	STAR	rSeq	NOISeqBIO	68	55	66	59	63
ThIeBl	tpm	Th	Ie	Bl	TopHat2	IsoEM	Ballgown	61	74	63	58	64
SrRmNo	fpkm	Sr	Rm	No	STAR	RSEM	NOISeqBIO	69	64	68	56	65
KaRsNo	fpkm	Ka	Rs	No	Kallisto	rSeq	NOISeqBIO	71	46	69	60	66
SmRsBl	fpkm	Sm	Rs	Bl	SeqMap	rSeq	Ballgown	62	69	62	69	67
ThStBl	tpm	Th	St	Bl	TopHat2	Stringtie	Ballgown	59	77	64	79	68
ThCuBl	fpkm	Th	Cu	Bl	TopHat2	cufflinks	Ballgown	66	79	67	74	69
HsSnBl	tpm	Hs	Sn	Bl	HISAT2	Salmon	Ballgown	67	70	70	75	70
HsBsBl	fpkm	Hs	Bs	Bl	HISAT2	BitSeq	Ballgown	72	72	73	72	71
BwRmNo	tpm	Bw	Rm	No	Bowtie2	RSEM	NOISeqBIO	80	60	81	65	72
KaBsLo	counts	Ka	Bs	Lo	Kallisto	BitSeq	limma+voom	89	66	86	63	73
SlSlNo	tpm	Sl	Sl	No	Sailfish	Sailfish	NOISeqBIO	84	68	84	64	74
HsSnNo	tpm	Hs	Sn	No	HISAT2	Salmon	NOISeqBIO	86	67	74	73	75
SfSnBl	tpm	Sf	Sn	Bl	Salmon-FMD	Salmon	Ballgown	70	93	71	76	76
SlSlBl	tpm	Sl	Sl	Bl	Sailfish	Sailfish	Ballgown	79	80	75	80	77
SqSnNo	tpm	Sq	Sn	No	Salmon-Quasi	Salmon	NOISeqBIO	97	73	92	71	78
SrRmLv	counts	Sr	Rm	Lv	STAR	RSEM	limma+vst	88	81	83	77	79
SrStEr	counts	Sr	St	Er	STAR	Stringtie	edgeR	73	99	72	91	80
SqSnBl	tpm	Sq	Sn	Bl	Salmon-Quasi	Salmon	Ballgown	81	84	77	82	81
SrStNo	fpkm	Sr	St	No	STAR	Stringtie	NOISeqBIO	91	78	95	81	82
KaRsBl	fpkm	Ka	Rs	Bl	Kallisto	rSeq	Ballgown	83	85	88	87	83
KaKaBl	tpm	Ka	Ka	Bl	Kallisto	Kallisto	Ballgown	77	88	85	96	84
SfSnNo	tpm	Sf	Sn	No	Salmon-FMD	Salmon	NOISeqBIO	101	71	102	78	85
KaSnBl	tpm	Ka	Sn	Bl	Kallisto	Salmon	Ballgown	87	82	91	89	86
HsStDe	counts	Hs	St	De	HISAT2	Stringtie	DESeq2	82	103	76	83	87
HsStLv	counts	Hs	St	Lv	HISAT2	Stringtie	limma+vst	90	86	89	86	88
ThStNo	fpkm	Th	St	No	TopHat2	Stringtie	NOISeqBIO	93	76	100	94	89
ThStBl	fpkm	Th	St	Bl	TopHat2	Stringtie	Ballgown	76	91	80	101	90
ThIeBl	fpkm	Th	Ie	Bl	TopHat2	IsoEM	Ballgown	74	107	79	97	91
KaBsBl	fpkm	Ka	Bs	Bl	Kallisto	BitSeq	Ballgown	94	87	97	95	92
ThStLv	counts	Th	St	Lv	TopHat2	Stringtie	limma+vst	78	110	78	102	93
SrHtEr	counts	Sr	Ht	Er	STAR	htseq	edgeR	75	114	82	98	94
HsStLo	counts	Hs	St	Lo	HISAT2	Stringtie	limma+voom	95	94	96	88	95
HsStNo	fpkm	Hs	St	No	HISAT2	Stringtie	NOISeqBIO	104	83	108	84	96
SrStBy	counts	Sr	St	By	STAR	Stringtie	baySeq	85	115	87	103	97
HsSnLv	counts	Hs	Sn	Lv	HISAT2	Salmon	limma+vst	92	98	90	112	98
SrSnLv	counts	Sr	Sn	Lv	STAR	Salmon	limma+vst	107	96	103	92	99
KaBsNo	fpkm	Ka	Bs	No	Kallisto	BitSeq	NOISeqBIO	105	89	110	99	100
ThStLo	counts	Th	St	Lo	TopHat2	Stringtie	limma+voom	99	127	101	100	101
ThHtLv	counts	Th	Ht	Lv	TopHat2	htseq	limma+vst	98	125	94	114	102
HsStNo	tpm	Hs	St	No	HISAT2	Stringtie	NOISeqBIO	129	92	127	85	103
SrSrBy	counts	Sr	Sr	By	STAR	STAR	baySeq	100	109	93	135	104
SrHtLo	counts	Sr	Ht	Lo	STAR	htseq	limma+voom	106	111	106	108	105
HsBsNo	fpkm	Hs	Bs	No	HISAT2	BitSeq	NOISeqBIO	102	108	105	118	106
HsStNb	counts	Hs	St	Nb	HISAT2	Stringtie	NBPseq	112	97	117	110	107
SrHtBy	counts	Sr	Ht	By	STAR	htseq	baySeq	103	113	98	134	108
SrRmNo	tpm	Sr	Rm	No	STAR	RSEM	NOISeqBIO	133	95	132	90	109
SrSrDe	counts	Sr	Sr	De	STAR	STAR	DESeq2	119	117	114	105	110
SrSrLv	counts	Sr	Sr	Lv	STAR	STAR	limma+vst	122	100	120	104	111
ThStEr	counts	Th	St	Er	TopHat2	Stringtie	edgeR	96	142	99	121	112
SrHtNb	counts	Sr	Ht	Nb	STAR	htseq	NBPseq	116	104	107	119	113
SrHtDe	counts	Sr	Ht	De	STAR	htseq	DESeq2	118	118	112	107	114
SrStNo	tpm	Sr	St	No	STAR	Stringtie	NOISeqBIO	138	90	136	93	115
SqSnLv	counts	Sq	Sn	Lv	Salmon-Quasi	Salmon	limma+vst	108	119	104	122	116
SrHtLv	counts	Sr	Ht	Lv	STAR	htseq	limma+vst	125	101	121	106	117
SrIeSa	tpm	Sr	Ie	Sa	STAR	IsoEM	SAMseq	115	121	111	113	118
KaKaLv	counts	Ka	Ka	Lv	Kallisto	Kallisto	limma+vst	121	112	116	109	119
BwRmLv	counts	Bw	Rm	Lv	Bowtie2	RSEM	limma+vst	111	122	109	120	120
SlSlLv	counts	Sl	Sl	Lv	Sailfish	Sailfish	limma+vst	113	128	113	123	121
KaSnLv	counts	Ka	Sn	Lv	Kallisto	Salmon	limma+vst	126	116	122	115	122
HsSnLo	counts	Hs	Sn	Lo	HISAT2	Salmon	limma+voom	109	130	118	132	123
SrSrNb	counts	Sr	Sr	Nb	STAR	STAR	NBPseq	114	126	115	136	124
SqSnLo	counts	Sq	Sn	Lo	Salmon-Quasi	Salmon	limma+voom	120	124	119	129	125
SrSrLo	counts	Sr	Sr	Lo	STAR	STAR	limma+voom	123	123	124	124	126
SrSrEr	counts	Sr	Sr	Er	STAR	STAR	edgeR	110	139	123	137	127
SlSlLo	counts	Sl	Sl	Lo	Sailfish	Sailfish	limma+voom	124	129	125	130	128
SrSnNo	tpm	Sr	Sn	No	STAR	Salmon	NOISeqBIO	151	106	133	117	129
SrRmLo	counts	Sr	Rm	Lo	STAR	RSEM	limma+voom	128	131	130	131	130
BwRmBy	counts	Bw	Rm	By	Bowtie2	RSEM	baySeq	117	143	128	126	131
HsBsEb	counts	Hs	Bs	Eb	HISAT2	BitSeq	EBseq	135	120	144	127	132
ThStBy	counts	Th	St	By	TopHat2	Stringtie	baySeq	131	138	134	125	133
SrRsSa	fpkm	Sr	Rs	Sa	STAR	rSeq	SAMseq	132	133	129	138	134
KaSnNo	tpm	Ka	Sn	No	Kallisto	Salmon	NOISeqBIO	162	105	162	111	135
SrStLo	counts	Sr	St	Lo	STAR	Stringtie	limma+voom	134	140	139	140	136
KaKaLo	counts	Ka	Ka	Lo	Kallisto	Kallisto	limma+voom	136	137	143	141	137
KaBsEb	counts	Ka	Bs	Eb	Kallisto	BitSeq	EBseq	172	102	157	128	138
SfSnLv	counts	Sf	Sn	Lv	Salmon-FMD	Salmon	limma+vst	130	144	131	156	139
BwRmLo	counts	Bw	Rm	Lo	Bowtie2	RSEM	limma+voom	139	147	142	139	140
SrSnLo	counts	Sr	Sn	Lo	STAR	Salmon	limma+voom	142	141	141	149	141
KaSnLo	counts	Ka	Sn	Lo	Kallisto	Salmon	limma+voom	148	135	152	143	142
SrIeSa	fpkm	Sr	Ie	Sa	STAR	IsoEM	SAMseq	141	154	135	146	143
SfSnBy	counts	Sf	Sn	By	Salmon-FMD	Salmon	baySeq	140	150	146	142	144
HsStSa	counts	Hs	St	Sa	HISAT2	Stringtie	SAMseq	150	145	140	147	145
SrRmSa	fpkm	Sr	Rm	Sa	STAR	RSEM	SAMseq	144	157	137	145	146
ThStDe	counts	Th	St	De	TopHat2	Stringtie	DESeq2	127	166	126	164	147
KaKaNo	tpm	Ka	Ka	No	Kallisto	Kallisto	NOISeqBIO	175	132	176	116	148
SrSnSa	tpm	Sr	Sn	Sa	STAR	Salmon	SAMseq	137	163	138	153	149
HsStSa	fpkm	Hs	St	Sa	HISAT2	Stringtie	SAMseq	149	153	148	148	150
SrStSa	fpkm	Sr	St	Sa	STAR	Stringtie	SAMseq	155	146	159	144	151
SrRmDe	counts	Sr	Rm	De	STAR	RSEM	DESeq2	153	155	147	155	152
SrStLv	counts	Sr	St	Lv	STAR	Stringtie	limma+vst	158	134	169	160	153
HsBsSa	fpkm	Hs	Bs	Sa	HISAT2	BitSeq	SAMseq	146	161	145	161	154
SrRmSa	tpm	Sr	Rm	Sa	STAR	RSEM	SAMseq	157	152	149	154	155
ThStNo	tpm	Th	St	No	TopHat2	Stringtie	NOISeqBIO	181	136	187	133	156
SrStSa	tpm	Sr	St	Sa	STAR	Stringtie	SAMseq	167	151	164	150	157
SrStDe	counts	Sr	St	De	STAR	Stringtie	DESeq2	161	149	166	157	158
SlSlBy	counts	Sl	Sl	By	Sailfish	Sailfish	baySeq	160	158	160	163	159
SrSnEr	counts	Sr	Sn	Er	STAR	Salmon	edgeR	145	175	154	167	160
SrSnNb	counts	Sr	Sn	Nb	STAR	Salmon	NBPseq	159	176	150	162	161
SfSnLo	counts	Sf	Sn	Lo	Salmon-FMD	Salmon	limma+voom	165	148	167	165	162
BwRmEr	counts	Bw	Rm	Er	Bowtie2	RSEM	edgeR	147	165	156	170	163
KaBsSa	fpkm	Ka	Bs	Sa	Kallisto	BitSeq	SAMseq	166	164	170	151	164
SrSnBy	counts	Sr	Sn	By	STAR	Salmon	baySeq	164	170	161	152	165
SqSnBy	counts	Sq	Sn	By	Salmon-Quasi	Salmon	baySeq	171	159	165	158	166
HsSnSa	tpm	Hs	Sn	Sa	HISAT2	Salmon	SAMseq	152	171	151	176	167
HsStSa	tpm	Hs	St	Sa	HISAT2	Stringtie	SAMseq	170	156	168	171	168
SrRmEr	counts	Sr	Rm	Er	STAR	RSEM	edgeR	143	183	155	174	169
ThHtEr	counts	Th	Ht	Er	TopHat2	htseq	edgeR	154	193	153	172	170
HsSnBy	counts	Hs	Sn	By	HISAT2	Salmon	baySeq	168	182	175	159	171
SrRmNb	counts	Sr	Rm	Nb	STAR	RSEM	NBPseq	163	178	158	173	172
SrSnDe	counts	Sr	Sn	De	STAR	Salmon	DESeq2	176	162	172	169	173
HsBsSa	counts	Hs	Bs	Sa	HISAT2	BitSeq	SAMseq	173	179	173	168	174
HsSnEr	counts	Hs	Sn	Er	HISAT2	Salmon	edgeR	156	177	163	194	175
BwRsSa	fpkm	Bw	Rs	Sa	Bowtie2	rSeq	SAMseq	184	167	178	166	176
SfSnEr	counts	Sf	Sn	Er	Salmon-FMD	Salmon	edgeR	169	174	177	181	177
BwRmSa	fpkm	Bw	Rm	Sa	Bowtie2	RSEM	SAMseq	174	185	182	175	178
SqSnSa	tpm	Sq	Sn	Sa	Salmon-Quasi	Salmon	SAMseq	178	196	174	177	179
SrStNb	counts	Sr	St	Nb	STAR	Stringtie	NBPseq	191	160	181	184	180
KaSnBy	counts	Ka	Sn	By	Kallisto	Salmon	baySeq	188	168	188	179	181
KaKaBy	counts	Ka	Ka	By	Kallisto	Kallisto	baySeq	194	172	197	178	182
ThCuCd	fpkm	Th	Cu	Cd	TopHat2	cufflinks	cuffdiff	180	180	190	183	183
SlSlSa	tpm	Sl	Sl	Sa	Sailfish	Sailfish	SAMseq	185	188	180	185	184
BwRmSa	tpm	Bw	Rm	Sa	Bowtie2	RSEM	SAMseq	179	199	183	190	185
SrStSa	counts	Sr	St	Sa	STAR	Stringtie	SAMseq	182	184	192	187	186
KaKaSa	tpm	Ka	Ka	Sa	Kallisto	Kallisto	SAMseq	190	187	184	192	187
SlSlEr	counts	Sl	Sl	Er	Sailfish	Sailfish	edgeR	186	192	189	189	188
KaRsSa	fpkm	Ka	Rs	Sa	Kallisto	rSeq	SAMseq	202	186	194	180	189
SqSnEr	counts	Sq	Sn	Er	Salmon-Quasi	Salmon	edgeR	183	191	186	197	190
SrSrSa	counts	Sr	Sr	Sa	STAR	STAR	SAMseq	193	190	193	188	191
ThHtBy	counts	Th	Ht	By	TopHat2	htseq	baySeq	177	201	171	215	192
ThHtLo	counts	Th	Ht	Lo	TopHat2	htseq	limma+voom	208	169	208	182	193
SrHtSa	counts	Sr	Ht	Sa	STAR	htseq	SAMseq	197	189	199	193	194
HsSnDe	counts	Hs	Sn	De	HISAT2	Salmon	DESeq2	189	181	198	209	195
KaSnSa	tpm	Ka	Sn	Sa	Kallisto	Salmon	SAMseq	196	197	201	196	196
ThStNb	counts	Th	St	Nb	TopHat2	Stringtie	NBPseq	217	173	209	186	197
KaSnDe	counts	Ka	Sn	De	Kallisto	Salmon	DESeq2	199	198	196	199	198
SrRmSa	counts	Sr	Rm	Sa	STAR	RSEM	SAMseq	195	204	205	195	199
KaKaDe	counts	Ka	Ka	De	Kallisto	Kallisto	DESeq2	198	203	195	202	200
SqSnDe	counts	Sq	Sn	De	Salmon-Quasi	Salmon	DESeq2	192	205	191	208	201
SfSnSa	tpm	Sf	Sn	Sa	Salmon-FMD	Salmon	SAMseq	204	202	185	204	202
ThIeSa	tpm	Th	Ie	Sa	TopHat2	IsoEM	SAMseq	187	217	179	212	203
BwRmDe	counts	Bw	Rm	De	Bowtie2	RSEM	DESeq2	201	194	204	203	204
KaSnEr	counts	Ka	Sn	Er	Kallisto	Salmon	edgeR	206	200	206	198	205
KaKaEr	counts	Ka	Ka	Er	Kallisto	Kallisto	edgeR	203	206	202	201	206
SrRmBy	counts	Sr	Rm	By	STAR	RSEM	baySeq	200	213	203	191	207
SlSlDe	counts	Sl	Sl	De	Sailfish	Sailfish	DESeq2	205	209	200	206	208
SfSnDe	counts	Sf	Sn	De	Salmon-FMD	Salmon	DESeq2	207	208	207	216	209
BwRmNb	counts	Bw	Rm	Nb	Bowtie2	RSEM	NBPseq	219	195	211	211	210
ThCuSa	fpkm	Th	Cu	Sa	TopHat2	cufflinks	SAMseq	215	214	212	205	211
ThHtDe	counts	Th	Ht	De	TopHat2	htseq	DESeq2	211	218	210	213	212
ThHtSa	counts	Th	Ht	Sa	TopHat2	htseq	SAMseq	214	207	218	210	213
SrSnSa	counts	Sr	Sn	Sa	STAR	Salmon	SAMseq	212	211	216	214	214
ThStSa	fpkm	Th	St	Sa	TopHat2	Stringtie	SAMseq	209	224	215	207	215
BwRmSa	counts	Bw	Rm	Sa	Bowtie2	RSEM	SAMseq	210	219	214	217	216
HsSnSa	counts	Hs	Sn	Sa	HISAT2	Salmon	SAMseq	213	212	213	222	217
SlSlSa	counts	Sl	Sl	Sa	Sailfish	Sailfish	SAMseq	218	210	220	223	218
SfSnSa	counts	Sf	Sn	Sa	Salmon-FMD	Salmon	SAMseq	216	221	221	220	219
KaBsSa	counts	Ka	Bs	Sa	Kallisto	BitSeq	SAMseq	225	220	227	200	220
SqSnSa	counts	Sq	Sn	Sa	Salmon-Quasi	Salmon	SAMseq	221	215	226	221	221
ThStSa	counts	Th	St	Sa	TopHat2	Stringtie	SAMseq	220	227	219	224	222
ThStSa	tpm	Th	St	Sa	TopHat2	Stringtie	SAMseq	222	233	222	218	223
SfSnNb	counts	Sf	Sn	Nb	Salmon-FMD	Salmon	NBPseq	226	216	224	219	224
ThIeSa	fpkm	Th	Ie	Sa	TopHat2	IsoEM	SAMseq	223	228	217	229	225
SlSlNb	counts	Sl	Sl	Nb	Sailfish	Sailfish	NBPseq	224	232	225	228	226
HsSnNb	counts	Hs	Sn	Nb	HISAT2	Salmon	NBPseq	227	230	232	226	227
KaSnSa	counts	Ka	Sn	Sa	Kallisto	Salmon	SAMseq	231	222	234	227	228
KaKaSa	counts	Ka	Ka	Sa	Kallisto	Kallisto	SAMseq	228	223	231	232	229
SqSnNb	counts	Sq	Sn	Nb	Salmon-Quasi	Salmon	NBPseq	232	229	228	230	230
ThHtNb	counts	Th	Ht	Nb	TopHat2	htseq	NBPseq	236	225	236	225	231
KaKaNb	counts	Ka	Ka	Nb	Kallisto	Kallisto	NBPseq	235	226	230	231	232
KaKaEb	counts	Ka	Ka	Eb	Kallisto	Kallisto	EBseq	233	234	235	233	233
KaSnEb	counts	Ka	Sn	Eb	Kallisto	Salmon	EBseq	234	235	233	235	234
BwRmEb	counts	Bw	Rm	Eb	Bowtie2	RSEM	EBseq	229	243	223	239	235
KaSnNb	counts	Ka	Sn	Nb	Kallisto	Salmon	NBPseq	238	231	237	234	236
SlSlEb	counts	Sl	Sl	Eb	Sailfish	Sailfish	EBseq	239	239	239	236	237
SqSnEb	counts	Sq	Sn	Eb	Salmon-Quasi	Salmon	EBseq	240	241	240	238	238
HsBsDe	counts	Hs	Bs	De	HISAT2	BitSeq	DESeq2	237	244	238	241	239
ThStEb	counts	Th	St	Eb	TopHat2	Stringtie	EBseq	230	247	229	245	240
KaBsDe	counts	Ka	Bs	De	Kallisto	BitSeq	DESeq2	244	236	243	237	241
HsSnEb	counts	Hs	Sn	Eb	HISAT2	Salmon	EBseq	241	237	241	247	242
SfSnEb	counts	Sf	Sn	Eb	Salmon-FMD	Salmon	EBseq	243	240	244	243	243
ThHtEb	counts	Th	Ht	Eb	TopHat2	htseq	EBseq	242	242	242	248	244
KaBsNb	counts	Ka	Bs	Nb	Kallisto	BitSeq	NBPseq	246	238	246	244	245
KaBsEr	counts	Ka	Bs	Er	Kallisto	BitSeq	edgeR	245	246	245	240	246
HsBsNb	counts	Hs	Bs	Nb	HISAT2	BitSeq	NBPseq	247	245	247	246	247
HsBsEr	counts	Hs	Bs	Er	HISAT2	BitSeq	edgeR	248	248	248	242	248
SrHtEb	counts	Sr	Ht	Eb	STAR	htseq	EBseq	250	249	249	252	249
SrSrEb	counts	Sr	Sr	Eb	STAR	STAR	EBseq	251	250	250	253	250
HsStEb	counts	Hs	St	Eb	HISAT2	Stringtie	EBseq	249	254	251	250	251
SrRmEb	counts	Sr	Rm	Eb	STAR	RSEM	EBseq	253	253	253	249	252
SrStEb	counts	Sr	St	Eb	STAR	Stringtie	EBseq	252	255	252	254	253
SrSnEb	counts	Sr	Sn	Eb	STAR	Salmon	EBseq	254	252	254	251	254
KaBsBy	counts	Ka	Bs	By	Kallisto	BitSeq	baySeq	255	251	255	255	255
HsBsBy	counts	Hs	Bs	By	HISAT2	BitSeq	baySeq	256	256	256	256	256

## Sheet: Recall Value-Gene
Workflow	Unit	RA	EM	DE	Read Aligner	Expression Modeler	Differential Expression	Frankenberger Recall	Haniffa Recall	Ingersoll Recall	Wong Recall	Average Recall
SrSnSa	counts	Sr	Sn	Sa	STAR	Salmon	SAMseq	0.419194	0.520374	0.418228	0.464965	0.45569
SrSrSa	counts	Sr	Sr	Sa	STAR	STAR	SAMseq	0.406707	0.510187	0.408141	0.454955	0.444998
SrStSa	counts	Sr	St	Sa	STAR	Stringtie	SAMseq	0.402426	0.511885	0.402378	0.448448	0.441284
SqSnSa	counts	Sq	Sn	Sa	Salmon-Quasi	Salmon	SAMseq	0.405994	0.505942	0.402738	0.448448	0.440781
ThStSa	counts	Th	St	Sa	TopHat2	Stringtie	SAMseq	0.405994	0.502547	0.407061	0.446947	0.440637
KaBsEr	counts	Ka	Bs	Er	Kallisto	BitSeq	edgeR	0.402069	0.494058	0.404539	0.458959	0.439906
BwRmSa	counts	Bw	Rm	Sa	Bowtie2	RSEM	SAMseq	0.405994	0.498302	0.405259	0.446947	0.439126
ThCuSa	fpkm	Th	Cu	Sa	TopHat2	cufflinks	SAMseq	0.399572	0.500849	0.402378	0.450951	0.438437
ThStSa	tpm	Th	St	Sa	TopHat2	Stringtie	SAMseq	0.402426	0.493209	0.402017	0.44995	0.436901
KaRsSa	fpkm	Ka	Rs	Sa	Kallisto	rSeq	SAMseq	0.395291	0.500849	0.399135	0.451952	0.436807
KaKaDe	counts	Ka	Ka	De	Kallisto	Kallisto	DESeq2	0.399572	0.496604	0.402378	0.442442	0.435249
KaSnDe	counts	Ka	Sn	De	Kallisto	Salmon	DESeq2	0.398502	0.497453	0.401657	0.442442	0.435014
BwRmSa	tpm	Bw	Rm	Sa	Bowtie2	RSEM	SAMseq	0.400642	0.494058	0.400216	0.444945	0.434965
SlSlSa	counts	Sl	Sl	Sa	Sailfish	Sailfish	SAMseq	0.399929	0.500849	0.398055	0.44044	0.434818
KaKaSa	counts	Ka	Ka	Sa	Kallisto	Kallisto	SAMseq	0.399572	0.499151	0.399496	0.44044	0.434665
SfSnSa	tpm	Sf	Sn	Sa	Salmon-FMD	Salmon	SAMseq	0.395648	0.497453	0.401657	0.442943	0.434425
HsSnSa	counts	Hs	Sn	Sa	HISAT2	Salmon	SAMseq	0.400285	0.495756	0.400576	0.439439	0.434014
ThHtSa	counts	Th	Ht	Sa	TopHat2	htseq	SAMseq	0.398502	0.496604	0.397334	0.443443	0.433971
KaSnSa	tpm	Ka	Sn	Sa	Kallisto	Salmon	SAMseq	0.396004	0.494058	0.397334	0.445946	0.433336
ThIeSa	fpkm	Th	Ie	Sa	TopHat2	IsoEM	SAMseq	0.394577	0.494907	0.400216	0.435435	0.431284
SrRmSa	counts	Sr	Rm	Sa	STAR	RSEM	SAMseq	0.396004	0.490662	0.395173	0.442442	0.43107
KaSnSa	counts	Ka	Sn	Sa	Kallisto	Salmon	SAMseq	0.39315	0.494058	0.393732	0.437938	0.429719
SrSnSa	tpm	Sr	Sn	Sa	STAR	Salmon	SAMseq	0.39315	0.491511	0.393732	0.438438	0.429208
KaBsDe	counts	Ka	Bs	De	Kallisto	BitSeq	DESeq2	0.386729	0.494907	0.391931	0.441942	0.428877
KaKaSa	tpm	Ka	Ka	Sa	Kallisto	Kallisto	SAMseq	0.391366	0.490662	0.394092	0.437938	0.428515
SfSnSa	counts	Sf	Sn	Sa	Salmon-FMD	Salmon	SAMseq	0.394934	0.488964	0.392291	0.435936	0.428031
ThStSa	fpkm	Th	St	Sa	TopHat2	Stringtie	SAMseq	0.392793	0.482173	0.391571	0.439439	0.426494
BwRmSa	fpkm	Bw	Rm	Sa	Bowtie2	RSEM	SAMseq	0.389939	0.487267	0.387608	0.438939	0.425938
SqSnSa	tpm	Sq	Sn	Sa	Salmon-Quasi	Salmon	SAMseq	0.387799	0.482173	0.39049	0.436937	0.42435
SrHtSa	counts	Sr	Ht	Sa	STAR	htseq	SAMseq	0.386729	0.487267	0.388689	0.433934	0.424154
SlSlSa	tpm	Sl	Sl	Sa	Sailfish	Sailfish	SAMseq	0.385301	0.488115	0.388329	0.432933	0.42367
SrIeSa	fpkm	Sr	Ie	Sa	STAR	IsoEM	SAMseq	0.383518	0.489813	0.385807	0.431932	0.422767
SrStSa	tpm	Sr	St	Sa	STAR	Stringtie	SAMseq	0.37888	0.495756	0.379683	0.431932	0.421563
KaKaNb	counts	Ka	Ka	Nb	Kallisto	Kallisto	NBPseq	0.384945	0.483022	0.388689	0.429429	0.421521
SrRmSa	fpkm	Sr	Rm	Sa	STAR	RSEM	SAMseq	0.382091	0.483871	0.384726	0.433433	0.42103
BwRmDe	counts	Bw	Rm	De	Bowtie2	RSEM	DESeq2	0.383518	0.485569	0.384726	0.427928	0.420435
SqSnDe	counts	Sq	Sn	De	Salmon-Quasi	Salmon	DESeq2	0.387085	0.480475	0.388689	0.424424	0.420168
ThIeSa	tpm	Th	Ie	Sa	TopHat2	IsoEM	SAMseq	0.386372	0.47708	0.39013	0.426927	0.420127
SlSlDe	counts	Sl	Sl	De	Sailfish	Sailfish	DESeq2	0.384588	0.478778	0.387968	0.425926	0.419315
SrRsSa	fpkm	Sr	Rs	Sa	STAR	rSeq	SAMseq	0.377096	0.49236	0.379683	0.425926	0.418766
SfSnDe	counts	Sf	Sn	De	Salmon-FMD	Salmon	DESeq2	0.383874	0.477929	0.385086	0.423924	0.417703
SrRmSa	tpm	Sr	Rm	Sa	STAR	RSEM	SAMseq	0.377809	0.48472	0.380043	0.426927	0.417375
KaSnNb	counts	Ka	Sn	Nb	Kallisto	Salmon	NBPseq	0.37995	0.478778	0.384006	0.425926	0.417165
BwRsSa	fpkm	Bw	Rs	Sa	Bowtie2	rSeq	SAMseq	0.376026	0.480475	0.379323	0.432432	0.417064
HsBsDe	counts	Hs	Bs	De	HISAT2	BitSeq	DESeq2	0.383874	0.472835	0.386167	0.422422	0.416325
HsStSa	tpm	Hs	St	Sa	HISAT2	Stringtie	SAMseq	0.376382	0.488964	0.377161	0.420921	0.415857
ThHtDe	counts	Th	Ht	De	TopHat2	htseq	DESeq2	0.382091	0.470289	0.383285	0.42042	0.414021
HsBsEr	counts	Hs	Bs	Er	HISAT2	BitSeq	edgeR	0.382804	0.460951	0.381844	0.42993	0.413882
SlSlNb	counts	Sl	Sl	Nb	Sailfish	Sailfish	NBPseq	0.380664	0.468591	0.383285	0.419419	0.41299
HsSnSa	tpm	Hs	Sn	Sa	HISAT2	Salmon	SAMseq	0.37888	0.474533	0.379323	0.415916	0.412163
SqSnNb	counts	Sq	Sn	Nb	Salmon-Quasi	Salmon	NBPseq	0.374955	0.46944	0.377522	0.416917	0.409708
BwRmNb	counts	Bw	Rm	Nb	Bowtie2	RSEM	NBPseq	0.371745	0.472835	0.37536	0.415916	0.408964
SrStSa	fpkm	Sr	St	Sa	STAR	Stringtie	SAMseq	0.368534	0.480475	0.366715	0.418919	0.408661
SfSnNb	counts	Sf	Sn	Nb	Salmon-FMD	Salmon	NBPseq	0.371031	0.467742	0.375	0.416917	0.407672
KaBsSa	counts	Ka	Bs	Sa	Kallisto	BitSeq	SAMseq	0.369961	0.463497	0.370317	0.425425	0.4073
HsBsSa	counts	Hs	Bs	Sa	HISAT2	BitSeq	SAMseq	0.369604	0.464346	0.370677	0.418418	0.405761
HsSnDe	counts	Hs	Sn	De	HISAT2	Salmon	DESeq2	0.370674	0.471138	0.370677	0.403403	0.403973
SrIeSa	tpm	Sr	Ie	Sa	STAR	IsoEM	SAMseq	0.361755	0.474533	0.363473	0.409409	0.402293
KaBsNb	counts	Ka	Bs	Nb	Kallisto	BitSeq	NBPseq	0.362826	0.46944	0.363833	0.411411	0.401877
HsStSa	fpkm	Hs	St	Sa	HISAT2	Stringtie	SAMseq	0.362469	0.465195	0.362752	0.41041	0.400207
SrSnDe	counts	Sr	Sn	De	STAR	Salmon	DESeq2	0.357117	0.460951	0.35951	0.402402	0.394995
KaBsSa	fpkm	Ka	Bs	Sa	Kallisto	BitSeq	SAMseq	0.354977	0.449066	0.354467	0.408408	0.39173
SrRmDe	counts	Sr	Rm	De	STAR	RSEM	DESeq2	0.353907	0.452462	0.355548	0.396897	0.389703
ThHtNb	counts	Th	Ht	Nb	TopHat2	htseq	NBPseq	0.354977	0.44652	0.356988	0.399399	0.389471
SrSnLo	counts	Sr	Sn	Lo	STAR	Salmon	limma+voom	0.351052	0.455857	0.352666	0.396396	0.388993
ThStNb	counts	Th	St	Nb	TopHat2	Stringtie	NBPseq	0.347842	0.45416	0.350865	0.398899	0.387941
SrRmLo	counts	Sr	Rm	Lo	STAR	RSEM	limma+voom	0.347485	0.452462	0.347622	0.392392	0.38499
SqSnEr	counts	Sq	Sn	Er	Salmon-Quasi	Salmon	edgeR	0.349625	0.434635	0.350504	0.389389	0.381039
SlSlEr	counts	Sl	Sl	Er	Sailfish	Sailfish	edgeR	0.348198	0.434635	0.349063	0.38989	0.380447
KaSnEr	counts	Ka	Sn	Er	Kallisto	Salmon	edgeR	0.347842	0.433786	0.349424	0.38989	0.380235
SrSrLo	counts	Sr	Sr	Lo	STAR	STAR	limma+voom	0.341777	0.448217	0.342579	0.386887	0.379865
KaKaEr	counts	Ka	Ka	Er	Kallisto	Kallisto	edgeR	0.348198	0.432088	0.349784	0.388889	0.37974
HsStSa	counts	Hs	St	Sa	HISAT2	Stringtie	SAMseq	0.342133	0.442275	0.345101	0.387888	0.379349
HsBsSa	fpkm	Hs	Bs	Sa	HISAT2	BitSeq	SAMseq	0.344274	0.435484	0.345101	0.387387	0.378062
HsSnNb	counts	Hs	Sn	Nb	HISAT2	Salmon	NBPseq	0.344274	0.424448	0.34402	0.381381	0.373531
SrSrDe	counts	Sr	Sr	De	STAR	STAR	DESeq2	0.333928	0.439728	0.335375	0.381882	0.372728
SrHtDe	counts	Sr	Ht	De	STAR	htseq	DESeq2	0.333571	0.438879	0.335014	0.38038	0.371961
SfSnEr	counts	Sf	Sn	Er	Salmon-FMD	Salmon	edgeR	0.34142	0.426995	0.338977	0.37988	0.371818
SrStDe	counts	Sr	St	De	STAR	Stringtie	DESeq2	0.333571	0.436333	0.333213	0.376877	0.369999
SrHtLo	counts	Sr	Ht	Lo	STAR	htseq	limma+voom	0.333214	0.436333	0.333573	0.376376	0.369874
BwRmEr	counts	Bw	Rm	Er	Bowtie2	RSEM	edgeR	0.339279	0.421902	0.337176	0.377377	0.368934
ThHtLo	counts	Th	Ht	Lo	TopHat2	htseq	limma+voom	0.32822	0.426146	0.329251	0.369369	0.363246
HsBsNb	counts	Hs	Bs	Nb	HISAT2	BitSeq	NBPseq	0.330717	0.42275	0.329611	0.368368	0.362862
HsSnEr	counts	Hs	Sn	Er	HISAT2	Salmon	edgeR	0.334285	0.413413	0.332853	0.364364	0.361229
SrRmBy	counts	Sr	Rm	By	STAR	RSEM	baySeq	0.332144	0.40747	0.333213	0.371371	0.36105
SrSrLv	counts	Sr	Sr	Lv	STAR	STAR	limma+vst	0.320728	0.429542	0.322767	0.36987	0.360726
SrHtLv	counts	Sr	Ht	Lv	STAR	htseq	limma+vst	0.320371	0.429542	0.322406	0.369369	0.360422
SrSnEr	counts	Sr	Sn	Er	STAR	Salmon	edgeR	0.332858	0.408319	0.331412	0.367367	0.359989
KaKaLo	counts	Ka	Ka	Lo	Kallisto	Kallisto	limma+voom	0.324295	0.42275	0.324207	0.366867	0.35953
SrRmEr	counts	Sr	Rm	Er	STAR	RSEM	edgeR	0.333928	0.404075	0.331772	0.364865	0.35866
KaSnLo	counts	Ka	Sn	Lo	Kallisto	Salmon	limma+voom	0.321085	0.421902	0.320965	0.364865	0.357204
SrSnEb	counts	Sr	Sn	Eb	STAR	Salmon	EBseq	0.332501	0.397284	0.332133	0.366366	0.357071
ThStDe	counts	Th	St	De	TopHat2	Stringtie	DESeq2	0.328577	0.408319	0.329251	0.358358	0.356126
SrHtEb	counts	Sr	Ht	Eb	STAR	htseq	EBseq	0.332858	0.39983	0.335375	0.351852	0.354979
SrSrEb	counts	Sr	Sr	Eb	STAR	STAR	EBseq	0.332501	0.398981	0.335014	0.351351	0.354462
BwRmLv	counts	Bw	Rm	Lv	Bowtie2	RSEM	limma+vst	0.31716	0.411715	0.318084	0.356356	0.350829
SfSnLv	counts	Sf	Sn	Lv	Salmon-FMD	Salmon	limma+vst	0.320014	0.40747	0.321326	0.352853	0.350416
SrSnBy	counts	Sr	Sn	By	STAR	Salmon	baySeq	0.318944	0.400679	0.319885	0.361361	0.350217
BwRmLo	counts	Bw	Rm	Lo	Bowtie2	RSEM	limma+voom	0.31609	0.405772	0.316643	0.36036	0.349716
SrRmEb	counts	Sr	Rm	Eb	STAR	RSEM	EBseq	0.325009	0.382852	0.32781	0.361862	0.349383
SrSnLv	counts	Sr	Sn	Lv	STAR	Salmon	limma+vst	0.310738	0.412564	0.31232	0.361862	0.349371
SlSlLo	counts	Sl	Sl	Lo	Sailfish	Sailfish	limma+voom	0.31502	0.410866	0.315562	0.355355	0.349201
SqSnLo	counts	Sq	Sn	Lo	Salmon-Quasi	Salmon	limma+voom	0.31502	0.411715	0.315922	0.353854	0.349128
KaKaLv	counts	Ka	Ka	Lv	Kallisto	Kallisto	limma+vst	0.311809	0.412564	0.313761	0.355856	0.348497
SrSrEr	counts	Sr	Sr	Er	STAR	STAR	edgeR	0.319301	0.402377	0.316643	0.354855	0.348294
SfSnLo	counts	Sf	Sn	Lo	Salmon-FMD	Salmon	limma+voom	0.313949	0.409168	0.314121	0.351852	0.347273
KaSnLv	counts	Ka	Sn	Lv	Kallisto	Salmon	limma+vst	0.310738	0.410866	0.31268	0.354354	0.34716
SlSlLv	counts	Sl	Sl	Lv	Sailfish	Sailfish	limma+vst	0.312522	0.405772	0.31304	0.350851	0.345546
SrStNb	counts	Sr	St	Nb	STAR	Stringtie	NBPseq	0.309668	0.404075	0.31268	0.347848	0.343568
SqSnLv	counts	Sq	Sn	Lv	Salmon-Quasi	Salmon	limma+vst	0.310025	0.404075	0.310879	0.346847	0.342956
SrRmNb	counts	Sr	Rm	Nb	STAR	RSEM	NBPseq	0.312879	0.390492	0.314121	0.348348	0.34146
SrSnNb	counts	Sr	Sn	Nb	STAR	Salmon	NBPseq	0.311809	0.387097	0.313761	0.34985	0.340629
ThHtEr	counts	Th	Ht	Er	TopHat2	htseq	edgeR	0.31502	0.380306	0.315562	0.348348	0.339809
ThHtLv	counts	Th	Ht	Lv	TopHat2	htseq	limma+vst	0.309311	0.393888	0.309438	0.343844	0.33912
HsSnLo	counts	Hs	Sn	Lo	HISAT2	Salmon	limma+voom	0.308241	0.396435	0.307277	0.343844	0.338949
KaRsBl	fpkm	Ka	Rs	Bl	Kallisto	rSeq	Ballgown	0.301106	0.398981	0.299352	0.343343	0.335696
SrStEb	counts	Sr	St	Eb	STAR	Stringtie	EBseq	0.319301	0.359083	0.321686	0.341341	0.335353
SrStLo	counts	Sr	St	Lo	STAR	Stringtie	limma+voom	0.301106	0.394737	0.300793	0.342342	0.334744
SrSrBy	counts	Sr	Sr	By	STAR	STAR	baySeq	0.301106	0.391341	0.303314	0.331331	0.331773
SrRmLv	counts	Sr	Rm	Lv	STAR	RSEM	limma+vst	0.294684	0.394737	0.295029	0.342342	0.331698
SrStLv	counts	Sr	St	Lv	STAR	Stringtie	limma+vst	0.295398	0.396435	0.293588	0.334334	0.329939
SrHtBy	counts	Sr	Ht	By	STAR	htseq	baySeq	0.298965	0.387946	0.300793	0.330831	0.329634
HsSnLv	counts	Hs	Sn	Lv	HISAT2	Salmon	limma+vst	0.297182	0.386248	0.29719	0.329329	0.327487
KaSnBy	counts	Ka	Sn	By	Kallisto	Salmon	baySeq	0.295041	0.378608	0.29611	0.332833	0.325648
HsStDe	counts	Hs	St	De	HISAT2	Stringtie	DESeq2	0.293257	0.381154	0.293588	0.332833	0.325208
KaKaBy	counts	Ka	Ka	By	Kallisto	Kallisto	baySeq	0.2929	0.37691	0.293948	0.332332	0.324023
KaKaNo	tpm	Ka	Ka	No	Kallisto	Kallisto	NOISeqBIO	0.283981	0.38455	0.284582	0.341341	0.323614
ThHtBy	counts	Th	Ht	By	TopHat2	htseq	baySeq	0.298965	0.366723	0.301153	0.324324	0.322791
KaBsBy	counts	Ka	Bs	By	Kallisto	BitSeq	baySeq	0.290046	0.378608	0.288184	0.329329	0.321542
SrRsBl	fpkm	Sr	Rs	Bl	STAR	rSeq	Ballgown	0.283625	0.387097	0.284222	0.325826	0.320192
HsBsBy	counts	Hs	Bs	By	HISAT2	BitSeq	baySeq	0.294328	0.370119	0.292507	0.322823	0.319944
KaSnNo	tpm	Ka	Sn	No	Kallisto	Salmon	NOISeqBIO	0.278987	0.383701	0.279179	0.333834	0.318925
HsStEb	counts	Hs	St	Eb	HISAT2	Stringtie	EBseq	0.302176	0.34635	0.301153	0.324825	0.318626
BwRsBl	fpkm	Bw	Rs	Bl	Bowtie2	rSeq	Ballgown	0.284695	0.382852	0.283141	0.321822	0.318128
SmRsBl	fpkm	Sm	Rs	Bl	SeqMap	rSeq	Ballgown	0.284338	0.379457	0.283862	0.321822	0.31737
SrHtNb	counts	Sr	Ht	Nb	STAR	htseq	NBPseq	0.284338	0.374363	0.286383	0.323323	0.317102
KaSnBl	tpm	Ka	Sn	Bl	Kallisto	Salmon	Ballgown	0.283268	0.379457	0.28134	0.323323	0.316847
SqSnBy	counts	Sq	Sn	By	Salmon-Quasi	Salmon	baySeq	0.285408	0.365874	0.286383	0.325325	0.315748
ThIeBl	fpkm	Th	Ie	Bl	TopHat2	IsoEM	Ballgown	0.285408	0.371817	0.283141	0.320821	0.315297
SrSrNb	counts	Sr	Sr	Nb	STAR	STAR	NBPseq	0.285408	0.367572	0.285663	0.318318	0.31424
SrIeBl	fpkm	Sr	Ie	Bl	STAR	IsoEM	Ballgown	0.279344	0.376061	0.279899	0.31982	0.313781
ThStLo	counts	Th	St	Lo	TopHat2	Stringtie	limma+voom	0.283981	0.365874	0.282781	0.321822	0.313615
KaBsNo	fpkm	Ka	Bs	No	Kallisto	BitSeq	NOISeqBIO	0.278273	0.375212	0.277378	0.321321	0.313046
SrRmBl	fpkm	Sr	Rm	Bl	STAR	RSEM	Ballgown	0.279344	0.378608	0.278818	0.315315	0.313021
ThStEr	counts	Th	St	Er	TopHat2	Stringtie	edgeR	0.287906	0.358234	0.286023	0.318819	0.312745
SrStEr	counts	Sr	St	Er	STAR	Stringtie	edgeR	0.286122	0.362479	0.284942	0.317317	0.312715
SlSlBy	counts	Sl	Sl	By	Sailfish	Sailfish	baySeq	0.284338	0.362479	0.283862	0.319319	0.312499
ThHtEb	counts	Th	Ht	Eb	TopHat2	htseq	EBseq	0.287549	0.36163	0.291787	0.308809	0.312444
BwRmBy	counts	Bw	Rm	By	Bowtie2	RSEM	baySeq	0.285408	0.359083	0.282781	0.322322	0.312399
KaSnEb	counts	Ka	Sn	Eb	Kallisto	Salmon	EBseq	0.286479	0.353141	0.288184	0.318318	0.311531
BwRmBl	fpkm	Bw	Rm	Bl	Bowtie2	RSEM	Ballgown	0.279344	0.375212	0.277378	0.313313	0.311312
SrHtEr	counts	Sr	Ht	Er	STAR	htseq	edgeR	0.285408	0.358234	0.283141	0.317317	0.311025
KaKaEb	counts	Ka	Ka	Eb	Kallisto	Kallisto	EBseq	0.285408	0.351443	0.286744	0.317317	0.310228
KaKaBl	tpm	Ka	Ka	Bl	Kallisto	Kallisto	Ballgown	0.279344	0.36927	0.277017	0.314815	0.310111
KaBsEb	counts	Ka	Bs	Eb	Kallisto	BitSeq	EBseq	0.271495	0.375212	0.274135	0.317317	0.30954
HsStLo	counts	Hs	St	Lo	HISAT2	Stringtie	limma+voom	0.275419	0.366723	0.274496	0.316316	0.308239
SfSnBy	counts	Sf	Sn	By	Salmon-FMD	Salmon	baySeq	0.279344	0.355688	0.278458	0.318819	0.308077
ThStLv	counts	Th	St	Lv	TopHat2	Stringtie	limma+vst	0.280057	0.360781	0.278818	0.311812	0.307867
KaBsBl	fpkm	Ka	Bs	Bl	Kallisto	BitSeq	Ballgown	0.275776	0.367572	0.273775	0.313814	0.307734
SrSnBl	tpm	Sr	Sn	Bl	STAR	Salmon	Ballgown	0.276489	0.365874	0.277378	0.310811	0.307638
SlSlBl	tpm	Sl	Sl	Bl	Sailfish	Sailfish	Ballgown	0.273279	0.366723	0.273055	0.313814	0.306718
SfSnEb	counts	Sf	Sn	Eb	Salmon-FMD	Salmon	EBseq	0.277917	0.35399	0.28098	0.311812	0.306174
SqSnBl	tpm	Sq	Sn	Bl	Salmon-Quasi	Salmon	Ballgown	0.272565	0.365874	0.272695	0.311812	0.305736
SfSnBl	tpm	Sf	Sn	Bl	Salmon-FMD	Salmon	Ballgown	0.276846	0.358234	0.274135	0.313313	0.305632
HsRsBl	fpkm	Hs	Rs	Bl	HISAT2	rSeq	Ballgown	0.273635	0.368421	0.270893	0.307808	0.305189
ThStBl	fpkm	Th	St	Bl	TopHat2	Stringtie	Ballgown	0.275062	0.365025	0.273055	0.305305	0.304612
BwRmEb	counts	Bw	Rm	Eb	Bowtie2	RSEM	EBseq	0.282554	0.340407	0.287104	0.307307	0.304343
HsSnEb	counts	Hs	Sn	Eb	HISAT2	Salmon	EBseq	0.280057	0.35399	0.283141	0.2998	0.304247
ThStNo	tpm	Th	St	No	TopHat2	Stringtie	NOISeqBIO	0.2665	0.365025	0.266571	0.318819	0.304229
SrStBl	fpkm	Sr	St	Bl	STAR	Stringtie	Ballgown	0.270425	0.36927	0.269092	0.306807	0.303898
KaKaBl	counts	Ka	Ka	Bl	Kallisto	Kallisto	Ballgown	0.270068	0.367572	0.270533	0.305305	0.30337
SrRmBl	tpm	Sr	Rm	Bl	STAR	RSEM	Ballgown	0.270425	0.363328	0.270533	0.307808	0.303023
SlSlEb	counts	Sl	Sl	Eb	Sailfish	Sailfish	EBseq	0.275419	0.345501	0.278458	0.310811	0.302547
SqSnEb	counts	Sq	Sn	Eb	Salmon-Quasi	Salmon	EBseq	0.276133	0.343803	0.279179	0.31031	0.302356
KaSnBl	counts	Ka	Sn	Bl	Kallisto	Salmon	Ballgown	0.267927	0.366723	0.268372	0.302302	0.301331
HsBsBl	fpkm	Hs	Bs	Bl	HISAT2	BitSeq	Ballgown	0.26757	0.362479	0.26585	0.308308	0.301052
ThCuBl	fpkm	Th	Cu	Bl	TopHat2	cufflinks	Ballgown	0.269711	0.359083	0.269452	0.305305	0.300888
HsStLv	counts	Hs	St	Lv	HISAT2	Stringtie	limma+vst	0.26757	0.359932	0.267291	0.307307	0.300525
ThCuCd	fpkm	Th	Cu	Cd	TopHat2	cufflinks	cuffdiff	0.274349	0.344652	0.273415	0.307307	0.299931
KaBsLo	counts	Ka	Bs	Lo	Kallisto	BitSeq	limma+voom	0.261862	0.364177	0.262248	0.308809	0.299274
SrRmNo	tpm	Sr	Rm	No	STAR	RSEM	NOISeqBIO	0.260078	0.359083	0.261167	0.314314	0.298661
HsSnBy	counts	Hs	Sn	By	HISAT2	Salmon	baySeq	0.273279	0.33871	0.271974	0.309309	0.298318
HsStBl	fpkm	Hs	St	Bl	HISAT2	Stringtie	Ballgown	0.26436	0.365025	0.262248	0.2998	0.297858
SrIeBl	tpm	Sr	Ie	Bl	STAR	IsoEM	Ballgown	0.266143	0.355688	0.264769	0.304805	0.297851
HsStNb	counts	Hs	St	Nb	HISAT2	Stringtie	NBPseq	0.26543	0.353141	0.26513	0.304304	0.297001
SrStBy	counts	Sr	St	By	STAR	Stringtie	baySeq	0.269354	0.34635	0.268372	0.300801	0.296219
SrStBl	tpm	Sr	St	Bl	STAR	Stringtie	Ballgown	0.26543	0.353141	0.262968	0.300801	0.295585
SrSnBl	counts	Sr	Sn	Bl	STAR	Salmon	Ballgown	0.260792	0.357385	0.262608	0.300801	0.295397
BwRmBl	tpm	Bw	Rm	Bl	Bowtie2	RSEM	Ballgown	0.266143	0.352292	0.26513	0.297798	0.295341
HsStNo	tpm	Hs	St	No	HISAT2	Stringtie	NOISeqBIO	0.256868	0.355688	0.257565	0.308809	0.294732
SrSnNo	tpm	Sr	Sn	No	STAR	Salmon	NOISeqBIO	0.256511	0.353141	0.259726	0.303303	0.29317
SlSlBl	counts	Sl	Sl	Bl	Sailfish	Sailfish	Ballgown	0.259722	0.354839	0.260086	0.294795	0.29236
SrStNo	tpm	Sr	St	No	STAR	Stringtie	NOISeqBIO	0.251516	0.35399	0.252522	0.305806	0.290958
SqSnBl	counts	Sq	Sn	Bl	Salmon-Quasi	Salmon	Ballgown	0.259008	0.349745	0.259006	0.295796	0.290889
SrRmBl	counts	Sr	Rm	Bl	STAR	RSEM	Ballgown	0.255797	0.352292	0.257205	0.296797	0.290523
ThHtBl	counts	Th	Ht	Bl	TopHat2	htseq	Ballgown	0.256154	0.355688	0.255764	0.293293	0.290225
SfSnBl	counts	Sf	Sn	Bl	Salmon-FMD	Salmon	Ballgown	0.259365	0.349745	0.257925	0.292793	0.289957
SrHtBl	counts	Sr	Ht	Bl	STAR	htseq	Ballgown	0.254727	0.351443	0.256124	0.293794	0.289022
SrSrBl	counts	Sr	Sr	Bl	STAR	STAR	Ballgown	0.254727	0.351443	0.256124	0.293794	0.289022
HsBsNo	fpkm	Hs	Bs	No	HISAT2	BitSeq	NOISeqBIO	0.259365	0.342105	0.258646	0.294795	0.288728
ThStBy	counts	Th	St	By	TopHat2	Stringtie	baySeq	0.258295	0.340407	0.258285	0.297798	0.288696
ThStBl	tpm	Th	St	Bl	TopHat2	Stringtie	Ballgown	0.261862	0.345501	0.257925	0.289289	0.288644
HsStEr	counts	Hs	St	Er	HISAT2	Stringtie	edgeR	0.259722	0.340407	0.257205	0.293794	0.287782
BwRmBl	counts	Bw	Rm	Bl	Bowtie2	RSEM	Ballgown	0.254727	0.352292	0.254323	0.289289	0.287658
HsSnBl	tpm	Hs	Sn	Bl	HISAT2	Salmon	Ballgown	0.255797	0.347199	0.252882	0.29029	0.286542
HsStBl	tpm	Hs	St	Bl	HISAT2	Stringtie	Ballgown	0.255084	0.344652	0.253242	0.288789	0.285442
ThStEb	counts	Th	St	Eb	TopHat2	Stringtie	EBseq	0.266857	0.312394	0.268372	0.285285	0.283227
SrStNo	fpkm	Sr	St	No	STAR	Stringtie	NOISeqBIO	0.247949	0.340407	0.246037	0.289289	0.280921
SrStBl	counts	Sr	St	Bl	STAR	Stringtie	Ballgown	0.247949	0.343803	0.24928	0.27978	0.280203
SrRsNo	fpkm	Sr	Rs	No	STAR	rSeq	NOISeqBIO	0.246165	0.340407	0.246758	0.287287	0.280154
HsSnBl	counts	Hs	Sn	Bl	HISAT2	Salmon	Ballgown	0.244738	0.342105	0.243516	0.27978	0.277535
KaRsNo	fpkm	Ka	Rs	No	Kallisto	rSeq	NOISeqBIO	0.243311	0.339559	0.242075	0.284284	0.277307
HsBsLo	counts	Hs	Bs	Lo	HISAT2	BitSeq	limma+voom	0.241527	0.334465	0.239914	0.286286	0.275548
HsStBy	counts	Hs	St	By	HISAT2	Stringtie	baySeq	0.244738	0.33107	0.246037	0.279279	0.275281
ThIeBl	tpm	Th	Ie	Bl	TopHat2	IsoEM	Ballgown	0.245095	0.327674	0.243876	0.280781	0.274356
HsBsEb	counts	Hs	Bs	Eb	HISAT2	BitSeq	EBseq	0.245095	0.326825	0.244236	0.28028	0.274109
SrRmNo	fpkm	Sr	Rm	No	STAR	RSEM	NOISeqBIO	0.240813	0.330221	0.240274	0.284284	0.273898
BwRmNo	tpm	Bw	Rm	No	Bowtie2	RSEM	NOISeqBIO	0.237959	0.336163	0.237032	0.282783	0.273484
HsStNo	fpkm	Hs	St	No	HISAT2	Stringtie	NOISeqBIO	0.240457	0.329372	0.239914	0.282783	0.273131
KaBsBl	counts	Ka	Bs	Bl	Kallisto	BitSeq	Ballgown	0.233321	0.334465	0.235591	0.270771	0.268537
SfSnNo	tpm	Sf	Sn	No	Salmon-FMD	Salmon	NOISeqBIO	0.232251	0.329372	0.232349	0.278779	0.268188
SqSnNo	tpm	Sq	Sn	No	Salmon-Quasi	Salmon	NOISeqBIO	0.232251	0.325976	0.233069	0.27978	0.267769
SlSlNo	tpm	Sl	Sl	No	Sailfish	Sailfish	NOISeqBIO	0.231894	0.324278	0.231268	0.276777	0.266054
ThStNo	fpkm	Th	St	No	TopHat2	Stringtie	NOISeqBIO	0.234392	0.32343	0.231628	0.270771	0.265055
ThStBl	counts	Th	St	Bl	TopHat2	Stringtie	Ballgown	0.228684	0.325976	0.230908	0.266266	0.262958
BwRsNo	fpkm	Bw	Rs	No	Bowtie2	rSeq	NOISeqBIO	0.229397	0.318336	0.229467	0.264765	0.260491
HsStBl	counts	Hs	St	Bl	HISAT2	Stringtie	Ballgown	0.225829	0.324278	0.227305	0.260761	0.259544
SmRsNo	fpkm	Sm	Rs	No	SeqMap	rSeq	NOISeqBIO	0.229397	0.314941	0.228746	0.263263	0.259087
HsRsNo	fpkm	Hs	Rs	No	HISAT2	rSeq	NOISeqBIO	0.225829	0.312394	0.225865	0.261762	0.256462
KaBsLv	counts	Ka	Bs	Lv	Kallisto	BitSeq	limma+vst	0.220478	0.322581	0.221182	0.25976	0.256
HsSnNo	tpm	Hs	Sn	No	HISAT2	Salmon	NOISeqBIO	0.220478	0.309847	0.221902	0.260761	0.253247
HsBsBl	counts	Hs	Bs	Bl	HISAT2	BitSeq	Ballgown	0.219408	0.309847	0.2183	0.257257	0.251203
BwRmNo	fpkm	Bw	Rm	No	Bowtie2	RSEM	NOISeqBIO	0.219765	0.305603	0.217939	0.255756	0.249766
HsBsLv	counts	Hs	Bs	Lv	HISAT2	BitSeq	limma+vst	0.213343	0.307301	0.212536	0.251251	0.246108
SrStNo	counts	Sr	St	No	STAR	Stringtie	NOISeqBIO	0.2137	0.297963	0.213617	0.245746	0.242756
HsStNo	counts	Hs	St	No	HISAT2	Stringtie	NOISeqBIO	0.197289	0.278438	0.194885	0.233734	0.226086
ThStNo	counts	Th	St	No	TopHat2	Stringtie	NOISeqBIO	0.195148	0.270798	0.192723	0.226226	0.221224
KaBsNo	counts	Ka	Bs	No	Kallisto	BitSeq	NOISeqBIO	0.189083	0.2691	0.189481	0.223223	0.217722
SfSnNo	counts	Sf	Sn	No	Salmon-FMD	Salmon	NOISeqBIO	0.188013	0.2691	0.18732	0.218218	0.215663
KaKaNo	counts	Ka	Ka	No	Kallisto	Kallisto	NOISeqBIO	0.186586	0.265705	0.185519	0.21972	0.214382
KaSnNo	counts	Ka	Sn	No	Kallisto	Salmon	NOISeqBIO	0.185516	0.265705	0.184798	0.21972	0.213935
BwRmNo	counts	Bw	Rm	No	Bowtie2	RSEM	NOISeqBIO	0.185872	0.266553	0.184438	0.218719	0.213896
SlSlNo	counts	Sl	Sl	No	Sailfish	Sailfish	NOISeqBIO	0.185159	0.265705	0.185159	0.216717	0.213185
SqSnNo	counts	Sq	Sn	No	Salmon-Quasi	Salmon	NOISeqBIO	0.184088	0.263158	0.183718	0.215716	0.21167
SrSnNo	counts	Sr	Sn	No	STAR	Salmon	NOISeqBIO	0.171602	0.259762	0.170389	0.203704	0.201364
HsSnNo	counts	Hs	Sn	No	HISAT2	Salmon	NOISeqBIO	0.175883	0.248727	0.173991	0.1997	0.199575
ThHtNo	counts	Th	Ht	No	TopHat2	htseq	NOISeqBIO	0.168391	0.247878	0.166787	0.201702	0.196189
SrHtNo	counts	Sr	Ht	No	STAR	htseq	NOISeqBIO	0.163396	0.239389	0.162104	0.198699	0.190897
SrSrNo	counts	Sr	Sr	No	STAR	STAR	NOISeqBIO	0.162326	0.23854	0.161383	0.196697	0.189736
HsBsNo	counts	Hs	Bs	No	HISAT2	BitSeq	NOISeqBIO	0.16411	0.23854	0.162464	0.18969	0.188701
SrRmNo	counts	Sr	Rm	No	STAR	RSEM	NOISeqBIO	0.156975	0.234295	0.155259	0.18969	0.184055
ThIeNo	tpm	Th	Ie	No	TopHat2	IsoEM	NOISeqBIO	0.123439	0.193548	0.123559	0.152653	0.1483
SrIeNo	tpm	Sr	Ie	No	STAR	IsoEM	NOISeqBIO	0.107385	0.174873	0.107349	0.135135	0.131185
ThIeNo	fpkm	Th	Ie	No	TopHat2	IsoEM	NOISeqBIO	0.0841955	0.140917	0.0853746	0.103604	0.103523
SrIeNo	fpkm	Sr	Ie	No	STAR	IsoEM	NOISeqBIO	0.0756333	0.126486	0.0756484	0.0910911	0.0922146
ThCuNo	fpkm	Th	Cu	No	TopHat2	cufflinks	NOISeqBIO	0.0378166	0.0611205	0.0385447	0.0445445	0.0455066

## Sheet: Precision Value-Gene
Workflow	Unit	RA	EM	DE	Read Aligner	Expression Modeler	Differential Expression	Frankenberger Precision	Haniffa Precision	Ingersoll Precision	Wong Precision	Average Precision
ThCuNo	fpkm	Th	Cu	No	TopHat2	cufflinks	NOISeqBIO	0.50237	0.331797	0.507109	0.458763	0.45001
SrIeNo	fpkm	Sr	Ie	No	STAR	IsoEM	NOISeqBIO	0.448203	0.304703	0.443975	0.411765	0.402161
SrRmNo	counts	Sr	Rm	No	STAR	RSEM	NOISeqBIO	0.407031	0.260623	0.398705	0.383992	0.362588
SrHtNo	counts	Sr	Ht	No	STAR	htseq	NOISeqBIO	0.404594	0.255666	0.397527	0.383575	0.36034
SrSnNo	counts	Sr	Sn	No	STAR	Salmon	NOISeqBIO	0.404882	0.261538	0.398148	0.375461	0.360008
SrSrNo	counts	Sr	Sr	No	STAR	STAR	NOISeqBIO	0.403369	0.255687	0.397163	0.380814	0.359258
SrIeNo	tpm	Sr	Ie	No	STAR	IsoEM	NOISeqBIO	0.396053	0.263427	0.392105	0.385164	0.359187
HsSnNo	counts	Hs	Sn	No	HISAT2	Salmon	NOISeqBIO	0.411176	0.248938	0.402836	0.369787	0.358184
ThIeNo	fpkm	Th	Ie	No	TopHat2	IsoEM	NOISeqBIO	0.39399	0.264331	0.395659	0.375681	0.357415
HsBsNo	counts	Hs	Bs	No	HISAT2	BitSeq	NOISeqBIO	0.40245	0.251567	0.394576	0.367248	0.35396
ThHtNo	counts	Th	Ht	No	TopHat2	htseq	NOISeqBIO	0.394979	0.249573	0.387448	0.369725	0.350431
SfSnNo	counts	Sf	Sn	No	Salmon-FMD	Salmon	NOISeqBIO	0.396539	0.242726	0.391272	0.361226	0.347941
BwRmNo	counts	Bw	Rm	No	Bowtie2	RSEM	NOISeqBIO	0.3941	0.242658	0.387292	0.363863	0.346978
KaSnNo	counts	Ka	Sn	No	Kallisto	Salmon	NOISeqBIO	0.391566	0.239847	0.386295	0.36281	0.34513
SlSlNo	counts	Sl	Sl	No	Sailfish	Sailfish	NOISeqBIO	0.391994	0.240031	0.388218	0.360233	0.345119
SqSnNo	counts	Sq	Sn	No	Salmon-Quasi	Salmon	NOISeqBIO	0.392395	0.239013	0.387833	0.360972	0.345053
KaKaNo	counts	Ka	Ka	No	Kallisto	Kallisto	NOISeqBIO	0.392348	0.238749	0.386347	0.361614	0.344765
HsStNo	counts	Hs	St	No	HISAT2	Stringtie	NOISeqBIO	0.38807	0.234286	0.379649	0.361455	0.340865
HsStBl	counts	Hs	St	Bl	HISAT2	Stringtie	Ballgown	0.386683	0.233782	0.385461	0.35346	0.339847
KaBsNo	counts	Ka	Bs	No	Kallisto	BitSeq	NOISeqBIO	0.380474	0.232917	0.377602	0.352848	0.33596
ThIeNo	tpm	Th	Ie	No	TopHat2	IsoEM	NOISeqBIO	0.372043	0.236269	0.368817	0.357143	0.333568
ThStNo	counts	Th	St	No	TopHat2	Stringtie	NOISeqBIO	0.38145	0.226241	0.373082	0.348765	0.332385
SrStNo	counts	Sr	St	No	STAR	Stringtie	NOISeqBIO	0.37768	0.226306	0.373897	0.341922	0.329951
SrStBl	counts	Sr	St	Bl	STAR	Stringtie	Ballgown	0.376898	0.21975	0.375271	0.337969	0.327472
SrHtBl	counts	Sr	Ht	Bl	STAR	htseq	Ballgown	0.365779	0.215962	0.364242	0.337356	0.320835
SrSrBl	counts	Sr	Sr	Bl	STAR	STAR	Ballgown	0.365779	0.215962	0.364242	0.337356	0.320835
SrRmBl	counts	Sr	Rm	Bl	STAR	RSEM	Ballgown	0.364329	0.214249	0.362805	0.335407	0.319198
ThStBl	counts	Th	St	Bl	TopHat2	Stringtie	Ballgown	0.361127	0.217564	0.361127	0.336496	0.319078
HsStBl	tpm	Hs	St	Bl	HISAT2	Stringtie	Ballgown	0.368557	0.210363	0.362371	0.329526	0.317704
SrSnBl	counts	Sr	Sn	Bl	STAR	Salmon	Ballgown	0.362959	0.211877	0.361966	0.332412	0.317304
HsStBl	fpkm	Hs	St	Bl	HISAT2	Stringtie	Ballgown	0.366107	0.213718	0.359684	0.329302	0.317203
BwRmBl	counts	Bw	Rm	Bl	Bowtie2	RSEM	Ballgown	0.363544	0.21447	0.35947	0.327664	0.316287
HsBsLv	counts	Hs	Bs	Lv	HISAT2	BitSeq	limma+vst	0.358084	0.219794	0.353293	0.33245	0.315905
BwRmNo	fpkm	Bw	Rm	No	Bowtie2	RSEM	NOISeqBIO	0.36214	0.214797	0.355673	0.33053	0.315785
HsBsBl	counts	Hs	Bs	Bl	HISAT2	BitSeq	Ballgown	0.358392	0.216232	0.353147	0.332902	0.315168
ThHtBl	counts	Th	Ht	Bl	TopHat2	htseq	Ballgown	0.358462	0.213449	0.354468	0.32774	0.31353
SrStBl	tpm	Sr	St	Bl	STAR	Stringtie	Ballgown	0.363281	0.204423	0.356445	0.326276	0.312606
SrRmBl	fpkm	Sr	Rm	Bl	STAR	RSEM	Ballgown	0.360331	0.208801	0.35619	0.322581	0.311976
SrIeBl	tpm	Sr	Ie	Bl	STAR	IsoEM	Ballgown	0.360561	0.20479	0.355244	0.327243	0.311959
SrRmBl	tpm	Sr	Rm	Bl	STAR	RSEM	Ballgown	0.359753	0.206166	0.356431	0.324025	0.311594
HsSnBl	counts	Hs	Sn	Bl	HISAT2	Salmon	Ballgown	0.357478	0.212665	0.352267	0.323495	0.311476
SrIeBl	fpkm	Sr	Ie	Bl	STAR	IsoEM	Ballgown	0.357534	0.204903	0.354795	0.325025	0.310564
HsStBy	counts	Hs	St	By	HISAT2	Stringtie	baySeq	0.35692	0.20494	0.355359	0.323478	0.310174
SrRsBl	fpkm	Sr	Rs	Bl	STAR	rSeq	Ballgown	0.355069	0.208124	0.352389	0.32372	0.309826
SmRsNo	fpkm	Sm	Rs	No	SeqMap	rSeq	NOISeqBIO	0.356035	0.20996	0.351606	0.319951	0.309388
KaBsBl	counts	Ka	Bs	Bl	Kallisto	BitSeq	Ballgown	0.349359	0.214831	0.349359	0.322408	0.308989
KaBsLv	counts	Ka	Bs	Lv	Kallisto	BitSeq	limma+vst	0.347386	0.218015	0.345138	0.324781	0.30883
HsRsNo	fpkm	Hs	Rs	No	HISAT2	rSeq	NOISeqBIO	0.353237	0.209448	0.349888	0.321648	0.308555
SrSnBl	tpm	Sr	Sn	Bl	STAR	Salmon	Ballgown	0.357637	0.201496	0.35533	0.319444	0.308477
BwRsNo	fpkm	Bw	Rs	No	Bowtie2	rSeq	NOISeqBIO	0.353103	0.21103	0.349808	0.319444	0.308346
SrStBl	fpkm	Sr	St	Bl	STAR	Stringtie	Ballgown	0.354869	0.205479	0.349719	0.31977	0.307459
SfSnBl	counts	Sf	Sn	Bl	Salmon-FMD	Salmon	Ballgown	0.355501	0.204163	0.350122	0.319847	0.307408
SlSlBl	counts	Sl	Sl	Bl	Sailfish	Sailfish	Ballgown	0.351861	0.205103	0.348961	0.318896	0.306205
BwRmBl	tpm	Bw	Rm	Bl	Bowtie2	RSEM	Ballgown	0.355746	0.200677	0.350978	0.315817	0.305805
SqSnBl	counts	Sq	Sn	Bl	Salmon-Quasi	Salmon	Ballgown	0.350386	0.20206	0.347008	0.31877	0.304556
HsBsLo	counts	Hs	Bs	Lo	HISAT2	BitSeq	limma+voom	0.345938	0.205102	0.340317	0.323713	0.303767
BwRsBl	fpkm	Bw	Rs	Bl	Bowtie2	rSeq	Ballgown	0.350461	0.202515	0.345191	0.313812	0.302995
HsRsBl	fpkm	Hs	Rs	Bl	HISAT2	rSeq	Ballgown	0.350869	0.201579	0.344007	0.311235	0.301923
BwRmBl	fpkm	Bw	Rm	Bl	Bowtie2	RSEM	Ballgown	0.350336	0.200544	0.344519	0.311288	0.301672
KaKaBl	counts	Ka	Ka	Bl	Kallisto	Kallisto	Ballgown	0.346295	0.203	0.34355	0.311702	0.301137
KaSnBl	counts	Ka	Sn	Bl	Kallisto	Salmon	Ballgown	0.345764	0.203966	0.343002	0.31102	0.300938
HsStEr	counts	Hs	St	Er	HISAT2	Stringtie	edgeR	0.349664	0.196376	0.342939	0.314577	0.300889
SrRsNo	fpkm	Sr	Rs	No	STAR	rSeq	NOISeqBIO	0.342772	0.203967	0.340288	0.314866	0.300473
ThIeBl	tpm	Th	Ie	Bl	TopHat2	IsoEM	Ballgown	0.347145	0.196438	0.342092	0.315523	0.300299
SrRmNo	fpkm	Sr	Rm	No	STAR	RSEM	NOISeqBIO	0.342466	0.200619	0.338407	0.318029	0.29988
KaRsNo	fpkm	Ka	Rs	No	Kallisto	rSeq	NOISeqBIO	0.341855	0.206079	0.336842	0.314681	0.299864
SmRsBl	fpkm	Sm	Rs	Bl	SeqMap	rSeq	Ballgown	0.346672	0.198667	0.342758	0.311229	0.299832
ThStBl	tpm	Th	St	Bl	TopHat2	Stringtie	Ballgown	0.349025	0.19511	0.340466	0.306631	0.297808
ThCuBl	fpkm	Th	Cu	Bl	TopHat2	cufflinks	Ballgown	0.343168	0.194572	0.339537	0.308861	0.296535
HsSnBl	tpm	Hs	Sn	Bl	HISAT2	Salmon	Ballgown	0.342898	0.19768	0.335725	0.308675	0.296244
HsBsBl	fpkm	Hs	Bs	Bl	HISAT2	BitSeq	Ballgown	0.339982	0.197047	0.334542	0.310327	0.295475
BwRmNo	tpm	Bw	Rm	No	Bowtie2	RSEM	NOISeqBIO	0.335008	0.201629	0.330487	0.31181	0.294734
KaBsLo	counts	Ka	Bs	Lo	Kallisto	BitSeq	limma+voom	0.332578	0.199907	0.32986	0.313676	0.294005
SlSlNo	tpm	Sl	Sl	No	Sailfish	Sailfish	NOISeqBIO	0.33419	0.198751	0.330077	0.312253	0.293818
HsSnNo	tpm	Hs	Sn	No	HISAT2	Salmon	NOISeqBIO	0.333693	0.19891	0.332613	0.309199	0.293604
SfSnBl	tpm	Sf	Sn	Bl	Salmon-FMD	Salmon	Ballgown	0.342001	0.188477	0.33539	0.307466	0.293333
SlSlBl	tpm	Sl	Sl	Bl	Sailfish	Sailfish	Ballgown	0.335818	0.192342	0.33231	0.306601	0.291768
SqSnNo	tpm	Sq	Sn	No	Salmon-Quasi	Salmon	NOISeqBIO	0.329787	0.196923	0.327761	0.310383	0.291214
SrRmLv	counts	Sr	Rm	Lv	STAR	RSEM	limma+vst	0.333065	0.192069	0.330242	0.30714	0.290629
SrStEr	counts	Sr	St	Er	STAR	Stringtie	edgeR	0.339687	0.185571	0.335028	0.301905	0.290548
SqSnBl	tpm	Sq	Sn	Bl	Salmon-Quasi	Salmon	Ballgown	0.334501	0.191641	0.331436	0.304051	0.290407
SrStNo	fpkm	Sr	St	No	STAR	Stringtie	NOISeqBIO	0.332218	0.195039	0.326482	0.30582	0.28989
KaRsBl	fpkm	Ka	Rs	Bl	Kallisto	rSeq	Ballgown	0.33439	0.191212	0.329239	0.302603	0.289361
KaKaBl	tpm	Ka	Ka	Bl	Kallisto	Kallisto	Ballgown	0.335907	0.190455	0.329901	0.300382	0.289162
SfSnNo	tpm	Sf	Sn	No	Salmon-FMD	Salmon	NOISeqBIO	0.3273	0.197556	0.324284	0.307056	0.289049
KaSnBl	tpm	Ka	Sn	Bl	Kallisto	Salmon	Ballgown	0.333473	0.191845	0.328013	0.302293	0.288906
HsStDe	counts	Hs	St	De	HISAT2	Stringtie	DESeq2	0.334418	0.185231	0.33157	0.303931	0.288788
HsStLv	counts	Hs	St	Lv	HISAT2	Stringtie	limma+vst	0.332447	0.190991	0.328901	0.302612	0.288738
ThStNo	fpkm	Th	St	No	TopHat2	Stringtie	NOISeqBIO	0.331986	0.195385	0.324912	0.301057	0.288335
ThStBl	fpkm	Th	St	Bl	TopHat2	Stringtie	Ballgown	0.336241	0.189344	0.330571	0.297126	0.288321
ThIeBl	fpkm	Th	Ie	Bl	TopHat2	IsoEM	Ballgown	0.336559	0.184888	0.330669	0.299953	0.288017
KaBsBl	fpkm	Ka	Bs	Bl	Kallisto	BitSeq	Ballgown	0.331617	0.190665	0.32604	0.300575	0.287224
ThStLv	counts	Th	St	Lv	TopHat2	Stringtie	limma+vst	0.335901	0.184702	0.331194	0.296667	0.287116
SrHtEr	counts	Sr	Ht	Er	STAR	htseq	edgeR	0.336276	0.183558	0.330391	0.297792	0.287004
HsStLo	counts	Hs	St	Lo	HISAT2	Stringtie	limma+voom	0.330621	0.188235	0.326338	0.302537	0.286933
HsStNo	fpkm	Hs	St	No	HISAT2	Stringtie	NOISeqBIO	0.32655	0.1917	0.322674	0.302949	0.285968
SrStBy	counts	Sr	St	By	STAR	Stringtie	baySeq	0.333923	0.183536	0.3295	0.296497	0.285864
HsSnLv	counts	Hs	Sn	Lv	HISAT2	Salmon	limma+vst	0.332005	0.185639	0.328816	0.294013	0.285118
SrSnLv	counts	Sr	Sn	Lv	STAR	Salmon	limma+vst	0.325729	0.185993	0.324233	0.301753	0.284427
KaBsNo	fpkm	Ka	Bs	No	Kallisto	BitSeq	NOISeqBIO	0.32636	0.190353	0.322176	0.297636	0.284131
ThStLo	counts	Th	St	Lo	TopHat2	Stringtie	limma+voom	0.329334	0.181092	0.324783	0.297135	0.283086
ThHtLv	counts	Th	Ht	Lv	TopHat2	htseq	limma+vst	0.329532	0.181321	0.326492	0.293339	0.282671
HsStNo	tpm	Hs	St	No	HISAT2	Stringtie	NOISeqBIO	0.32	0.189165	0.317778	0.302896	0.28246
SrSrBy	counts	Sr	Sr	By	STAR	STAR	baySeq	0.328405	0.18477	0.327626	0.288453	0.282313
SrHtLo	counts	Sr	Ht	Lo	STAR	htseq	limma+voom	0.32589	0.183966	0.323098	0.294671	0.281906
HsBsNo	fpkm	Hs	Bs	No	HISAT2	BitSeq	NOISeqBIO	0.327183	0.184862	0.323132	0.292163	0.281835
HsStNb	counts	Hs	St	Nb	HISAT2	Stringtie	NBPseq	0.324324	0.18588	0.320837	0.294431	0.281368
SrHtBy	counts	Sr	Ht	By	STAR	htseq	baySeq	0.326961	0.183682	0.32579	0.288899	0.281333
SrRmNo	tpm	Sr	Rm	No	STAR	RSEM	NOISeqBIO	0.318202	0.1875	0.316456	0.302214	0.281093
SrSrDe	counts	Sr	Sr	De	STAR	STAR	DESeq2	0.323316	0.18291	0.321589	0.295966	0.280945
SrSrLv	counts	Sr	Sr	Lv	STAR	STAR	limma+vst	0.321416	0.185484	0.320343	0.296311	0.280889
ThStEr	counts	Th	St	Er	TopHat2	Stringtie	edgeR	0.330332	0.176865	0.32501	0.291267	0.280868
SrHtNb	counts	Sr	Ht	Nb	STAR	htseq	NBPseq	0.323589	0.185139	0.322777	0.291911	0.280854
SrHtDe	counts	Sr	Ht	De	STAR	htseq	DESeq2	0.323418	0.182815	0.321688	0.29526	0.280795
SrStNo	tpm	Sr	St	No	STAR	Stringtie	NOISeqBIO	0.316569	0.190237	0.314773	0.301579	0.28079
SqSnLv	counts	Sq	Sn	Lv	Salmon-Quasi	Salmon	limma+vst	0.32559	0.182585	0.323342	0.290932	0.280612
SrHtLv	counts	Sr	Ht	Lv	STAR	htseq	limma+vst	0.320944	0.185416	0.319871	0.295792	0.280506
SrIeSa	tpm	Sr	Ie	Sa	STAR	IsoEM	SAMseq	0.323755	0.182382	0.322158	0.293716	0.280503
KaKaLv	counts	Ka	Ka	Lv	Kallisto	Kallisto	limma+vst	0.322034	0.183952	0.320929	0.294654	0.280392
BwRmLv	counts	Bw	Rm	Lv	Bowtie2	RSEM	limma+vst	0.324453	0.18192	0.322263	0.291445	0.28002
SlSlLv	counts	Sl	Sl	Lv	Sailfish	Sailfish	limma+vst	0.324204	0.181061	0.321614	0.290871	0.279437
KaSnLv	counts	Ka	Sn	Lv	Kallisto	Salmon	limma+vst	0.320929	0.183125	0.319823	0.293046	0.279231
HsSnLo	counts	Hs	Sn	Lo	HISAT2	Salmon	limma+voom	0.324934	0.180031	0.320797	0.289385	0.278787
SrSrNb	counts	Sr	Sr	Nb	STAR	STAR	NBPseq	0.324018	0.181172	0.321183	0.288043	0.278604
SqSnLo	counts	Sq	Sn	Lo	Salmon-Quasi	Salmon	limma+voom	0.322616	0.181444	0.320424	0.289517	0.2785
SrSrLo	counts	Sr	Sr	Lo	STAR	STAR	limma+voom	0.321369	0.181881	0.31902	0.29082	0.278273
SrSrEr	counts	Sr	Sr	Er	STAR	STAR	edgeR	0.324864	0.177995	0.319056	0.287977	0.277473
SlSlLo	counts	Sl	Sl	Lo	Sailfish	Sailfish	limma+voom	0.321208	0.180395	0.318661	0.289442	0.277426
SrSnNo	tpm	Sr	Sn	No	STAR	Salmon	NOISeqBIO	0.314661	0.185053	0.315536	0.29233	0.276895
SrRmLo	counts	Sr	Rm	Lo	STAR	RSEM	limma+voom	0.320289	0.180007	0.31733	0.289406	0.276758
BwRmBy	counts	Bw	Rm	By	Bowtie2	RSEM	baySeq	0.323494	0.17581	0.317428	0.290221	0.276738
HsBsEb	counts	Hs	Bs	Eb	HISAT2	BitSeq	EBseq	0.317761	0.182551	0.313599	0.290155	0.276017
ThStBy	counts	Th	St	By	TopHat2	Stringtie	baySeq	0.318522	0.17846	0.315442	0.290811	0.275809
SrRsSa	fpkm	Sr	Rs	Sa	STAR	rSeq	SAMseq	0.318278	0.179789	0.317374	0.287306	0.275687
KaSnNo	tpm	Ka	Sn	No	Kallisto	Salmon	NOISeqBIO	0.311554	0.185094	0.308765	0.294351	0.274941
SrStLo	counts	Sr	St	Lo	STAR	Stringtie	limma+voom	0.317891	0.177617	0.314501	0.286913	0.27423
KaKaLo	counts	Ka	Ka	Lo	Kallisto	Kallisto	limma+voom	0.317167	0.178559	0.314027	0.286776	0.274132
KaBsEb	counts	Ka	Bs	Eb	Kallisto	BitSeq	EBseq	0.30935	0.185325	0.30935	0.28963	0.273414
SfSnLv	counts	Sf	Sn	Lv	Salmon-FMD	Salmon	limma+vst	0.31865	0.175374	0.316874	0.281775	0.273168
BwRmLo	counts	Bw	Rm	Lo	Bowtie2	RSEM	limma+voom	0.316542	0.174835	0.314041	0.287196	0.273153
SrSnLo	counts	Sr	Sn	Lo	STAR	Salmon	limma+voom	0.315891	0.177169	0.314286	0.284279	0.272906
KaSnLo	counts	Ka	Sn	Lo	Kallisto	Salmon	limma+voom	0.314795	0.178648	0.311647	0.285882	0.272743
SrIeSa	fpkm	Sr	Ie	Sa	STAR	IsoEM	SAMseq	0.316456	0.172858	0.315278	0.285101	0.272423
SfSnBy	counts	Sf	Sn	By	Salmon-FMD	Salmon	baySeq	0.316492	0.173787	0.312449	0.28655	0.272319
HsStSa	counts	Hs	St	Sa	HISAT2	Stringtie	SAMseq	0.314736	0.175008	0.314408	0.284926	0.27227
SrRmSa	fpkm	Sr	Rm	Sa	STAR	RSEM	SAMseq	0.31565	0.172414	0.314766	0.28515	0.271995
ThStDe	counts	Th	St	De	TopHat2	Stringtie	DESeq2	0.320348	0.169905	0.317913	0.279578	0.271936
KaKaNo	tpm	Ka	Ka	No	Kallisto	Kallisto	NOISeqBIO	0.30793	0.179833	0.305609	0.292453	0.271456
SrSnSa	tpm	Sr	Sn	Sa	STAR	Salmon	SAMseq	0.317122	0.170847	0.314532	0.282763	0.271316
HsStSa	fpkm	Hs	St	Sa	HISAT2	Stringtie	SAMseq	0.314746	0.172871	0.311958	0.284821	0.271099
SrStSa	fpkm	Sr	St	Sa	STAR	Stringtie	SAMseq	0.313791	0.174853	0.309235	0.285471	0.270837
SrRmDe	counts	Sr	Rm	De	STAR	RSEM	DESeq2	0.314023	0.172715	0.312441	0.282206	0.270346
SrStLv	counts	Sr	St	Lv	STAR	Stringtie	limma+vst	0.312925	0.179202	0.308012	0.280908	0.270262
HsBsSa	fpkm	Hs	Bs	Sa	HISAT2	BitSeq	SAMseq	0.315256	0.171343	0.31297	0.280842	0.270103
SrRmSa	tpm	Sr	Rm	Sa	STAR	RSEM	SAMseq	0.313036	0.173135	0.311853	0.282357	0.270095
ThStNo	tpm	Th	St	No	TopHat2	Stringtie	NOISeqBIO	0.305772	0.178646	0.302906	0.28902	0.269086
SrStSa	tpm	Sr	St	Sa	STAR	Stringtie	SAMseq	0.310799	0.173294	0.308458	0.283602	0.269038
SrStDe	counts	Sr	St	De	STAR	Stringtie	DESeq2	0.311563	0.174119	0.308231	0.281601	0.268878
SlSlBy	counts	Sl	Sl	By	Sailfish	Sailfish	baySeq	0.312549	0.1719	0.30902	0.279825	0.268323
SrSnEr	counts	Sr	Sn	Er	STAR	Salmon	edgeR	0.315416	0.168006	0.311021	0.278769	0.268303
SrSnNb	counts	Sr	Sn	Nb	STAR	Salmon	NBPseq	0.312925	0.167832	0.311851	0.280498	0.268276
SfSnLo	counts	Sf	Sn	Lo	Salmon-FMD	Salmon	limma+voom	0.310954	0.174511	0.308127	0.279412	0.268251
BwRmEr	counts	Bw	Rm	Er	Bowtie2	RSEM	edgeR	0.314796	0.169915	0.309831	0.278229	0.268193
KaBsSa	fpkm	Ka	Bs	Sa	Kallisto	BitSeq	SAMseq	0.310937	0.17048	0.3075	0.283432	0.268087
SrSnBy	counts	Sr	Sn	By	STAR	Salmon	baySeq	0.310957	0.169054	0.30887	0.283137	0.268004
SqSnBy	counts	Sq	Sn	By	Salmon-Quasi	Salmon	baySeq	0.310198	0.171782	0.308259	0.281385	0.267906
HsSnSa	tpm	Hs	Sn	Sa	HISAT2	Salmon	SAMseq	0.31448	0.169035	0.311815	0.275257	0.267647
HsStSa	tpm	Hs	St	Sa	HISAT2	Stringtie	SAMseq	0.310477	0.172558	0.308122	0.278017	0.267294
SrRmEr	counts	Sr	Rm	Er	STAR	RSEM	edgeR	0.315683	0.166317	0.310624	0.276241	0.267216
ThHtEr	counts	Th	Ht	Er	TopHat2	htseq	edgeR	0.314011	0.164948	0.311522	0.27685	0.266833
HsSnBy	counts	Hs	Sn	By	HISAT2	Salmon	baySeq	0.310751	0.166458	0.306288	0.280909	0.266101
SrRmNb	counts	Sr	Rm	Nb	STAR	RSEM	NBPseq	0.311103	0.167577	0.30933	0.2763	0.266078
SrSnDe	counts	Sr	Sn	De	STAR	Salmon	DESeq2	0.307811	0.171131	0.306888	0.278393	0.266056
HsBsSa	counts	Hs	Bs	Sa	HISAT2	BitSeq	SAMseq	0.308885	0.167381	0.306798	0.27876	0.265456
HsSnEr	counts	Hs	Sn	Er	HISAT2	Salmon	edgeR	0.313064	0.167642	0.30872	0.270934	0.26509
BwRsSa	fpkm	Bw	Rs	Sa	Bowtie2	rSeq	SAMseq	0.305065	0.169461	0.304776	0.27934	0.264661
SfSnEr	counts	Sf	Sn	Er	Salmon-FMD	Salmon	edgeR	0.310613	0.168396	0.30542	0.274106	0.264634
BwRmSa	fpkm	Bw	Rm	Sa	Bowtie2	RSEM	SAMseq	0.30867	0.166088	0.303869	0.27622	0.263712
SqSnSa	tpm	Sq	Sn	Sa	Salmon-Quasi	Salmon	SAMseq	0.307583	0.164352	0.306735	0.275221	0.263473
SrStNb	counts	Sr	St	Nb	STAR	Stringtie	NBPseq	0.304348	0.171532	0.304348	0.27287	0.263274
KaSnBy	counts	Ka	Sn	By	Kallisto	Salmon	baySeq	0.304604	0.169196	0.302762	0.27468	0.262811
KaKaBy	counts	Ka	Ka	By	Kallisto	Kallisto	baySeq	0.303512	0.168821	0.301664	0.275062	0.262265
ThCuCd	fpkm	Th	Cu	Cd	TopHat2	cufflinks	cuffdiff	0.306497	0.167147	0.302511	0.272889	0.262261
SlSlSa	tpm	Sl	Sl	Sa	Sailfish	Sailfish	SAMseq	0.304999	0.165515	0.304434	0.272785	0.261933
BwRmSa	tpm	Bw	Rm	Sa	Bowtie2	RSEM	SAMseq	0.307082	0.163437	0.303801	0.271533	0.261463
SrStSa	counts	Sr	St	Sa	STAR	Stringtie	SAMseq	0.305195	0.166253	0.302219	0.272175	0.26146
KaKaSa	tpm	Ka	Ka	Sa	Kallisto	Kallisto	SAMseq	0.304468	0.165664	0.303636	0.271066	0.261208
SlSlEr	counts	Sl	Sl	Er	Sailfish	Sailfish	edgeR	0.304905	0.165002	0.302718	0.271618	0.261061
KaRsSa	fpkm	Ka	Rs	Sa	Kallisto	rSeq	SAMseq	0.301825	0.165777	0.301825	0.274135	0.26089
SqSnEr	counts	Sq	Sn	Er	Salmon-Quasi	Salmon	edgeR	0.305106	0.165002	0.302927	0.270233	0.260817
SrSrSa	counts	Sr	Sr	Sa	STAR	STAR	SAMseq	0.304	0.16511	0.302133	0.27183	0.260768
ThHtBy	counts	Th	Ht	By	TopHat2	htseq	baySeq	0.307636	0.16308	0.306902	0.265356	0.260744
ThHtLo	counts	Th	Ht	Lo	TopHat2	htseq	limma+voom	0.301146	0.169194	0.299182	0.273131	0.260663
SrHtSa	counts	Sr	Ht	Sa	STAR	htseq	SAMseq	0.302624	0.165275	0.301228	0.271022	0.260037
HsSnDe	counts	Hs	Sn	De	HISAT2	Salmon	DESeq2	0.304513	0.167068	0.301583	0.266711	0.259969
KaSnSa	tpm	Ka	Sn	Sa	Kallisto	Salmon	SAMseq	0.302782	0.163621	0.300873	0.270903	0.259545
ThStNb	counts	Th	St	Nb	TopHat2	Stringtie	NBPseq	0.298439	0.168557	0.298133	0.272758	0.259472
KaSnDe	counts	Ka	Sn	De	Kallisto	Salmon	DESeq2	0.302219	0.163459	0.301677	0.269924	0.25932
SrRmSa	counts	Sr	Rm	Sa	STAR	RSEM	SAMseq	0.303362	0.162955	0.299809	0.270916	0.25926
KaKaDe	counts	Ka	Ka	De	Kallisto	Kallisto	DESeq2	0.302621	0.162998	0.30181	0.269348	0.259194
SqSnDe	counts	Sq	Sn	De	Salmon-Quasi	Salmon	DESeq2	0.304092	0.162831	0.30241	0.267255	0.259147
SfSnSa	tpm	Sf	Sn	Sa	Salmon-FMD	Salmon	SAMseq	0.301769	0.163004	0.303401	0.268101	0.259069
ThIeSa	tpm	Th	Ie	Sa	TopHat2	IsoEM	SAMseq	0.304727	0.160068	0.304727	0.266562	0.259021
BwRmDe	counts	Bw	Rm	De	Bowtie2	RSEM	DESeq2	0.301881	0.164889	0.299916	0.268783	0.258867
KaSnEr	counts	Ka	Sn	Er	Kallisto	Salmon	edgeR	0.301298	0.163415	0.299753	0.270111	0.258644
KaKaEr	counts	Ka	Ka	Er	Kallisto	Kallisto	edgeR	0.301793	0.162828	0.300247	0.269417	0.258572
SrRmBy	counts	Sr	Rm	By	STAR	RSEM	baySeq	0.301979	0.160267	0.300032	0.271298	0.258394
SlSlDe	counts	Sl	Sl	De	Sailfish	Sailfish	DESeq2	0.30137	0.161558	0.30109	0.26761	0.257907
SfSnDe	counts	Sf	Sn	De	Salmon-FMD	Salmon	DESeq2	0.301232	0.161782	0.299272	0.265351	0.256909
BwRmNb	counts	Bw	Rm	Nb	Bowtie2	RSEM	NBPseq	0.297885	0.164598	0.297885	0.266603	0.256742
ThCuSa	fpkm	Th	Cu	Sa	TopHat2	cufflinks	SAMseq	0.298667	0.160239	0.297867	0.267995	0.256192
ThHtDe	counts	Th	Ht	De	TopHat2	htseq	DESeq2	0.300084	0.160023	0.298123	0.266497	0.256182
ThHtSa	counts	Th	Ht	Sa	TopHat2	htseq	SAMseq	0.299464	0.162185	0.29571	0.266627	0.255996
SrSnSa	counts	Sr	Sn	Sa	STAR	Salmon	SAMseq	0.299898	0.161104	0.296325	0.266418	0.255936
ThStSa	fpkm	Th	St	Sa	TopHat2	Stringtie	SAMseq	0.300738	0.157997	0.296913	0.267601	0.255812
BwRmSa	counts	Bw	Rm	Sa	Bowtie2	RSEM	SAMseq	0.300422	0.159989	0.29699	0.264671	0.255518
HsSnSa	counts	Hs	Sn	Sa	HISAT2	Salmon	SAMseq	0.29976	0.160528	0.297088	0.263347	0.255181
SlSlSa	counts	Sl	Sl	Sa	Sailfish	Sailfish	SAMseq	0.298376	0.161511	0.294118	0.263237	0.25431
SfSnSa	counts	Sf	Sn	Sa	Salmon-FMD	Salmon	SAMseq	0.298463	0.159292	0.29361	0.263381	0.253687
KaBsSa	counts	Ka	Bs	Sa	Kallisto	BitSeq	SAMseq	0.293518	0.159883	0.290971	0.269499	0.253468
SqSnSa	counts	Sq	Sn	Sa	Salmon-Quasi	Salmon	SAMseq	0.29705	0.160215	0.29183	0.263374	0.253117
ThStSa	counts	Th	St	Sa	TopHat2	Stringtie	SAMseq	0.297128	0.157573	0.295039	0.261035	0.252694
ThStSa	tpm	Th	St	Sa	TopHat2	Stringtie	SAMseq	0.296764	0.155431	0.293607	0.264179	0.252495
SfSnNb	counts	Sf	Sn	Nb	Salmon-FMD	Salmon	NBPseq	0.292793	0.160081	0.293074	0.263858	0.252452
ThIeSa	fpkm	Th	Ie	Sa	TopHat2	IsoEM	SAMseq	0.294384	0.157016	0.295715	0.258467	0.251395
SlSlNb	counts	Sl	Sl	Nb	Sailfish	Sailfish	NBPseq	0.293535	0.1558	0.29271	0.258722	0.250192
HsSnNb	counts	Hs	Sn	Nb	HISAT2	Salmon	NBPseq	0.291982	0.156544	0.288956	0.260068	0.249387
KaSnSa	counts	Ka	Sn	Sa	Kallisto	Salmon	SAMseq	0.290996	0.158497	0.288619	0.259413	0.249381
KaKaSa	counts	Ka	Ka	Sa	Kallisto	Kallisto	SAMseq	0.291971	0.158235	0.289103	0.257461	0.249192
SqSnNb	counts	Sq	Sn	Nb	Salmon-Quasi	Salmon	NBPseq	0.290894	0.15679	0.290064	0.258215	0.248991
ThHtNb	counts	Th	Ht	Nb	TopHat2	htseq	NBPseq	0.289244	0.157958	0.288081	0.260274	0.248889
KaKaNb	counts	Ka	Ka	Nb	Kallisto	Kallisto	NBPseq	0.28982	0.157618	0.28982	0.257658	0.248729
KaKaEb	counts	Ka	Ka	Eb	Kallisto	Kallisto	EBseq	0.290065	0.154535	0.288615	0.256576	0.247448
KaSnEb	counts	Ka	Sn	Eb	Kallisto	Salmon	EBseq	0.289996	0.154532	0.288913	0.256245	0.247422
BwRmEb	counts	Bw	Rm	Eb	Bowtie2	RSEM	EBseq	0.291713	0.151378	0.293554	0.25226	0.247226
KaSnNb	counts	Ka	Sn	Nb	Kallisto	Salmon	NBPseq	0.285983	0.155801	0.286251	0.256403	0.246109
SlSlEb	counts	Sl	Sl	Eb	Sailfish	Sailfish	EBseq	0.285187	0.15295	0.285556	0.25545	0.244786
SqSnEb	counts	Sq	Sn	Eb	Salmon-Quasi	Salmon	EBseq	0.284978	0.152485	0.285346	0.25389	0.244175
HsBsDe	counts	Hs	Bs	De	HISAT2	BitSeq	DESeq2	0.28678	0.151194	0.285714	0.25179	0.24387
ThStEb	counts	Th	St	Eb	TopHat2	Stringtie	EBseq	0.291164	0.145282	0.289996	0.247289	0.243433
KaBsDe	counts	Ka	Bs	De	Kallisto	BitSeq	DESeq2	0.27895	0.154151	0.279979	0.25432	0.24185
HsSnEb	counts	Hs	Sn	Eb	HISAT2	Salmon	EBseq	0.284214	0.153535	0.284576	0.241825	0.241038
SfSnEb	counts	Sf	Sn	Eb	Salmon-FMD	Salmon	EBseq	0.279512	0.152803	0.279871	0.247812	0.24
ThHtEb	counts	Th	Ht	Eb	TopHat2	htseq	EBseq	0.281621	0.15247	0.283019	0.240827	0.239484
KaBsNb	counts	Ka	Bs	Nb	Kallisto	BitSeq	NBPseq	0.276659	0.153441	0.274755	0.247367	0.238056
KaBsEr	counts	Ka	Bs	Er	Kallisto	BitSeq	edgeR	0.2767	0.147603	0.275718	0.252131	0.238038
HsBsNb	counts	Hs	Bs	Nb	HISAT2	BitSeq	NBPseq	0.276386	0.14946	0.272809	0.243306	0.23549
HsBsEr	counts	Hs	Bs	Er	HISAT2	BitSeq	edgeR	0.274706	0.143879	0.271377	0.24913	0.234773
SrHtEb	counts	Sr	Ht	Eb	STAR	htseq	EBseq	0.259816	0.135306	0.259259	0.220722	0.218776
SrSrEb	counts	Sr	Sr	Eb	STAR	STAR	EBseq	0.259538	0.135096	0.258981	0.220477	0.218523
HsStEb	counts	Hs	St	Eb	HISAT2	Stringtie	EBseq	0.260375	0.127261	0.256994	0.22418	0.217202
SrRmEb	counts	Sr	Rm	Eb	STAR	RSEM	EBseq	0.25369	0.128931	0.253411	0.225655	0.215422
SrStEb	counts	Sr	St	Eb	STAR	Stringtie	EBseq	0.257184	0.123902	0.256609	0.220071	0.214441
SrSnEb	counts	Sr	Sn	Eb	STAR	Salmon	EBseq	0.25333	0.130909	0.250612	0.222628	0.21437
KaBsBy	counts	Ka	Bs	By	Kallisto	BitSeq	baySeq	0.238907	0.132738	0.235087	0.212053	0.204696
HsBsBy	counts	Hs	Bs	By	HISAT2	BitSeq	baySeq	0.226773	0.119093	0.2232	0.195692	0.191189

## Sheet: Recall Rank-Transcript
Workflow	Unit	RA	EM	DE	Read Aligner	Expression Modeler	Differential Expression	Frankenberger Rank	Haniffa Rank	Ingersoll Rank	Wong Rank	Average Rank
HsBsBy	counts	Hs	Bs	By	HISAT2	BitSeq	baySeq	1	1	1	1	1
KaBsBy	counts	Ka	Bs	By	Kallisto	BitSeq	baySeq	2	2	2	2	2
HsBsNb	counts	Hs	Bs	Nb	HISAT2	BitSeq	NBPseq	3	4	3	3	3
KaBsNb	counts	Ka	Bs	Nb	Kallisto	BitSeq	NBPseq	4	3	4	4	4
KaBsDe	counts	Ka	Bs	De	Kallisto	BitSeq	DESeq2	5	5	5	5	5
HsBsDe	counts	Hs	Bs	De	HISAT2	BitSeq	DESeq2	6	6	6	6	6
KaBsEb	counts	Ka	Bs	Eb	Kallisto	BitSeq	EBseq	9	7	9	7	7
HsBsEb	counts	Hs	Bs	Eb	HISAT2	BitSeq	EBseq	8	11	7	9	8
SrSnEb	counts	Sr	Sn	Eb	STAR	Salmon	EBseq	7	16	8	8	9
KaXsEb	counts	Ka	Xs	Eb	Kallisto	eXpress	EBseq	10	15	10	13	10
SlSlNb	counts	Sl	Sl	Nb	Sailfish	Sailfish	NBPseq	13	9	13	11	11
SqSnNb	counts	Sq	Sn	Nb	Salmon-Quasi	Salmon	NBPseq	14	10	14	10	12
SrSnSa	counts	Sr	Sn	Sa	STAR	Salmon	SAMseq	16	8	16	12	13
SrRmEb	counts	Sr	Rm	Eb	STAR	RSEM	EBseq	11	28	11	17	14
SfSnNb	counts	Sf	Sn	Nb	Salmon-FMD	Salmon	NBPseq	20	12	18	15	15
KaXsNb	counts	Ka	Xs	Nb	Kallisto	eXpress	NBPseq	17	13	17	20	16
SfSnSa	counts	Sf	Sn	Sa	Salmon-FMD	Salmon	SAMseq	19	17	20	14	17
KaKaNb	counts	Ka	Ka	Nb	Kallisto	Kallisto	NBPseq	21	14	21	16	18
HsXsEb	counts	Hs	Xs	Eb	HISAT2	eXpress	EBseq	12	32	12	25	19
SlSlSa	counts	Sl	Sl	Sa	Sailfish	Sailfish	SAMseq	18	18	19	18	20
SfSnEb	counts	Sf	Sn	Eb	Salmon-FMD	Salmon	EBseq	15	33	15	23	21
KaSnNb	counts	Ka	Sn	Nb	Kallisto	Salmon	NBPseq	22	19	22	21	22
KaBsSa	counts	Ka	Bs	Sa	Kallisto	BitSeq	SAMseq	26	20	25	19	23
SqSnSa	counts	Sq	Sn	Sa	Salmon-Quasi	Salmon	SAMseq	25	22	26	22	24
BwRmNb	counts	Bw	Rm	Nb	Bowtie2	RSEM	NBPseq	27	23	27	29	25
KaKaSa	counts	Ka	Ka	Sa	Kallisto	Kallisto	SAMseq	28	25	28	24	26
KaSnSa	counts	Ka	Sn	Sa	Kallisto	Salmon	SAMseq	29	27	29	26	27
SrRmSa	counts	Sr	Rm	Sa	STAR	RSEM	SAMseq	31	21	33	28	28
SqSnEb	counts	Sq	Sn	Eb	Salmon-Quasi	Salmon	EBseq	23	58	23	33	29
BwRmSa	counts	Bw	Rm	Sa	Bowtie2	RSEM	SAMseq	30	26	36	27	30
SlSlEb	counts	Sl	Sl	Eb	Sailfish	Sailfish	EBseq	24	57	24	34	31
SrSnDe	counts	Sr	Sn	De	STAR	Salmon	DESeq2	34	24	35	30	32
ThStNb	counts	Th	St	Nb	TopHat2	Stringtie	NBPseq	37	29	34	31	33
KaXsSa	counts	Ka	Xs	Sa	Kallisto	eXpress	SAMseq	35	30	31	35	34
HsSnNb	counts	Hs	Sn	Nb	HISAT2	Salmon	NBPseq	32	37	30	36	35
KaXsDe	counts	Ka	Xs	De	Kallisto	eXpress	DESeq2	33	35	32	42	36
ThIeSa	fpkm	Th	Ie	Sa	TopHat2	IsoEM	SAMseq	40	31	40	32	37
HsSnSa	counts	Hs	Sn	Sa	HISAT2	Salmon	SAMseq	36	34	39	39	38
SqSnDe	counts	Sq	Sn	De	Salmon-Quasi	Salmon	DESeq2	41	36	41	37	39
HsXsNb	counts	Hs	Xs	Nb	HISAT2	eXpress	NBPseq	38	46	37	45	40
KaBsBs	fpkm	Ka	Bs	Bs	Kallisto	BitSeq	BitSeq	42	39	42	38	41
HsBsSa	counts	Hs	Bs	Sa	HISAT2	BitSeq	SAMseq	43	38	44	43	42
SlSlDe	counts	Sl	Sl	De	Sailfish	Sailfish	DESeq2	45	40	45	41	43
BwRmSa	tpm	Bw	Rm	Sa	Bowtie2	RSEM	SAMseq	48	45	47	44	44
SqSnSa	tpm	Sq	Sn	Sa	Salmon-Quasi	Salmon	SAMseq	47	48	48	46	45
SfSnSa	tpm	Sf	Sn	Sa	Salmon-FMD	Salmon	SAMseq	50	49	52	40	46
KaSnSa	tpm	Ka	Sn	Sa	Kallisto	Salmon	SAMseq	49	44	50	49	47
BwRmSa	fpkm	Bw	Rm	Sa	Bowtie2	RSEM	SAMseq	53	42	55	48	48
BwRmEb	counts	Bw	Rm	Eb	Bowtie2	RSEM	EBseq	39	73	38	56	49
HsBsBs	fpkm	Hs	Bs	Bs	HISAT2	BitSeq	BitSeq	46	52	46	51	50
KaKaSa	tpm	Ka	Ka	Sa	Kallisto	Kallisto	SAMseq	56	47	56	47	51
SfSnDe	counts	Sf	Sn	De	Salmon-FMD	Salmon	DESeq2	54	41	51	54	52
KaKaDe	counts	Ka	Ka	De	Kallisto	Kallisto	DESeq2	51	50	53	52	53
KaKaEb	counts	Ka	Ka	Eb	Kallisto	Kallisto	EBseq	44	68	43	55	54
SlSlSa	tpm	Sl	Sl	Sa	Sailfish	Sailfish	SAMseq	58	51	60	50	55
SrIeSa	fpkm	Sr	Ie	Sa	STAR	IsoEM	SAMseq	64	43	66	53	56
KaBsSa	fpkm	Ka	Bs	Sa	Kallisto	BitSeq	SAMseq	61	60	59	57	57
KaSnDe	counts	Ka	Sn	De	Kallisto	Salmon	DESeq2	62	59	61	58	58
ThStSa	counts	Th	St	Sa	TopHat2	Stringtie	SAMseq	60	63	57	59	59
HsXsSa	counts	Hs	Xs	Sa	HISAT2	eXpress	SAMseq	59	66	62	60	60
KaSnEb	counts	Ka	Sn	Eb	Kallisto	Salmon	EBseq	52	74	54	64	61
KaXsSa	fpkm	Ka	Xs	Sa	Kallisto	eXpress	SAMseq	67	53	65	62	62
SrStSa	counts	Sr	St	Sa	STAR	Stringtie	SAMseq	63	56	63	66	63
SrRmDe	counts	Sr	Rm	De	STAR	RSEM	DESeq2	65	62	64	61	64
SrSnSa	tpm	Sr	Sn	Sa	STAR	Salmon	SAMseq	70	54	70	65	65
SrRmSa	tpm	Sr	Rm	Sa	STAR	RSEM	SAMseq	71	55	74	63	66
BwRmDe	counts	Bw	Rm	De	Bowtie2	RSEM	DESeq2	69	61	69	70	67
KaXsSa	tpm	Ka	Xs	Sa	Kallisto	eXpress	SAMseq	74	64	73	67	68
HsSnSa	tpm	Hs	Sn	Sa	HISAT2	Salmon	SAMseq	72	69	75	68	69
ThIeSa	tpm	Th	Ie	Sa	TopHat2	IsoEM	SAMseq	75	67	76	69	70
SrSnNb	counts	Sr	Sn	Nb	STAR	Salmon	NBPseq	68	72	68	77	71
KaBsEr	counts	Ka	Bs	Er	Kallisto	BitSeq	edgeR	66	75	67	74	72
HsXsDe	counts	Hs	Xs	De	HISAT2	eXpress	DESeq2	73	71	71	75	73
HsSnEb	counts	Hs	Sn	Eb	HISAT2	Salmon	EBseq	55	83	49	82	74
SrStEb	counts	Sr	St	Eb	STAR	Stringtie	EBseq	57	96	58	71	75
SrRmSa	fpkm	Sr	Rm	Sa	STAR	RSEM	SAMseq	77	65	78	73	76
HsXsSa	fpkm	Hs	Xs	Sa	HISAT2	eXpress	SAMseq	78	70	77	72	77
HsBsSa	fpkm	Hs	Bs	Sa	HISAT2	BitSeq	SAMseq	79	81	80	76	78
HsStEb	counts	Hs	St	Eb	HISAT2	Stringtie	EBseq	76	103	72	78	79
HsStSa	counts	Hs	St	Sa	HISAT2	Stringtie	SAMseq	80	77	81	81	80
ThStSa	fpkm	Th	St	Sa	TopHat2	Stringtie	SAMseq	82	80	82	79	81
SrSnLv	counts	Sr	Sn	Lv	STAR	Salmon	limma+vst	84	78	85	83	82
HsXsSa	tpm	Hs	Xs	Sa	HISAT2	eXpress	SAMseq	85	79	86	80	83
SrIeSa	tpm	Sr	Ie	Sa	STAR	IsoEM	SAMseq	88	76	88	84	84
SrStNb	counts	Sr	St	Nb	STAR	Stringtie	NBPseq	86	84	84	85	85
SrRmNb	counts	Sr	Rm	Nb	STAR	RSEM	NBPseq	87	85	87	86	86
ThStEb	counts	Th	St	Eb	TopHat2	Stringtie	EBseq	81	108	79	91	87
HsBsEr	counts	Hs	Bs	Er	HISAT2	BitSeq	edgeR	83	101	83	90	88
SrSnLo	counts	Sr	Sn	Lo	STAR	Salmon	limma+voom	89	82	90	88	89
KaXsLo	counts	Ka	Xs	Lo	Kallisto	eXpress	limma+voom	90	88	89	94	90
KaBsLv	counts	Ka	Bs	Lv	Kallisto	BitSeq	limma+vst	97	86	95	87	91
KaBsLo	counts	Ka	Bs	Lo	Kallisto	BitSeq	limma+voom	91	90	92	89	92
SlSlLo	counts	Sl	Sl	Lo	Sailfish	Sailfish	limma+voom	93	92	94	92	93
KaXsLv	counts	Ka	Xs	Lv	Kallisto	eXpress	limma+vst	94	87	93	99	94
HsStNb	counts	Hs	St	Nb	HISAT2	Stringtie	NBPseq	92	94	91	101	95
SrStDe	counts	Sr	St	De	STAR	Stringtie	DESeq2	100	89	98	93	96
SqSnLo	counts	Sq	Sn	Lo	Salmon-Quasi	Salmon	limma+voom	95	98	96	95	97
SfSnLo	counts	Sf	Sn	Lo	Salmon-FMD	Salmon	limma+voom	98	106	99	96	98
KaKaLo	counts	Ka	Ka	Lo	Kallisto	Kallisto	limma+voom	96	105	97	97	99
SrStSa	fpkm	Sr	St	Sa	STAR	Stringtie	SAMseq	99	93	100	105	100
KaBsBl	fpkm	Ka	Bs	Bl	Kallisto	BitSeq	Ballgown	105	91	104	100	101
SrSnBy	counts	Sr	Sn	By	STAR	Salmon	baySeq	101	99	101	103	102
SfSnLv	counts	Sf	Sn	Lv	Salmon-FMD	Salmon	limma+vst	103	97	103	98	103
SlSlLv	counts	Sl	Sl	Lv	Sailfish	Sailfish	limma+vst	102	100	102	102	104
HsStSa	fpkm	Hs	St	Sa	HISAT2	Stringtie	SAMseq	108	95	106	106	105
SqSnLv	counts	Sq	Sn	Lv	Salmon-Quasi	Salmon	limma+vst	106	102	107	104	106
BwRmLo	counts	Bw	Rm	Lo	Bowtie2	RSEM	limma+voom	104	104	105	110	107
KaSnLo	counts	Ka	Sn	Lo	Kallisto	Salmon	limma+voom	107	111	108	108	108
BwRmLv	counts	Bw	Rm	Lv	Bowtie2	RSEM	limma+vst	110	107	111	112	109
SrRmLo	counts	Sr	Rm	Lo	STAR	RSEM	limma+voom	111	115	109	109	110
KaKaLv	counts	Ka	Ka	Lv	Kallisto	Kallisto	limma+vst	109	118	110	107	111
SrRmLv	counts	Sr	Rm	Lv	STAR	RSEM	limma+vst	112	112	114	111	112
SfSnBl	counts	Sf	Sn	Bl	Salmon-FMD	Salmon	Ballgown	113	110	112	114	113
HsSnDe	counts	Hs	Sn	De	HISAT2	Salmon	DESeq2	114	116	113	115	114
KaSnLv	counts	Ka	Sn	Lv	Kallisto	Salmon	limma+vst	115	122	115	113	115
SlSlBl	counts	Sl	Sl	Bl	Sailfish	Sailfish	Ballgown	117	109	116	118	116
SqSnBl	counts	Sq	Sn	Bl	Salmon-Quasi	Salmon	Ballgown	120	113	121	119	117
HsBsLo	counts	Hs	Bs	Lo	HISAT2	BitSeq	limma+voom	118	119	118	116	118
SqSnBy	counts	Sq	Sn	By	Salmon-Quasi	Salmon	baySeq	116	124	117	117	119
HsStDe	counts	Hs	St	De	HISAT2	Stringtie	DESeq2	119	120	119	121	120
KaBsBl	counts	Ka	Bs	Bl	Kallisto	BitSeq	Ballgown	126	114	124	128	121
SlSlBy	counts	Sl	Sl	By	Sailfish	Sailfish	baySeq	122	125	122	123	122
HsSnLo	counts	Hs	Sn	Lo	HISAT2	Salmon	limma+voom	123	123	125	125	123
SrRmBy	counts	Sr	Rm	By	STAR	RSEM	baySeq	121	131	120	126	124
KaXsBy	counts	Ka	Xs	By	Kallisto	eXpress	baySeq	124	126	123	130	125
SfSnSu	tpm	Sf	Sn	Su	Salmon-FMD	Salmon	Sleuth	127	129	130	120	126
SrSnBl	counts	Sr	Sn	Bl	STAR	Salmon	Ballgown	133	117	136	139	127
KaKaBl	counts	Ka	Ka	Bl	Kallisto	Kallisto	Ballgown	137	121	132	134	128
SlSlSu	tpm	Sl	Sl	Su	Sailfish	Sailfish	Sleuth	130	137	131	122	129
HsXsLo	counts	Hs	Xs	Lo	HISAT2	eXpress	limma+voom	125	136	127	132	130
HsXsLv	counts	Hs	Xs	Lv	HISAT2	eXpress	limma+vst	128	127	133	137	131
SfSnBy	counts	Sf	Sn	By	Salmon-FMD	Salmon	baySeq	129	133	128	131	132
KaKaBy	counts	Ka	Ka	By	Kallisto	Kallisto	baySeq	131	139	126	127	133
SqSnSu	tpm	Sq	Sn	Su	Salmon-Quasi	Salmon	Sleuth	136	142	135	124	134
ThStDe	counts	Th	St	De	TopHat2	Stringtie	DESeq2	134	130	134	140	135
KaXsEr	counts	Ka	Xs	Er	Kallisto	eXpress	edgeR	132	138	129	141	136
HsSnLv	counts	Hs	Sn	Lv	HISAT2	Salmon	limma+vst	135	135	138	143	137
HsBsLv	counts	Hs	Bs	Lv	HISAT2	BitSeq	limma+vst	139	132	139	135	138
SrSnNo	tpm	Sr	Sn	No	STAR	Salmon	NOISeqBIO	144	128	147	133	139
KaSnBy	counts	Ka	Sn	By	Kallisto	Salmon	baySeq	138	150	137	138	140
KaSnNo	tpm	Ka	Sn	No	Kallisto	Salmon	NOISeqBIO	143	143	143	136	141
KaKaNo	tpm	Ka	Ka	No	Kallisto	Kallisto	NOISeqBIO	147	140	146	129	142
SqSnEr	counts	Sq	Sn	Er	Salmon-Quasi	Salmon	edgeR	140	141	140	145	143
KaSnBl	counts	Ka	Sn	Bl	Kallisto	Salmon	Ballgown	145	134	141	147	144
SlSlEr	counts	Sl	Sl	Er	Sailfish	Sailfish	edgeR	142	145	142	146	145
KaKaSu	tpm	Ka	Ka	Su	Kallisto	Kallisto	Sleuth	141	154	144	144	146
SrRmNo	tpm	Sr	Rm	No	STAR	RSEM	NOISeqBIO	152	149	153	142	147
KaKaEr	counts	Ka	Ka	Er	Kallisto	Kallisto	edgeR	146	156	145	148	148
KaSnEr	counts	Ka	Sn	Er	Kallisto	Salmon	edgeR	148	155	149	150	149
SrIeBl	fpkm	Sr	Ie	Bl	STAR	IsoEM	Ballgown	150	144	151	152	150
KaXsBl	counts	Ka	Xs	Bl	Kallisto	eXpress	Ballgown	153	146	150	161	151
BwRmBl	counts	Bw	Rm	Bl	Bowtie2	RSEM	Ballgown	151	148	152	158	152
BwRmBy	counts	Bw	Rm	By	Bowtie2	RSEM	baySeq	149	162	148	149	153
HsBsBl	fpkm	Hs	Bs	Bl	HISAT2	BitSeq	Ballgown	155	147	156	153	154
SrStLv	counts	Sr	St	Lv	STAR	Stringtie	limma+vst	154	158	155	151	155
SrSnEr	counts	Sr	Sn	Er	STAR	Salmon	edgeR	156	157	154	154	156
HsSnBl	counts	Hs	Sn	Bl	HISAT2	Salmon	Ballgown	157	151	159	167	157
SlSlBl	tpm	Sl	Sl	Bl	Sailfish	Sailfish	Ballgown	162	152	160	155	158
SqSnBl	tpm	Sq	Sn	Bl	Salmon-Quasi	Salmon	Ballgown	165	153	163	156	159
SfSnEr	counts	Sf	Sn	Er	Salmon-FMD	Salmon	edgeR	159	167	158	159	160
KaBsNo	fpkm	Ka	Bs	No	Kallisto	BitSeq	NOISeqBIO	166	159	164	157	161
HsSnBy	counts	Hs	Sn	By	HISAT2	Salmon	baySeq	158	177	157	174	162
SrStLo	counts	Sr	St	Lo	STAR	Stringtie	limma+voom	164	168	166	165	163
SqSnNo	tpm	Sq	Sn	No	Salmon-Quasi	Salmon	NOISeqBIO	171	163	171	160	164
SfSnBl	tpm	Sf	Sn	Bl	Salmon-FMD	Salmon	Ballgown	168	166	167	169	165
ThIeBl	fpkm	Th	Ie	Bl	TopHat2	IsoEM	Ballgown	169	169	170	166	166
SrRmBl	counts	Sr	Rm	Bl	STAR	RSEM	Ballgown	170	160	168	173	167
SrRmNo	fpkm	Sr	Rm	No	STAR	RSEM	NOISeqBIO	172	171	172	163	168
SfSnNo	tpm	Sf	Sn	No	Salmon-FMD	Salmon	NOISeqBIO	173	170	173	164	169
BwRmEr	counts	Bw	Rm	Er	Bowtie2	RSEM	edgeR	161	180	162	171	170
SrSnNo	counts	Sr	Sn	No	STAR	Salmon	NOISeqBIO	167	175	169	170	171
HsSnEr	counts	Hs	Sn	Er	HISAT2	Salmon	edgeR	160	183	161	176	172
BwRmNo	tpm	Bw	Rm	No	Bowtie2	RSEM	NOISeqBIO	174	178	179	162	173
SlSlNo	tpm	Sl	Sl	No	Sailfish	Sailfish	NOISeqBIO	179	173	181	168	174
SrSnBl	tpm	Sr	Sn	Bl	STAR	Salmon	Ballgown	177	161	174	178	175
BwRmBl	fpkm	Bw	Rm	Bl	Bowtie2	RSEM	Ballgown	181	165	176	175	176
HsXsEr	counts	Hs	Xs	Er	HISAT2	eXpress	edgeR	163	188	165	177	177
KaKaBl	tpm	Ka	Ka	Bl	Kallisto	Kallisto	Ballgown	176	164	178	181	178
KaXsNo	tpm	Ka	Xs	No	Kallisto	eXpress	NOISeqBIO	178	179	177	172	179
KaSnBl	tpm	Ka	Sn	Bl	Kallisto	Salmon	Ballgown	180	172	180	183	180
HsBsBl	counts	Hs	Bs	Bl	HISAT2	BitSeq	Ballgown	182	174	183	180	181
HsXsBy	counts	Hs	Xs	By	HISAT2	eXpress	baySeq	175	181	175	185	182
SrRmBl	fpkm	Sr	Rm	Bl	STAR	RSEM	Ballgown	186	176	185	182	183
ThStLo	counts	Th	St	Lo	TopHat2	Stringtie	limma+voom	183	195	182	179	184
HsBsNo	fpkm	Hs	Bs	No	HISAT2	BitSeq	NOISeqBIO	184	186	184	189	185
SrRmNo	counts	Sr	Rm	No	STAR	RSEM	NOISeqBIO	188	185	186	186	186
KaXsBl	fpkm	Ka	Xs	Bl	Kallisto	eXpress	Ballgown	187	182	189	193	187
ThStLv	counts	Th	St	Lv	TopHat2	Stringtie	limma+vst	189	194	187	184	188
SrStBy	counts	Sr	St	By	STAR	Stringtie	baySeq	190	184	190	191	189
SrRmEr	counts	Sr	Rm	Er	STAR	RSEM	edgeR	185	203	188	187	190
HsXsBl	counts	Hs	Xs	Bl	HISAT2	eXpress	Ballgown	191	189	192	196	191
SrRmBl	tpm	Sr	Rm	Bl	STAR	RSEM	Ballgown	193	187	193	199	192
ThStBy	counts	Th	St	By	TopHat2	Stringtie	baySeq	192	213	191	190	193
SlSlNo	counts	Sl	Sl	No	Sailfish	Sailfish	NOISeqBIO	196	192	196	197	194
SrIeBl	tpm	Sr	Ie	Bl	STAR	IsoEM	Ballgown	199	190	203	198	195
KaXsNo	fpkm	Ka	Xs	No	Kallisto	eXpress	NOISeqBIO	195	198	197	200	196
HsStLv	counts	Hs	St	Lv	HISAT2	Stringtie	limma+vst	197	202	198	194	197
HsSnNo	tpm	Hs	Sn	No	HISAT2	Salmon	NOISeqBIO	201	197	194	203	198
SqSnNo	counts	Sq	Sn	No	Salmon-Quasi	Salmon	NOISeqBIO	198	201	199	201	199
BwRmNo	fpkm	Bw	Rm	No	Bowtie2	RSEM	NOISeqBIO	202	207	200	195	200
KaXsBl	tpm	Ka	Xs	Bl	Kallisto	eXpress	Ballgown	194	193	195	211	201
BwRmBl	tpm	Bw	Rm	Bl	Bowtie2	RSEM	Ballgown	206	191	202	208	202
KaBsNo	counts	Ka	Bs	No	Kallisto	BitSeq	NOISeqBIO	200	204	201	205	203
KaKaNo	counts	Ka	Ka	No	Kallisto	Kallisto	NOISeqBIO	203	208	204	202	204
HsStNo	fpkm	Hs	St	No	HISAT2	Stringtie	NOISeqBIO	210	196	212	192	205
ThStBl	counts	Th	St	Bl	TopHat2	Stringtie	Ballgown	204	199	205	209	206
SfSnNo	counts	Sf	Sn	No	Salmon-FMD	Salmon	NOISeqBIO	205	205	206	207	207
SrStNo	fpkm	Sr	St	No	STAR	Stringtie	NOISeqBIO	214	206	214	188	208
HsStLo	counts	Hs	St	Lo	HISAT2	Stringtie	limma+voom	207	210	207	204	209
SrStBl	counts	Sr	St	Bl	STAR	Stringtie	Ballgown	209	200	208	210	210
ThStNo	fpkm	Th	St	No	TopHat2	Stringtie	NOISeqBIO	213	211	213	206	211
HsSnBl	tpm	Hs	Sn	Bl	HISAT2	Salmon	Ballgown	211	209	211	214	212
KaSnNo	counts	Ka	Sn	No	Kallisto	Salmon	NOISeqBIO	208	212	210	212	213
HsXsBl	tpm	Hs	Xs	Bl	HISAT2	eXpress	Ballgown	212	215	209	216	214
ThStBl	fpkm	Th	St	Bl	TopHat2	Stringtie	Ballgown	216	216	216	213	215
HsXsBl	fpkm	Hs	Xs	Bl	HISAT2	eXpress	Ballgown	215	218	215	218	216
BwRmNo	counts	Bw	Rm	No	Bowtie2	RSEM	NOISeqBIO	217	217	217	219	217
HsStBl	counts	Hs	St	Bl	HISAT2	Stringtie	Ballgown	219	214	218	215	218
HsStBy	counts	Hs	St	By	HISAT2	Stringtie	baySeq	218	220	219	217	219
SrStBl	fpkm	Sr	St	Bl	STAR	Stringtie	Ballgown	224	219	224	221	220
SrStEr	counts	Sr	St	Er	STAR	Stringtie	edgeR	220	225	221	220	221
HsSnNo	counts	Hs	Sn	No	HISAT2	Salmon	NOISeqBIO	222	223	222	225	222
HsBsNo	counts	Hs	Bs	No	HISAT2	BitSeq	NOISeqBIO	223	222	223	224	223
ThStEr	counts	Th	St	Er	TopHat2	Stringtie	edgeR	221	230	220	222	224
HsStBl	fpkm	Hs	St	Bl	HISAT2	Stringtie	Ballgown	226	221	227	223	225
KaXsNo	counts	Ka	Xs	No	Kallisto	eXpress	NOISeqBIO	227	224	228	227	226
ThIeBl	tpm	Th	Ie	Bl	TopHat2	IsoEM	Ballgown	225	227	225	226	227
HsXsNo	tpm	Hs	Xs	No	HISAT2	eXpress	NOISeqBIO	228	226	226	228	228
ThStNo	counts	Th	St	No	TopHat2	Stringtie	NOISeqBIO	229	228	229	229	229
HsXsNo	fpkm	Hs	Xs	No	HISAT2	eXpress	NOISeqBIO	230	229	230	230	230
SrStNo	counts	Sr	St	No	STAR	Stringtie	NOISeqBIO	232	231	232	231	231
HsStEr	counts	Hs	St	Er	HISAT2	Stringtie	edgeR	231	233	231	232	232
HsXsNo	counts	Hs	Xs	No	HISAT2	eXpress	NOISeqBIO	233	232	233	234	233
HsStNo	counts	Hs	St	No	HISAT2	Stringtie	NOISeqBIO	234	234	234	233	234
ThIeNo	tpm	Th	Ie	No	TopHat2	IsoEM	NOISeqBIO	235	235	235	235	235
SrIeNo	tpm	Sr	Ie	No	STAR	IsoEM	NOISeqBIO	236	236	236	236	236
ThIeNo	fpkm	Th	Ie	No	TopHat2	IsoEM	NOISeqBIO	237	237	237	237	237
SrIeNo	fpkm	Sr	Ie	No	STAR	IsoEM	NOISeqBIO	238	238	238	238	238
ThCuCd	fpkm	Th	Cu	Cd	TopHat2	cufflinks	cuffdiff	239	239	239	239	239

## Sheet: Precision Rank-Transcript
Workflow	Unit	RA	EM	DE	Read Aligner	Expression Modeler	Differential Expression	Frankenberger Rank	Haniffa Rank	Ingersoll Rank	Wong Rank	Average Rank
SrIeNo	fpkm	Sr	Ie	No	STAR	IsoEM	NOISeqBIO	1	1	1	1	1
HsXsNo	counts	Hs	Xs	No	HISAT2	eXpress	NOISeqBIO	2	2	2	6	2
HsStBl	fpkm	Hs	St	Bl	HISAT2	Stringtie	Ballgown	3	4	3	2	3
SrStBl	fpkm	Sr	St	Bl	STAR	Stringtie	Ballgown	5	3	4	5	4
ThCuCd	fpkm	Th	Cu	Cd	TopHat2	cufflinks	cuffdiff	4	5	5	9	5
HsStBl	counts	Hs	St	Bl	HISAT2	Stringtie	Ballgown	6	8	6	7	6
SrIeNo	tpm	Sr	Ie	No	STAR	IsoEM	NOISeqBIO	7	7	11	4	7
ThIeNo	fpkm	Th	Ie	No	TopHat2	IsoEM	NOISeqBIO	19	6	17	3	8
ThIeBl	tpm	Th	Ie	Bl	TopHat2	IsoEM	Ballgown	8	19	8	10	9
KaXsNo	counts	Ka	Xs	No	Kallisto	eXpress	NOISeqBIO	10	9	14	11	10
HsSnNo	counts	Hs	Sn	No	HISAT2	Salmon	NOISeqBIO	9	11	9	13	11
HsStNo	counts	Hs	St	No	HISAT2	Stringtie	NOISeqBIO	13	16	12	8	12
HsXsBl	fpkm	Hs	Xs	Bl	HISAT2	eXpress	Ballgown	11	12	7	16	13
HsXsBl	tpm	Hs	Xs	Bl	HISAT2	eXpress	Ballgown	12	21	10	21	14
SrStBl	counts	Sr	St	Bl	STAR	Stringtie	Ballgown	14	15	16	15	15
BwRmNo	counts	Bw	Rm	No	Bowtie2	RSEM	NOISeqBIO	16	13	13	20	16
SrStNo	counts	Sr	St	No	STAR	Stringtie	NOISeqBIO	21	10	20	14	17
BwRmBl	tpm	Bw	Rm	Bl	Bowtie2	RSEM	Ballgown	15	14	15	23	18
SrIeBl	tpm	Sr	Ie	Bl	STAR	IsoEM	Ballgown	18	17	19	18	19
HsBsNo	counts	Hs	Bs	No	HISAT2	BitSeq	NOISeqBIO	20	18	21	19	20
HsStEr	counts	Hs	St	Er	HISAT2	Stringtie	edgeR	17	23	22	17	21
SrRmBl	tpm	Sr	Rm	Bl	STAR	RSEM	Ballgown	22	20	18	24	22
ThStBl	fpkm	Th	St	Bl	TopHat2	Stringtie	Ballgown	27	29	26	22	23
ThStBl	counts	Th	St	Bl	TopHat2	Stringtie	Ballgown	23	27	24	29	24
SqSnNo	counts	Sq	Sn	No	Salmon-Quasi	Salmon	NOISeqBIO	29	26	31	25	25
HsSnBl	tpm	Hs	Sn	Bl	HISAT2	Salmon	Ballgown	30	22	27	36	26
SrRmBl	fpkm	Sr	Rm	Bl	STAR	RSEM	Ballgown	33	24	23	30	27
SrSnBl	tpm	Sr	Sn	Bl	STAR	Salmon	Ballgown	26	28	25	41	28
HsXsBl	counts	Hs	Xs	Bl	HISAT2	eXpress	Ballgown	25	35	28	32	29
KaSnNo	counts	Ka	Sn	No	Kallisto	Salmon	NOISeqBIO	24	32	29	38	30
SlSlNo	counts	Sl	Sl	No	Sailfish	Sailfish	NOISeqBIO	31	30	34	27	31
ThIeNo	tpm	Th	Ie	No	TopHat2	IsoEM	NOISeqBIO	54	37	49	12	32
KaXsBl	tpm	Ka	Xs	Bl	Kallisto	eXpress	Ballgown	28	25	30	51	33
SrRmBl	counts	Sr	Rm	Bl	STAR	RSEM	Ballgown	36	36	33	42	34
SfSnNo	counts	Sf	Sn	No	Salmon-FMD	Salmon	NOISeqBIO	37	33	37	39	35
KaKaBl	tpm	Ka	Ka	Bl	Kallisto	Kallisto	Ballgown	32	31	35	54	36
SlSlBl	tpm	Sl	Sl	Bl	Sailfish	Sailfish	Ballgown	41	41	36	33	37
SrStEr	counts	Sr	St	Er	STAR	Stringtie	edgeR	34	52	44	26	38
HsBsBl	counts	Hs	Bs	Bl	HISAT2	BitSeq	Ballgown	40	34	43	43	39
SrIeBl	fpkm	Sr	Ie	Bl	STAR	IsoEM	Ballgown	35	48	32	57	40
SqSnBl	tpm	Sq	Sn	Bl	Salmon-Quasi	Salmon	Ballgown	48	44	42	34	41
SfSnBl	tpm	Sf	Sn	Bl	Salmon-FMD	Salmon	Ballgown	42	49	38	48	42
KaKaNo	counts	Ka	Ka	No	Kallisto	Kallisto	NOISeqBIO	43	47	50	35	43
SrRmNo	counts	Sr	Rm	No	STAR	RSEM	NOISeqBIO	44	46	41	45	44
ThStEr	counts	Th	St	Er	TopHat2	Stringtie	edgeR	38	69	39	37	45
SrRmEr	counts	Sr	Rm	Er	STAR	RSEM	edgeR	39	64	45	44	46
BwRmBl	fpkm	Bw	Rm	Bl	Bowtie2	RSEM	Ballgown	50	40	46	53	47
HsXsNo	fpkm	Hs	Xs	No	HISAT2	eXpress	NOISeqBIO	56	38	52	40	48
KaSnBl	tpm	Ka	Sn	Bl	Kallisto	Salmon	Ballgown	45	42	48	59	49
KaXsBl	fpkm	Ka	Xs	Bl	Kallisto	eXpress	Ballgown	47	39	47	60	50
HsXsNo	tpm	Hs	Xs	No	HISAT2	eXpress	NOISeqBIO	59	45	54	47	51
HsStNo	fpkm	Hs	St	No	HISAT2	Stringtie	NOISeqBIO	61	43	62	28	52
KaXsBl	counts	Ka	Xs	Bl	Kallisto	eXpress	Ballgown	51	50	40	65	53
ThIeBl	fpkm	Th	Ie	Bl	TopHat2	IsoEM	Ballgown	57	63	56	49	54
HsStBy	counts	Hs	St	By	HISAT2	Stringtie	baySeq	55	61	59	46	55
SrSnNo	counts	Sr	Sn	No	STAR	Salmon	NOISeqBIO	53	60	55	58	56
SrSnBl	counts	Sr	Sn	Bl	STAR	Salmon	Ballgown	52	54	53	62	57
BwRmNo	fpkm	Bw	Rm	No	Bowtie2	RSEM	NOISeqBIO	58	57	58	52	58
HsSnBl	counts	Hs	Sn	Bl	HISAT2	Salmon	Ballgown	46	58	57	64	59
BwRmBl	counts	Bw	Rm	Bl	Bowtie2	RSEM	Ballgown	49	62	51	67	60
ThStNo	counts	Th	St	No	TopHat2	Stringtie	NOISeqBIO	63	53	61	55	61
SrStNo	fpkm	Sr	St	No	STAR	Stringtie	NOISeqBIO	74	51	72	31	62
ThStNo	fpkm	Th	St	No	TopHat2	Stringtie	NOISeqBIO	66	59	64	50	63
KaBsNo	counts	Ka	Bs	No	Kallisto	BitSeq	NOISeqBIO	62	55	65	61	64
KaXsNo	fpkm	Ka	Xs	No	Kallisto	eXpress	NOISeqBIO	64	56	66	63	65
HsStLo	counts	Hs	St	Lo	HISAT2	Stringtie	limma+voom	68	66	70	56	66
KaSnBl	counts	Ka	Sn	Bl	Kallisto	Salmon	Ballgown	67	67	60	70	67
HsBsBl	fpkm	Hs	Bs	Bl	HISAT2	BitSeq	Ballgown	65	65	69	68	68
KaKaBl	counts	Ka	Ka	Bl	Kallisto	Kallisto	Ballgown	71	68	67	74	69
BwRmEr	counts	Bw	Rm	Er	Bowtie2	RSEM	edgeR	60	82	63	78	70
SrSnEr	counts	Sr	Sn	Er	STAR	Salmon	edgeR	70	73	71	73	71
HsBsNo	fpkm	Hs	Bs	No	HISAT2	BitSeq	NOISeqBIO	69	72	68	90	72
HsSnNo	tpm	Hs	Sn	No	HISAT2	Salmon	NOISeqBIO	85	70	76	77	73
SrStBy	counts	Sr	St	By	STAR	Stringtie	baySeq	75	71	78	86	74
SrRmNo	fpkm	Sr	Rm	No	STAR	RSEM	NOISeqBIO	82	75	84	69	75
SfSnEr	counts	Sf	Sn	Er	Salmon-FMD	Salmon	edgeR	73	83	75	84	76
BwRmNo	tpm	Bw	Rm	No	Bowtie2	RSEM	NOISeqBIO	87	78	98	66	77
KaBsNo	fpkm	Ka	Bs	No	Kallisto	BitSeq	NOISeqBIO	99	74	88	81	78
SrStLo	counts	Sr	St	Lo	STAR	Stringtie	limma+voom	78	86	80	85	79
SlSlSu	tpm	Sl	Sl	Su	Sailfish	Sailfish	Sleuth	86	102	87	72	80
KaBsBl	counts	Ka	Bs	Bl	Kallisto	BitSeq	Ballgown	93	76	79	99	81
SqSnSu	tpm	Sq	Sn	Su	Salmon-Quasi	Salmon	Sleuth	90	109	91	71	82
KaKaSu	tpm	Ka	Ka	Su	Kallisto	Kallisto	Sleuth	77	104	82	88	83
BwRmBy	counts	Bw	Rm	By	Bowtie2	RSEM	baySeq	76	107	73	98	84
HsSnEr	counts	Hs	Sn	Er	HISAT2	Salmon	edgeR	72	98	74	112	85
HsStLv	counts	Hs	St	Lv	HISAT2	Stringtie	limma+vst	103	77	108	83	86
SfSnNo	tpm	Sf	Sn	No	Salmon-FMD	Salmon	NOISeqBIO	100	79	106	79	87
ThStLv	counts	Th	St	Lv	TopHat2	Stringtie	limma+vst	101	91	95	80	88
SlSlBl	counts	Sl	Sl	Bl	Sailfish	Sailfish	Ballgown	88	84	86	101	89
SfSnBl	counts	Sf	Sn	Bl	Salmon-FMD	Salmon	Ballgown	81	95	77	105	90
SqSnNo	tpm	Sq	Sn	No	Salmon-Quasi	Salmon	NOISeqBIO	107	80	109	76	91
SfSnSu	tpm	Sf	Sn	Su	Salmon-FMD	Salmon	Sleuth	92	96	104	75	92
KaSnEr	counts	Ka	Sn	Er	Kallisto	Salmon	edgeR	79	92	83	102	93
SqSnBl	counts	Sq	Sn	Bl	Salmon-Quasi	Salmon	Ballgown	91	87	90	97	94
SqSnEr	counts	Sq	Sn	Er	Salmon-Quasi	Salmon	edgeR	89	88	93	93	95
HsBsLv	counts	Hs	Bs	Lv	HISAT2	BitSeq	limma+vst	104	89	100	87	96
HsXsLv	counts	Hs	Xs	Lv	HISAT2	eXpress	limma+vst	84	90	99	103	97
KaXsNo	tpm	Ka	Xs	No	Kallisto	eXpress	NOISeqBIO	106	85	102	89	98
HsStSa	fpkm	Hs	St	Sa	HISAT2	Stringtie	SAMseq	95	103	89	94	99
SrStSa	fpkm	Sr	St	Sa	STAR	Stringtie	SAMseq	80	110	92	106	100
HsXsEr	counts	Hs	Xs	Er	HISAT2	eXpress	edgeR	83	108	81	111	101
SrRmLo	counts	Sr	Rm	Lo	STAR	RSEM	limma+voom	94	114	85	91	102
SlSlNo	tpm	Sl	Sl	No	Sailfish	Sailfish	NOISeqBIO	111	81	112	82	103
SlSlEr	counts	Sl	Sl	Er	Sailfish	Sailfish	edgeR	98	93	97	104	104
KaKaEr	counts	Ka	Ka	Er	Kallisto	Kallisto	edgeR	97	99	94	109	105
BwRmLv	counts	Bw	Rm	Lv	Bowtie2	RSEM	limma+vst	96	100	96	107	106
HsBsLo	counts	Hs	Bs	Lo	HISAT2	BitSeq	limma+voom	105	105	103	92	107
ThStLo	counts	Th	St	Lo	TopHat2	Stringtie	limma+voom	109	112	105	96	108
HsSnLv	counts	Hs	Sn	Lv	HISAT2	Salmon	limma+vst	102	106	107	113	109
KaBsBl	fpkm	Ka	Bs	Bl	Kallisto	BitSeq	Ballgown	115	101	111	95	110
SrRmBy	counts	Sr	Rm	By	STAR	RSEM	baySeq	108	126	101	123	111
HsXsBy	counts	Hs	Xs	By	HISAT2	eXpress	baySeq	113	97	113	124	112
SrRmLv	counts	Sr	Rm	Lv	STAR	RSEM	limma+vst	112	118	120	110	113
SrSnNo	tpm	Sr	Sn	No	STAR	Salmon	NOISeqBIO	131	94	136	108	114
SrRmNo	tpm	Sr	Rm	No	STAR	RSEM	NOISeqBIO	132	111	137	100	115
SrStLv	counts	Sr	St	Lv	STAR	Stringtie	limma+vst	122	113	125	121	116
HsXsLo	counts	Hs	Xs	Lo	HISAT2	eXpress	limma+voom	114	125	118	128	117
HsSnBy	counts	Hs	Sn	By	HISAT2	Salmon	baySeq	110	119	110	153	118
KaSnLv	counts	Ka	Sn	Lv	Kallisto	Salmon	limma+vst	119	142	117	114	119
ThStDe	counts	Th	St	De	TopHat2	Stringtie	DESeq2	118	115	121	137	120
KaXsBy	counts	Ka	Xs	By	Kallisto	eXpress	baySeq	120	117	114	139	121
SqSnLv	counts	Sq	Sn	Lv	Salmon-Quasi	Salmon	limma+vst	126	124	126	117	122
SlSlLv	counts	Sl	Sl	Lv	Sailfish	Sailfish	limma+vst	125	129	123	120	123
HsSnLo	counts	Hs	Sn	Lo	HISAT2	Salmon	limma+voom	117	121	127	131	124
SfSnBy	counts	Sf	Sn	By	Salmon-FMD	Salmon	baySeq	124	120	119	138	125
BwRmLo	counts	Bw	Rm	Lo	Bowtie2	RSEM	limma+voom	116	122	115	145	126
SqSnBy	counts	Sq	Sn	By	Salmon-Quasi	Salmon	baySeq	121	134	122	133	127
SrRmSa	fpkm	Sr	Rm	Sa	STAR	RSEM	SAMseq	129	128	128	125	128
KaSnNo	tpm	Ka	Sn	No	Kallisto	Salmon	NOISeqBIO	139	116	141	119	129
HsStSa	counts	Hs	St	Sa	HISAT2	Stringtie	SAMseq	123	145	116	140	130
HsSnDe	counts	Hs	Sn	De	HISAT2	Salmon	DESeq2	127	132	124	142	131
SrSnLo	counts	Sr	Sn	Lo	STAR	Salmon	limma+voom	128	130	133	134	132
KaBsLo	counts	Ka	Bs	Lo	Kallisto	BitSeq	limma+voom	141	140	132	115	133
KaKaLv	counts	Ka	Ka	Lv	Kallisto	Kallisto	limma+vst	130	148	129	118	134
SrSnBy	counts	Sr	Sn	By	STAR	Salmon	baySeq	135	136	134	135	135
SrIeSa	tpm	Sr	Ie	Sa	STAR	IsoEM	SAMseq	138	127	148	127	136
KaXsEr	counts	Ka	Xs	Er	Kallisto	eXpress	edgeR	133	137	131	146	137
SlSlBy	counts	Sl	Sl	By	Sailfish	Sailfish	baySeq	134	138	130	148	138
SqSnLo	counts	Sq	Sn	Lo	Salmon-Quasi	Salmon	limma+voom	137	144	138	126	139
SfSnLv	counts	Sf	Sn	Lv	Salmon-FMD	Salmon	limma+vst	145	135	147	129	140
ThStBy	counts	Th	St	By	TopHat2	Stringtie	baySeq	136	143	143	136	141
SrRmSa	tpm	Sr	Rm	Sa	STAR	RSEM	SAMseq	143	141	150	130	142
KaXsLv	counts	Ka	Xs	Lv	Kallisto	eXpress	limma+vst	147	131	135	156	143
SlSlLo	counts	Sl	Sl	Lo	Sailfish	Sailfish	limma+voom	144	146	144	132	144
HsStDe	counts	Hs	St	De	HISAT2	Stringtie	DESeq2	142	139	146	144	145
KaBsLv	counts	Ka	Bs	Lv	Kallisto	BitSeq	limma+vst	160	133	154	116	146
KaKaBy	counts	Ka	Ka	By	Kallisto	Kallisto	baySeq	149	147	142	141	147
KaKaNo	tpm	Ka	Ka	No	Kallisto	Kallisto	NOISeqBIO	158	123	157	122	148
KaSnLo	counts	Ka	Sn	Lo	Kallisto	Salmon	limma+voom	140	151	145	149	149
KaKaLo	counts	Ka	Ka	Lo	Kallisto	Kallisto	limma+voom	146	155	152	147	150
KaSnBy	counts	Ka	Sn	By	Kallisto	Salmon	baySeq	153	152	149	143	151
ThStSa	fpkm	Th	St	Sa	TopHat2	Stringtie	SAMseq	148	161	139	154	152
KaXsLo	counts	Ka	Xs	Lo	Kallisto	eXpress	limma+voom	151	150	140	164	153
SrRmNb	counts	Sr	Rm	Nb	STAR	RSEM	NBPseq	152	154	151	157	154
SrSnSa	tpm	Sr	Sn	Sa	STAR	Salmon	SAMseq	155	149	155	152	155
SrStSa	counts	Sr	St	Sa	STAR	Stringtie	SAMseq	150	160	153	161	156
SfSnLo	counts	Sf	Sn	Lo	Salmon-FMD	Salmon	limma+voom	154	163	156	150	157
HsXsSa	tpm	Hs	Xs	Sa	HISAT2	eXpress	SAMseq	161	157	163	155	158
SrSnLv	counts	Sr	Sn	Lv	STAR	Salmon	limma+vst	156	156	162	166	159
SrIeSa	fpkm	Sr	Ie	Sa	STAR	IsoEM	SAMseq	163	153	171	151	160
BwRmSa	fpkm	Bw	Rm	Sa	Bowtie2	RSEM	SAMseq	159	164	159	158	161
HsSnSa	tpm	Hs	Sn	Sa	HISAT2	Salmon	SAMseq	157	169	161	160	162
HsXsSa	fpkm	Hs	Xs	Sa	HISAT2	eXpress	SAMseq	172	165	167	163	163
HsStNb	counts	Hs	St	Nb	HISAT2	Stringtie	NBPseq	164	159	160	177	164
KaKaSa	tpm	Ka	Ka	Sa	Kallisto	Kallisto	SAMseq	171	167	172	159	165
KaXsSa	tpm	Ka	Xs	Sa	Kallisto	eXpress	SAMseq	167	166	165	170	166
SqSnSa	tpm	Sq	Sn	Sa	Salmon-Quasi	Salmon	SAMseq	166	176	170	167	167
KaBsBs	fpkm	Ka	Bs	Bs	Kallisto	BitSeq	BitSeq	165	177	164	171	168
BwRmSa	tpm	Bw	Rm	Sa	Bowtie2	RSEM	SAMseq	168	175	166	169	169
KaXsSa	fpkm	Ka	Xs	Sa	Kallisto	eXpress	SAMseq	178	162	173	173	170
SrSnNb	counts	Sr	Sn	Nb	STAR	Salmon	NBPseq	162	173	158	185	171
SrStDe	counts	Sr	St	De	STAR	Stringtie	DESeq2	187	158	188	162	172
SfSnSa	tpm	Sf	Sn	Sa	Salmon-FMD	Salmon	SAMseq	174	179	180	165	173
SlSlSa	tpm	Sl	Sl	Sa	Sailfish	Sailfish	SAMseq	173	178	178	168	174
KaSnSa	tpm	Ka	Sn	Sa	Kallisto	Salmon	SAMseq	170	170	174	174	175
SrRmSa	counts	Sr	Rm	Sa	STAR	RSEM	SAMseq	175	171	179	172	176
BwRmDe	counts	Bw	Rm	De	Bowtie2	RSEM	DESeq2	169	168	175	179	177
KaSnDe	counts	Ka	Sn	De	Kallisto	Salmon	DESeq2	176	174	168	175	178
SrStNb	counts	Sr	St	Nb	STAR	Stringtie	NBPseq	185	172	169	182	179
SrRmDe	counts	Sr	Rm	De	STAR	RSEM	DESeq2	179	180	183	178	180
HsBsSa	fpkm	Hs	Bs	Sa	HISAT2	BitSeq	SAMseq	181	186	182	176	181
KaBsSa	fpkm	Ka	Bs	Sa	Kallisto	BitSeq	SAMseq	180	183	177	184	182
KaKaDe	counts	Ka	Ka	De	Kallisto	Kallisto	DESeq2	182	182	186	180	183
HsXsDe	counts	Hs	Xs	De	HISAT2	eXpress	DESeq2	177	181	181	188	184
ThIeSa	tpm	Th	Ie	Sa	TopHat2	IsoEM	SAMseq	184	184	185	181	185
ThStSa	counts	Th	St	Sa	TopHat2	Stringtie	SAMseq	183	189	176	183	186
BwRmNb	counts	Bw	Rm	Nb	Bowtie2	RSEM	NBPseq	186	187	184	193	187
SqSnDe	counts	Sq	Sn	De	Salmon-Quasi	Salmon	DESeq2	192	188	189	187	188
SfSnDe	counts	Sf	Sn	De	Salmon-FMD	Salmon	DESeq2	194	185	191	191	189
KaXsDe	counts	Ka	Xs	De	Kallisto	eXpress	DESeq2	188	195	187	202	190
HsBsBs	fpkm	Hs	Bs	Bs	HISAT2	BitSeq	BitSeq	189	194	190	196	191
HsBsSa	counts	Hs	Bs	Sa	HISAT2	BitSeq	SAMseq	191	191	192	195	192
SlSlDe	counts	Sl	Sl	De	Sailfish	Sailfish	DESeq2	198	192	194	186	193
SrSnDe	counts	Sr	Sn	De	STAR	Salmon	DESeq2	196	190	195	194	194
SrSnSa	counts	Sr	Sn	Sa	STAR	Salmon	SAMseq	200	193	198	189	195
ThIeSa	fpkm	Th	Ie	Sa	TopHat2	IsoEM	SAMseq	197	197	193	192	196
KaBsSa	counts	Ka	Bs	Sa	Kallisto	BitSeq	SAMseq	199	196	196	190	197
HsXsSa	counts	Hs	Xs	Sa	HISAT2	eXpress	SAMseq	195	199	197	200	198
HsSnSa	counts	Hs	Sn	Sa	HISAT2	Salmon	SAMseq	193	198	199	206	199
SfSnNb	counts	Sf	Sn	Nb	Salmon-FMD	Salmon	NBPseq	201	201	204	201	200
KaKaNb	counts	Ka	Ka	Nb	Kallisto	Kallisto	NBPseq	206	200	203	198	201
KaSnSa	counts	Ka	Sn	Sa	Kallisto	Salmon	SAMseq	207	203	208	197	202
KaSnNb	counts	Ka	Sn	Nb	Kallisto	Salmon	NBPseq	202	206	202	205	203
HsBsEr	counts	Hs	Bs	Er	HISAT2	BitSeq	edgeR	190	215	201	210	204
HsSnNb	counts	Hs	Sn	Nb	HISAT2	Salmon	NBPseq	203	208	200	211	205
ThStNb	counts	Th	St	Nb	TopHat2	Stringtie	NBPseq	212	202	209	207	206
BwRmSa	counts	Bw	Rm	Sa	Bowtie2	RSEM	SAMseq	211	205	215	199	207
SlSlNb	counts	Sl	Sl	Nb	Sailfish	Sailfish	NBPseq	209	209	205	208	208
SqSnSa	counts	Sq	Sn	Sa	Salmon-Quasi	Salmon	SAMseq	210	213	212	203	209
KaXsNb	counts	Ka	Xs	Nb	Kallisto	eXpress	NBPseq	205	207	210	215	210
KaBsEr	counts	Ka	Bs	Er	Kallisto	BitSeq	edgeR	204	210	211	214	211
HsXsNb	counts	Hs	Xs	Nb	HISAT2	eXpress	NBPseq	208	212	206	212	212
KaXsSa	counts	Ka	Xs	Sa	Kallisto	eXpress	SAMseq	213	204	207	213	213
KaKaSa	counts	Ka	Ka	Sa	Kallisto	Kallisto	SAMseq	215	211	214	204	214
SqSnNb	counts	Sq	Sn	Nb	Salmon-Quasi	Salmon	NBPseq	214	214	213	209	215
SlSlSa	counts	Sl	Sl	Sa	Sailfish	Sailfish	SAMseq	216	216	216	217	216
SfSnSa	counts	Sf	Sn	Sa	Salmon-FMD	Salmon	SAMseq	217	217	217	216	217
KaBsEb	counts	Ka	Bs	Eb	Kallisto	BitSeq	EBseq	219	218	218	218	218
HsBsEb	counts	Hs	Bs	Eb	HISAT2	BitSeq	EBseq	218	219	219	219	219
KaKaEb	counts	Ka	Ka	Eb	Kallisto	Kallisto	EBseq	220	221	220	220	220
KaSnEb	counts	Ka	Sn	Eb	Kallisto	Salmon	EBseq	221	220	223	221	221
KaBsDe	counts	Ka	Bs	De	Kallisto	BitSeq	DESeq2	224	222	225	222	222
ThStEb	counts	Th	St	Eb	TopHat2	Stringtie	EBseq	227	223	221	225	223
BwRmEb	counts	Bw	Rm	Eb	Bowtie2	RSEM	EBseq	222	224	224	226	224
SlSlEb	counts	Sl	Sl	Eb	Sailfish	Sailfish	EBseq	226	227	226	227	225
SqSnEb	counts	Sq	Sn	Eb	Salmon-Quasi	Salmon	EBseq	225	229	227	228	226
HsSnEb	counts	Hs	Sn	Eb	HISAT2	Salmon	EBseq	223	225	222	233	227
HsBsDe	counts	Hs	Bs	De	HISAT2	BitSeq	DESeq2	228	228	228	224	228
HsStEb	counts	Hs	St	Eb	HISAT2	Stringtie	EBseq	229	230	229	223	229
SfSnEb	counts	Sf	Sn	Eb	Salmon-FMD	Salmon	EBseq	230	232	230	231	230
KaXsEb	counts	Ka	Xs	Eb	Kallisto	eXpress	EBseq	232	231	231	230	231
KaBsNb	counts	Ka	Bs	Nb	Kallisto	BitSeq	NBPseq	231	226	232	232	232
SrStEb	counts	Sr	St	Eb	STAR	Stringtie	EBseq	234	237	233	229	233
HsBsNb	counts	Hs	Bs	Nb	HISAT2	BitSeq	NBPseq	236	233	234	234	234
SrRmEb	counts	Sr	Rm	Eb	STAR	RSEM	EBseq	235	234	236	235	235
HsXsEb	counts	Hs	Xs	Eb	HISAT2	eXpress	EBseq	233	235	235	237	236
SrSnEb	counts	Sr	Sn	Eb	STAR	Salmon	EBseq	237	236	237	236	237
KaBsBy	counts	Ka	Bs	By	Kallisto	BitSeq	baySeq	238	238	238	238	238
HsBsBy	counts	Hs	Bs	By	HISAT2	BitSeq	baySeq	239	239	239	239	239

## Sheet: Recall Value-Transcript
Workflow	Unit	RA	EM	DE	Read Aligner	Expression Modeler	Differential Expression	Frankenberger Recall	Haniffa Recall	Ingersoll Recall	Wong Recall	Average Recall
HsBsBy	counts	Hs	Bs	By	HISAT2	BitSeq	baySeq	0.709954	0.760611	0.715418	0.733734	0.729929
KaBsBy	counts	Ka	Bs	By	Kallisto	BitSeq	baySeq	0.700678	0.749576	0.711095	0.72022	0.720392
HsBsNb	counts	Hs	Bs	Nb	HISAT2	BitSeq	NBPseq	0.692472	0.737691	0.699568	0.705205	0.708734
KaBsNb	counts	Ka	Bs	Nb	Kallisto	BitSeq	NBPseq	0.683553	0.747878	0.693804	0.703203	0.70711
KaBsDe	counts	Ka	Bs	De	Kallisto	BitSeq	DESeq2	0.651088	0.714771	0.664265	0.68969	0.679953
HsBsDe	counts	Hs	Bs	De	HISAT2	BitSeq	DESeq2	0.650018	0.687606	0.657061	0.674174	0.667215
KaBsEb	counts	Ka	Bs	Eb	Kallisto	BitSeq	EBseq	0.554406	0.635823	0.564481	0.584084	0.584699
HsBsEb	counts	Hs	Bs	Eb	HISAT2	BitSeq	EBseq	0.559401	0.609508	0.567363	0.57958	0.578963
SrSnEb	counts	Sr	Sn	Eb	STAR	Salmon	EBseq	0.565466	0.590832	0.565562	0.581582	0.57586
KaXsEb	counts	Ka	Xs	Eb	Kallisto	eXpress	EBseq	0.550125	0.59253	0.561599	0.56957	0.568456
SlSlNb	counts	Sl	Sl	Nb	Sailfish	Sailfish	NBPseq	0.533714	0.620543	0.541787	0.572573	0.567154
SqSnNb	counts	Sq	Sn	Nb	Salmon-Quasi	Salmon	NBPseq	0.53193	0.616299	0.539625	0.575576	0.565857
SrSnSa	counts	Sr	Sn	Sa	STAR	Salmon	SAMseq	0.519443	0.622241	0.527017	0.56957	0.559568
SrRmEb	counts	Sr	Rm	Eb	STAR	RSEM	EBseq	0.540849	0.565365	0.543588	0.551552	0.550338
SfSnNb	counts	Sf	Sn	Nb	Salmon-FMD	Salmon	NBPseq	0.514092	0.601019	0.519452	0.556056	0.547655
KaXsNb	counts	Ka	Xs	Nb	Kallisto	eXpress	NBPseq	0.516946	0.60017	0.520893	0.547047	0.546264
SfSnSa	counts	Sf	Sn	Sa	Salmon-FMD	Salmon	SAMseq	0.514092	0.588285	0.518012	0.560561	0.545237
KaKaNb	counts	Ka	Ka	Nb	Kallisto	Kallisto	NBPseq	0.507314	0.598472	0.51621	0.555055	0.544263
HsXsEb	counts	Hs	Xs	Eb	HISAT2	eXpress	EBseq	0.540492	0.558574	0.542507	0.533534	0.543777
SlSlSa	counts	Sl	Sl	Sa	Sailfish	Sailfish	SAMseq	0.514449	0.588285	0.518732	0.55005	0.542879
SfSnEb	counts	Sf	Sn	Eb	Salmon-FMD	Salmon	EBseq	0.526222	0.556876	0.532781	0.539039	0.538729
KaSnNb	counts	Ka	Sn	Nb	Kallisto	Salmon	NBPseq	0.5066	0.588285	0.513689	0.545546	0.53853
KaBsSa	counts	Ka	Bs	Sa	Kallisto	BitSeq	SAMseq	0.499108	0.587436	0.506844	0.547548	0.535234
SqSnSa	counts	Sq	Sn	Sa	Salmon-Quasi	Salmon	SAMseq	0.499108	0.57725	0.502522	0.544545	0.530856
BwRmNb	counts	Bw	Rm	Nb	Bowtie2	RSEM	NBPseq	0.488405	0.57725	0.495317	0.525025	0.521499
KaKaSa	counts	Ka	Ka	Sa	Kallisto	Kallisto	SAMseq	0.486978	0.568761	0.493516	0.534535	0.520947
KaSnSa	counts	Ka	Sn	Sa	Kallisto	Salmon	SAMseq	0.481984	0.566214	0.487392	0.533534	0.517281
SrRmSa	counts	Sr	Rm	Sa	STAR	RSEM	SAMseq	0.477346	0.579796	0.481628	0.525526	0.516074
SqSnEb	counts	Sq	Sn	Eb	Salmon-Quasi	Salmon	EBseq	0.503389	0.524618	0.512248	0.512012	0.513067
BwRmSa	counts	Bw	Rm	Sa	Bowtie2	RSEM	SAMseq	0.478059	0.566214	0.479467	0.528028	0.512942
SlSlEb	counts	Sl	Sl	Eb	Sailfish	Sailfish	EBseq	0.500178	0.526316	0.509366	0.510511	0.511593
SrSnDe	counts	Sr	Sn	De	STAR	Salmon	DESeq2	0.474848	0.570458	0.480187	0.518018	0.510878
ThStNb	counts	Th	St	Nb	TopHat2	Stringtie	NBPseq	0.473065	0.561121	0.481268	0.516517	0.507992
KaXsSa	counts	Ka	Xs	Sa	Kallisto	eXpress	SAMseq	0.474492	0.561121	0.48451	0.508509	0.507158
HsSnNb	counts	Hs	Sn	Nb	HISAT2	Salmon	NBPseq	0.476989	0.551783	0.485951	0.506507	0.505307
KaXsDe	counts	Ka	Xs	De	Kallisto	eXpress	DESeq2	0.475919	0.554329	0.483069	0.501502	0.503705
ThIeSa	fpkm	Th	Ie	Sa	TopHat2	IsoEM	SAMseq	0.465929	0.559423	0.472262	0.514515	0.503032
HsSnSa	counts	Hs	Sn	Sa	HISAT2	Salmon	SAMseq	0.473065	0.556027	0.475504	0.504004	0.50215
SqSnDe	counts	Sq	Sn	De	Salmon-Quasi	Salmon	DESeq2	0.461648	0.552632	0.46938	0.506006	0.497417
HsXsNb	counts	Hs	Xs	Nb	HISAT2	eXpress	NBPseq	0.471281	0.540747	0.478026	0.498999	0.497263
KaBsBs	fpkm	Ka	Bs	Bs	Kallisto	BitSeq	BitSeq	0.460578	0.546689	0.465058	0.504505	0.494207
HsBsSa	counts	Hs	Bs	Sa	HISAT2	BitSeq	SAMseq	0.459864	0.548387	0.462536	0.500501	0.492822
SlSlDe	counts	Sl	Sl	De	Sailfish	Sailfish	DESeq2	0.453443	0.544992	0.459294	0.501502	0.489807
BwRmSa	tpm	Bw	Rm	Sa	Bowtie2	RSEM	SAMseq	0.447735	0.541596	0.45353	0.500501	0.48584
SqSnSa	tpm	Sq	Sn	Sa	Salmon-Quasi	Salmon	SAMseq	0.448448	0.539898	0.452089	0.497998	0.484608
SfSnSa	tpm	Sf	Sn	Sa	Salmon-FMD	Salmon	SAMseq	0.446308	0.539049	0.449568	0.501502	0.484106
KaSnSa	tpm	Ka	Sn	Sa	Kallisto	Salmon	SAMseq	0.447378	0.541596	0.451729	0.492993	0.483424
BwRmSa	fpkm	Bw	Rm	Sa	Bowtie2	RSEM	SAMseq	0.444524	0.543294	0.447406	0.494494	0.48243
BwRmEb	counts	Bw	Rm	Eb	Bowtie2	RSEM	EBseq	0.468783	0.5	0.476585	0.480981	0.481587
HsBsBs	fpkm	Hs	Bs	Bs	HISAT2	BitSeq	BitSeq	0.450232	0.532258	0.45353	0.48999	0.481503
KaKaSa	tpm	Ka	Ka	Sa	Kallisto	Kallisto	SAMseq	0.442026	0.539898	0.447046	0.496496	0.481367
SfSnDe	counts	Sf	Sn	De	Salmon-FMD	Salmon	DESeq2	0.444167	0.543294	0.449928	0.485986	0.480844
KaKaDe	counts	Ka	Ka	De	Kallisto	Kallisto	DESeq2	0.445594	0.533956	0.449207	0.487988	0.479186
KaKaEb	counts	Ka	Ka	Eb	Kallisto	Kallisto	EBseq	0.458794	0.509338	0.463256	0.482983	0.478593
SlSlSa	tpm	Sl	Sl	Sa	Sailfish	Sailfish	SAMseq	0.440243	0.532258	0.443804	0.491491	0.476949
SrIeSa	fpkm	Sr	Ie	Sa	STAR	IsoEM	SAMseq	0.43168	0.542445	0.432277	0.487487	0.473472
KaBsSa	fpkm	Ka	Bs	Sa	Kallisto	BitSeq	SAMseq	0.437032	0.521222	0.444885	0.477978	0.470279
KaSnDe	counts	Ka	Sn	De	Kallisto	Salmon	DESeq2	0.434534	0.524618	0.442363	0.477477	0.469748
ThStSa	counts	Th	St	Sa	TopHat2	Stringtie	SAMseq	0.437389	0.517827	0.446326	0.475976	0.469379
HsXsSa	counts	Hs	Xs	Sa	HISAT2	eXpress	SAMseq	0.438102	0.514431	0.441643	0.473974	0.467037
KaSnEb	counts	Ka	Sn	Eb	Kallisto	Salmon	EBseq	0.444524	0.499151	0.448847	0.47047	0.465748
KaXsSa	fpkm	Ka	Xs	Sa	Kallisto	eXpress	SAMseq	0.424902	0.531409	0.432637	0.472472	0.465355
SrStSa	counts	Sr	St	Sa	STAR	Stringtie	SAMseq	0.432037	0.527165	0.434798	0.466967	0.465242
SrRmDe	counts	Sr	Rm	De	STAR	RSEM	DESeq2	0.429183	0.519525	0.434078	0.472472	0.463814
SrSnSa	tpm	Sr	Sn	Sa	STAR	Salmon	SAMseq	0.421691	0.53056	0.425793	0.46997	0.462003
SrRmSa	tpm	Sr	Rm	Sa	STAR	RSEM	SAMseq	0.421334	0.528862	0.42255	0.471972	0.46118
BwRmDe	counts	Bw	Rm	De	Bowtie2	RSEM	DESeq2	0.423475	0.520374	0.427233	0.461962	0.458261
KaXsSa	tpm	Ka	Xs	Sa	Kallisto	eXpress	SAMseq	0.41848	0.516978	0.424352	0.463964	0.455943
HsSnSa	tpm	Hs	Sn	Sa	HISAT2	Salmon	SAMseq	0.421334	0.50764	0.42255	0.463463	0.453747
ThIeSa	tpm	Th	Ie	Sa	TopHat2	IsoEM	SAMseq	0.418123	0.509338	0.42255	0.462462	0.453119
SrSnNb	counts	Sr	Sn	Nb	STAR	Salmon	NBPseq	0.423832	0.503396	0.429035	0.447948	0.451052
KaBsEr	counts	Ka	Bs	Er	Kallisto	BitSeq	edgeR	0.428113	0.49236	0.430476	0.451952	0.450725
HsXsDe	counts	Hs	Xs	De	HISAT2	eXpress	DESeq2	0.420978	0.506791	0.425793	0.448949	0.450628
HsSnEb	counts	Hs	Sn	Eb	HISAT2	Salmon	EBseq	0.44274	0.473684	0.451729	0.433934	0.450522
SrStEb	counts	Sr	St	Eb	STAR	Stringtie	EBseq	0.44167	0.452462	0.445245	0.460961	0.450084
SrRmSa	fpkm	Sr	Rm	Sa	STAR	RSEM	SAMseq	0.409918	0.514431	0.411744	0.454454	0.447637
HsXsSa	fpkm	Hs	Xs	Sa	HISAT2	eXpress	SAMseq	0.408848	0.506791	0.414625	0.457958	0.447056
HsBsSa	fpkm	Hs	Bs	Sa	HISAT2	BitSeq	SAMseq	0.403853	0.483022	0.409222	0.447948	0.436011
HsStEb	counts	Hs	St	Eb	HISAT2	Stringtie	EBseq	0.416696	0.44652	0.425072	0.447948	0.434059
HsStSa	counts	Hs	St	Sa	HISAT2	Stringtie	SAMseq	0.402426	0.490662	0.40598	0.434935	0.433501
ThStSa	fpkm	Th	St	Sa	TopHat2	Stringtie	SAMseq	0.399929	0.486418	0.404899	0.440941	0.433047
SrSnLv	counts	Sr	Sn	Lv	STAR	Salmon	limma+vst	0.396004	0.490662	0.396254	0.433934	0.429213
HsXsSa	tpm	Hs	Xs	Sa	HISAT2	eXpress	SAMseq	0.392793	0.487267	0.395533	0.438438	0.428508
SrIeSa	tpm	Sr	Ie	Sa	STAR	IsoEM	SAMseq	0.381734	0.490662	0.381124	0.429429	0.420737
SrStNb	counts	Sr	St	Nb	STAR	Stringtie	NBPseq	0.386372	0.473684	0.396974	0.425425	0.420614
SrRmNb	counts	Sr	Rm	Nb	STAR	RSEM	NBPseq	0.384588	0.471986	0.389769	0.424925	0.417817
ThStEb	counts	Th	St	Eb	TopHat2	Stringtie	EBseq	0.400285	0.438879	0.411383	0.413914	0.416116
HsBsEr	counts	Hs	Bs	Er	HISAT2	BitSeq	edgeR	0.399215	0.448217	0.398775	0.417417	0.415906
SrSnLo	counts	Sr	Sn	Lo	STAR	Salmon	limma+voom	0.380664	0.478778	0.380043	0.418418	0.414476
KaXsLo	counts	Ka	Xs	Lo	Kallisto	eXpress	limma+voom	0.373528	0.462649	0.381124	0.408909	0.406552
KaBsLv	counts	Ka	Bs	Lv	Kallisto	BitSeq	limma+vst	0.363896	0.46944	0.370317	0.421922	0.406394
KaBsLo	counts	Ka	Bs	Lo	Kallisto	BitSeq	limma+voom	0.369604	0.460102	0.37428	0.417918	0.405476
SlSlLo	counts	Sl	Sl	Lo	Sailfish	Sailfish	limma+voom	0.368177	0.457555	0.370677	0.412412	0.402205
KaXsLv	counts	Ka	Xs	Lv	Kallisto	eXpress	limma+vst	0.366036	0.463497	0.371758	0.401902	0.400798
HsStNb	counts	Hs	St	Nb	HISAT2	Stringtie	NBPseq	0.369247	0.453311	0.375	0.4004	0.39949
SrStDe	counts	Sr	St	De	STAR	Stringtie	DESeq2	0.360328	0.4618	0.364553	0.41041	0.399273
SqSnLo	counts	Sq	Sn	Lo	Salmon-Quasi	Salmon	limma+voom	0.364609	0.450764	0.365994	0.408909	0.397569
SfSnLo	counts	Sf	Sn	Lo	Salmon-FMD	Salmon	limma+voom	0.363539	0.443973	0.364553	0.405906	0.394493
KaKaLo	counts	Ka	Ka	Lo	Kallisto	Kallisto	limma+voom	0.364253	0.443973	0.365634	0.402402	0.394065
SrStSa	fpkm	Sr	St	Sa	STAR	Stringtie	SAMseq	0.363182	0.455008	0.362032	0.392893	0.393279
KaBsBl	fpkm	Ka	Bs	Bl	Kallisto	BitSeq	Ballgown	0.355334	0.458404	0.357709	0.400901	0.393087
SrSnBy	counts	Sr	Sn	By	STAR	Salmon	baySeq	0.359971	0.450764	0.361311	0.397898	0.392486
SfSnLv	counts	Sf	Sn	Lv	Salmon-FMD	Salmon	limma+vst	0.356047	0.452462	0.357709	0.402402	0.392155
SlSlLv	counts	Sl	Sl	Lv	Sailfish	Sailfish	limma+vst	0.358188	0.449066	0.35987	0.397898	0.391256
HsStSa	fpkm	Hs	St	Sa	HISAT2	Stringtie	SAMseq	0.353907	0.452462	0.356988	0.392392	0.388937
SqSnLv	counts	Sq	Sn	Lv	Salmon-Quasi	Salmon	limma+vst	0.355334	0.447368	0.356268	0.394895	0.388466
BwRmLo	counts	Bw	Rm	Lo	Bowtie2	RSEM	limma+voom	0.355334	0.445671	0.357349	0.384885	0.385809
KaSnLo	counts	Ka	Sn	Lo	Kallisto	Salmon	limma+voom	0.354263	0.433786	0.355187	0.389389	0.383157
BwRmLv	counts	Bw	Rm	Lv	Bowtie2	RSEM	limma+vst	0.347842	0.439728	0.348703	0.380881	0.379289
SrRmLo	counts	Sr	Rm	Lo	STAR	RSEM	limma+voom	0.347842	0.43039	0.351225	0.386887	0.379086
KaKaLv	counts	Ka	Ka	Lv	Kallisto	Kallisto	limma+vst	0.348555	0.42275	0.350144	0.390891	0.378085
SrRmLv	counts	Sr	Rm	Lv	STAR	RSEM	limma+vst	0.346058	0.431239	0.34366	0.383884	0.37621
SfSnBl	counts	Sf	Sn	Bl	Salmon-FMD	Salmon	Ballgown	0.34356	0.437182	0.345821	0.375375	0.375485
HsSnDe	counts	Hs	Sn	De	HISAT2	Salmon	DESeq2	0.34249	0.427844	0.345461	0.372873	0.372167
KaSnLv	counts	Ka	Sn	Lv	Kallisto	Salmon	limma+vst	0.339993	0.416808	0.341859	0.379379	0.36951
SlSlBl	counts	Sl	Sl	Bl	Sailfish	Sailfish	Ballgown	0.333571	0.437182	0.335735	0.368368	0.368714
SqSnBl	counts	Sq	Sn	Bl	Salmon-Quasi	Salmon	Ballgown	0.331074	0.431239	0.332853	0.367367	0.365633
HsBsLo	counts	Hs	Bs	Lo	HISAT2	BitSeq	limma+voom	0.333214	0.421902	0.334654	0.372372	0.365536
SqSnBy	counts	Sq	Sn	By	Salmon-Quasi	Salmon	baySeq	0.334641	0.41511	0.335375	0.368869	0.363499
HsStDe	counts	Hs	St	De	HISAT2	Stringtie	DESeq2	0.332144	0.420204	0.333934	0.364364	0.362661
KaBsBl	counts	Ka	Bs	Bl	Kallisto	BitSeq	Ballgown	0.323582	0.431239	0.32853	0.355355	0.359677
SlSlBy	counts	Sl	Sl	By	Sailfish	Sailfish	baySeq	0.32929	0.413413	0.331412	0.361862	0.358994
HsSnLo	counts	Hs	Sn	Lo	HISAT2	Salmon	limma+voom	0.328933	0.415959	0.32817	0.359359	0.358105
SrRmBy	counts	Sr	Rm	By	STAR	RSEM	baySeq	0.330004	0.405772	0.333573	0.358358	0.356927
KaXsBy	counts	Ka	Xs	By	Kallisto	eXpress	baySeq	0.326436	0.413413	0.329251	0.354354	0.355863
SfSnSu	tpm	Sf	Sn	Su	Salmon-FMD	Salmon	Sleuth	0.322868	0.410866	0.320965	0.366366	0.355267
SrSnBl	counts	Sr	Sn	Bl	STAR	Salmon	Ballgown	0.31823	0.425297	0.318444	0.347848	0.352455
KaKaBl	counts	Ka	Ka	Bl	Kallisto	Kallisto	Ballgown	0.316803	0.419355	0.320605	0.351351	0.352029
SlSlSu	tpm	Sl	Sl	Su	Sailfish	Sailfish	Sleuth	0.320014	0.402377	0.320965	0.363864	0.351805
HsXsLo	counts	Hs	Xs	Lo	HISAT2	eXpress	limma+voom	0.324295	0.403226	0.323487	0.352352	0.35084
HsXsLv	counts	Hs	Xs	Lv	HISAT2	eXpress	limma+vst	0.322512	0.410866	0.319524	0.35035	0.350813
SfSnBy	counts	Sf	Sn	By	Salmon-FMD	Salmon	baySeq	0.320371	0.404075	0.322406	0.353353	0.350051
KaKaBy	counts	Ka	Ka	By	Kallisto	Kallisto	baySeq	0.320014	0.398132	0.323847	0.355856	0.349462
SqSnSu	tpm	Sq	Sn	Su	Salmon-Quasi	Salmon	Sleuth	0.31716	0.397284	0.318444	0.361862	0.348687
ThStDe	counts	Th	St	De	TopHat2	Stringtie	DESeq2	0.31823	0.408319	0.318804	0.347347	0.348175
KaXsEr	counts	Ka	Xs	Er	Kallisto	eXpress	edgeR	0.320014	0.39983	0.321686	0.346847	0.347094
HsSnLv	counts	Hs	Sn	Lv	HISAT2	Salmon	limma+vst	0.31716	0.403226	0.316643	0.345345	0.345593
HsBsLv	counts	Hs	Bs	Lv	HISAT2	BitSeq	limma+vst	0.311095	0.404924	0.31232	0.350851	0.344797
SrSnNo	tpm	Sr	Sn	No	STAR	Salmon	NOISeqBIO	0.306457	0.410866	0.305836	0.351852	0.343753
KaSnBy	counts	Ka	Sn	By	Kallisto	Salmon	baySeq	0.313236	0.388795	0.317723	0.34985	0.342401
KaSnNo	tpm	Ka	Sn	No	Kallisto	Salmon	NOISeqBIO	0.307528	0.397284	0.309078	0.350851	0.341185
KaKaNo	tpm	Ka	Ka	No	Kallisto	Kallisto	NOISeqBIO	0.304317	0.397284	0.306556	0.354354	0.340628
SqSnEr	counts	Sq	Sn	Er	Salmon-Quasi	Salmon	edgeR	0.309668	0.397284	0.310519	0.343343	0.340203
KaSnBl	counts	Ka	Sn	Bl	Kallisto	Salmon	Ballgown	0.305387	0.404075	0.309798	0.338839	0.339525
SlSlEr	counts	Sl	Sl	Er	Sailfish	Sailfish	edgeR	0.308241	0.393888	0.309438	0.33984	0.337852
KaKaSu	tpm	Ka	Ka	Su	Kallisto	Kallisto	Sleuth	0.308955	0.385399	0.308718	0.343343	0.336604
SrRmNo	tpm	Sr	Rm	No	STAR	RSEM	NOISeqBIO	0.297895	0.390492	0.29755	0.346346	0.333071
KaKaEr	counts	Ka	Ka	Er	Kallisto	Kallisto	edgeR	0.30503	0.38455	0.306916	0.332833	0.332332
KaSnEr	counts	Ka	Sn	Er	Kallisto	Salmon	edgeR	0.30396	0.38455	0.304035	0.33033	0.330719
SrIeBl	fpkm	Sr	Ie	Bl	STAR	IsoEM	Ballgown	0.298252	0.395586	0.301153	0.327828	0.330705
KaXsBl	counts	Ka	Xs	Bl	Kallisto	eXpress	Ballgown	0.296111	0.393888	0.301513	0.322322	0.328459
BwRmBl	counts	Bw	Rm	Bl	Bowtie2	RSEM	Ballgown	0.297895	0.39219	0.298631	0.322823	0.327885
BwRmBy	counts	Bw	Rm	By	Bowtie2	RSEM	baySeq	0.301463	0.373514	0.305836	0.33033	0.327786
HsBsBl	fpkm	Hs	Bs	Bl	HISAT2	BitSeq	Ballgown	0.294684	0.393039	0.295029	0.327828	0.327645
SrStLv	counts	Sr	St	Lv	STAR	Stringtie	limma+vst	0.295755	0.382852	0.29611	0.329329	0.326011
SrSnEr	counts	Sr	Sn	Er	STAR	Salmon	edgeR	0.294684	0.383701	0.29611	0.325325	0.324955
HsSnBl	counts	Hs	Sn	Bl	HISAT2	Salmon	Ballgown	0.293614	0.387097	0.290706	0.317317	0.322184
SlSlBl	tpm	Sl	Sl	Bl	Sailfish	Sailfish	Ballgown	0.285052	0.386248	0.288905	0.324825	0.321257
SqSnBl	tpm	Sq	Sn	Bl	Salmon-Quasi	Salmon	Ballgown	0.283268	0.385399	0.286023	0.324324	0.319754
SfSnEr	counts	Sf	Sn	Er	Salmon-FMD	Salmon	edgeR	0.291473	0.371817	0.291787	0.322823	0.319475
KaBsNo	fpkm	Ka	Bs	No	Kallisto	BitSeq	NOISeqBIO	0.282554	0.378608	0.285663	0.323323	0.317537
HsSnBy	counts	Hs	Sn	By	HISAT2	Salmon	baySeq	0.292544	0.365874	0.292507	0.30981	0.315184
SrStLo	counts	Sr	St	Lo	STAR	Stringtie	limma+voom	0.283981	0.370968	0.284942	0.318819	0.314678
SqSnNo	tpm	Sq	Sn	No	Salmon-Quasi	Salmon	NOISeqBIO	0.277917	0.373514	0.278818	0.322823	0.313268
SfSnBl	tpm	Sf	Sn	Bl	Salmon-FMD	Salmon	Ballgown	0.280057	0.371817	0.282421	0.317317	0.312903
ThIeBl	fpkm	Th	Ie	Bl	TopHat2	IsoEM	Ballgown	0.2797	0.370968	0.28134	0.318819	0.312707
SrRmBl	counts	Sr	Rm	Bl	STAR	RSEM	Ballgown	0.279344	0.37691	0.282061	0.310811	0.312281
SrRmNo	fpkm	Sr	Rm	No	STAR	RSEM	NOISeqBIO	0.27756	0.370119	0.277738	0.31982	0.311309
SfSnNo	tpm	Sf	Sn	No	Salmon-FMD	Salmon	NOISeqBIO	0.277203	0.370968	0.276657	0.31982	0.311162
BwRmEr	counts	Bw	Rm	Er	Bowtie2	RSEM	edgeR	0.286836	0.359083	0.286383	0.312312	0.311154
SrSnNo	counts	Sr	Sn	No	STAR	Salmon	NOISeqBIO	0.280771	0.36927	0.28134	0.312813	0.311048
HsSnEr	counts	Hs	Sn	Er	HISAT2	Salmon	edgeR	0.288263	0.356537	0.288184	0.306306	0.309822
BwRmNo	tpm	Bw	Rm	No	Bowtie2	RSEM	NOISeqBIO	0.275776	0.365025	0.274496	0.321321	0.309155
SlSlNo	tpm	Sl	Sl	No	Sailfish	Sailfish	NOISeqBIO	0.272922	0.36927	0.273775	0.317317	0.308321
SrSnBl	tpm	Sr	Sn	Bl	STAR	Salmon	Ballgown	0.273635	0.374363	0.275576	0.305305	0.30722
BwRmBl	fpkm	Bw	Rm	Bl	Bowtie2	RSEM	Ballgown	0.271852	0.372666	0.275216	0.308308	0.30701
HsXsEr	counts	Hs	Xs	Er	HISAT2	eXpress	edgeR	0.284338	0.352292	0.285303	0.305806	0.306935
KaKaBl	tpm	Ka	Ka	Bl	Kallisto	Kallisto	Ballgown	0.274349	0.372666	0.274856	0.302302	0.306043
KaXsNo	tpm	Ka	Xs	No	Kallisto	eXpress	NOISeqBIO	0.273279	0.359083	0.275216	0.311311	0.304722
KaSnBl	tpm	Ka	Sn	Bl	Kallisto	Salmon	Ballgown	0.272922	0.370119	0.273775	0.301802	0.304654
HsBsBl	counts	Hs	Bs	Bl	HISAT2	BitSeq	Ballgown	0.271138	0.36927	0.271254	0.303303	0.303741
HsXsBy	counts	Hs	Xs	By	HISAT2	eXpress	baySeq	0.275062	0.358234	0.275216	0.300801	0.302328
SrRmBl	fpkm	Sr	Rm	Bl	STAR	RSEM	Ballgown	0.265073	0.365874	0.269813	0.301802	0.30064
ThStLo	counts	Th	St	Lo	TopHat2	Stringtie	limma+voom	0.269711	0.343803	0.272334	0.303804	0.297413
HsBsNo	fpkm	Hs	Bs	No	HISAT2	BitSeq	NOISeqBIO	0.269354	0.353141	0.270893	0.292793	0.296545
SrRmNo	counts	Sr	Rm	No	STAR	RSEM	NOISeqBIO	0.263646	0.35399	0.26585	0.2998	0.295821
KaXsBl	fpkm	Ka	Xs	Bl	Kallisto	eXpress	Ballgown	0.264003	0.357385	0.26513	0.28979	0.294077
ThStLv	counts	Th	St	Lv	TopHat2	Stringtie	limma+vst	0.263289	0.343803	0.26549	0.300801	0.293346
SrStBy	counts	Sr	St	By	STAR	Stringtie	baySeq	0.263289	0.354839	0.262968	0.291792	0.293222
SrRmEr	counts	Sr	Rm	Er	STAR	RSEM	edgeR	0.266857	0.340407	0.26513	0.296296	0.292173
HsXsBl	counts	Hs	Xs	Bl	HISAT2	eXpress	Ballgown	0.262933	0.349745	0.262248	0.28979	0.291179
SrRmBl	tpm	Sr	Rm	Bl	STAR	RSEM	Ballgown	0.25437	0.353141	0.258285	0.288288	0.288521
ThStBy	counts	Th	St	By	TopHat2	Stringtie	baySeq	0.262933	0.326825	0.262248	0.292292	0.286074
SlSlNo	counts	Sl	Sl	No	Sailfish	Sailfish	NOISeqBIO	0.2533	0.344652	0.253602	0.288789	0.285086
SrIeBl	tpm	Sr	Ie	Bl	STAR	IsoEM	Ballgown	0.25223	0.348048	0.251081	0.288288	0.284912
KaXsNo	fpkm	Ka	Xs	No	Kallisto	eXpress	NOISeqBIO	0.253657	0.342954	0.253602	0.287287	0.284375
HsStLv	counts	Hs	St	Lv	HISAT2	Stringtie	limma+vst	0.2533	0.341256	0.252882	0.28979	0.284307
HsSnNo	tpm	Hs	Sn	No	HISAT2	Salmon	NOISeqBIO	0.25223	0.343803	0.255403	0.285786	0.284306
SqSnNo	counts	Sq	Sn	No	Salmon-Quasi	Salmon	NOISeqBIO	0.252587	0.342954	0.252522	0.287287	0.283837
BwRmNo	fpkm	Bw	Rm	No	Bowtie2	RSEM	NOISeqBIO	0.251159	0.337861	0.252161	0.28979	0.282743
KaXsBl	tpm	Ka	Xs	Bl	Kallisto	eXpress	Ballgown	0.25437	0.344652	0.254683	0.276276	0.282495
BwRmBl	tpm	Bw	Rm	Bl	Bowtie2	RSEM	Ballgown	0.250089	0.34635	0.251801	0.281281	0.28238
KaBsNo	counts	Ka	Bs	No	Kallisto	BitSeq	NOISeqBIO	0.25223	0.340407	0.251801	0.284785	0.282306
KaKaNo	counts	Ka	Ka	No	Kallisto	Kallisto	NOISeqBIO	0.251159	0.336163	0.251081	0.286286	0.281172
HsStNo	fpkm	Hs	St	No	HISAT2	Stringtie	NOISeqBIO	0.244738	0.343803	0.244597	0.29029	0.280857
ThStBl	counts	Th	St	Bl	TopHat2	Stringtie	Ballgown	0.250803	0.342954	0.25072	0.278779	0.280814
SfSnNo	counts	Sf	Sn	No	Salmon-FMD	Salmon	NOISeqBIO	0.250089	0.337861	0.25036	0.281782	0.280023
SrStNo	fpkm	Sr	St	No	STAR	Stringtie	NOISeqBIO	0.240813	0.337861	0.242075	0.293293	0.278511
HsStLo	counts	Hs	St	Lo	HISAT2	Stringtie	limma+voom	0.246878	0.333616	0.247478	0.285285	0.278315
SrStBl	counts	Sr	St	Bl	STAR	Stringtie	Ballgown	0.245451	0.342954	0.245677	0.278278	0.27809
ThStNo	fpkm	Th	St	No	TopHat2	Stringtie	NOISeqBIO	0.242597	0.33107	0.243876	0.283784	0.275332
HsSnBl	tpm	Hs	Sn	Bl	HISAT2	Salmon	Ballgown	0.243311	0.336163	0.244957	0.268769	0.2733
KaSnNo	counts	Ka	Sn	No	Kallisto	Salmon	NOISeqBIO	0.246522	0.328523	0.244957	0.272272	0.273068
HsXsBl	tpm	Hs	Xs	Bl	HISAT2	eXpress	Ballgown	0.242954	0.32343	0.245317	0.266266	0.269492
ThStBl	fpkm	Th	St	Bl	TopHat2	Stringtie	Ballgown	0.235819	0.322581	0.237752	0.27027	0.266605
HsXsBl	fpkm	Hs	Xs	Bl	HISAT2	eXpress	Ballgown	0.237246	0.322581	0.240634	0.263764	0.266056
BwRmNo	counts	Bw	Rm	No	Bowtie2	RSEM	NOISeqBIO	0.234035	0.322581	0.236311	0.263263	0.264048
HsStBl	counts	Hs	St	Bl	HISAT2	Stringtie	Ballgown	0.231538	0.324278	0.232709	0.266266	0.263698
HsStBy	counts	Hs	St	By	HISAT2	Stringtie	baySeq	0.232608	0.311545	0.231268	0.265265	0.260172
SrStBl	fpkm	Sr	St	Bl	STAR	Stringtie	Ballgown	0.219051	0.320883	0.220821	0.257257	0.254503
SrStEr	counts	Sr	St	Er	STAR	Stringtie	edgeR	0.227257	0.297963	0.225144	0.258759	0.252281
HsSnNo	counts	Hs	Sn	No	HISAT2	Salmon	NOISeqBIO	0.223332	0.302207	0.224063	0.248248	0.249463
HsBsNo	counts	Hs	Bs	No	HISAT2	BitSeq	NOISeqBIO	0.222619	0.302207	0.221902	0.250751	0.24937
ThStEr	counts	Th	St	Er	TopHat2	Stringtie	edgeR	0.225473	0.28438	0.225504	0.252753	0.247028
HsStBl	fpkm	Hs	St	Bl	HISAT2	Stringtie	Ballgown	0.21584	0.302207	0.216859	0.252252	0.24679
KaXsNo	counts	Ka	Xs	No	Kallisto	eXpress	NOISeqBIO	0.215483	0.300509	0.213256	0.247247	0.244124
ThIeBl	tpm	Th	Ie	Bl	TopHat2	IsoEM	Ballgown	0.218694	0.290323	0.21902	0.247748	0.243946
HsXsNo	tpm	Hs	Xs	No	HISAT2	eXpress	NOISeqBIO	0.21477	0.293718	0.217579	0.247247	0.243329
ThStNo	counts	Th	St	No	TopHat2	Stringtie	NOISeqBIO	0.212273	0.289474	0.212896	0.245245	0.239972
HsXsNo	fpkm	Hs	Xs	No	HISAT2	eXpress	NOISeqBIO	0.209775	0.288625	0.211816	0.241742	0.237989
SrStNo	counts	Sr	St	No	STAR	Stringtie	NOISeqBIO	0.199429	0.282683	0.200288	0.233233	0.228908
HsStEr	counts	Hs	St	Er	HISAT2	Stringtie	edgeR	0.20371	0.272496	0.201369	0.231732	0.227327
HsXsNo	counts	Hs	Xs	No	HISAT2	eXpress	NOISeqBIO	0.195148	0.279287	0.195245	0.218719	0.2221
HsStNo	counts	Hs	St	No	HISAT2	Stringtie	NOISeqBIO	0.191224	0.260611	0.192003	0.226226	0.217516
ThIeNo	tpm	Th	Ie	No	TopHat2	IsoEM	NOISeqBIO	0.159115	0.231749	0.161383	0.198198	0.187611
SrIeNo	tpm	Sr	Ie	No	STAR	IsoEM	NOISeqBIO	0.143418	0.213922	0.141931	0.173173	0.168111
ThIeNo	fpkm	Th	Ie	No	TopHat2	IsoEM	NOISeqBIO	0.127364	0.197793	0.127522	0.158158	0.152709
SrIeNo	fpkm	Sr	Ie	No	STAR	IsoEM	NOISeqBIO	0.117731	0.185908	0.117435	0.143644	0.14118
ThCuCd	fpkm	Th	Cu	Cd	TopHat2	cufflinks	cuffdiff	0.0385301	0.0526316	0.0381844	0.042042	0.0428471

## Sheet: Precision Value-Transcript
Workflow	Unit	RA	EM	DE	Read Aligner	Expression Modeler	Differential Expression	Frankenberger Precision	Haniffa Precision	Ingersoll Precision	Wong Precision	Average Precision
SrIeNo	fpkm	Sr	Ie	No	STAR	IsoEM	NOISeqBIO	0.396158	0.251147	0.391357	0.378129	0.354198
HsXsNo	counts	Hs	Xs	No	HISAT2	eXpress	NOISeqBIO	0.389879	0.238925	0.386315	0.348207	0.340832
HsStBl	fpkm	Hs	St	Bl	HISAT2	Stringtie	Ballgown	0.384615	0.227331	0.382708	0.352941	0.336899
SrStBl	fpkm	Sr	St	Bl	STAR	Stringtie	Ballgown	0.379246	0.234637	0.378629	0.348948	0.335365
ThCuCd	fpkm	Th	Cu	Cd	TopHat2	cufflinks	cuffdiff	0.384342	0.226277	0.377224	0.33871	0.331638
HsStBl	counts	Hs	St	Bl	HISAT2	Stringtie	Ballgown	0.378867	0.22287	0.377116	0.344783	0.330909
SrIeNo	tpm	Sr	Ie	No	STAR	IsoEM	NOISeqBIO	0.373259	0.224599	0.365831	0.349848	0.328384
ThIeNo	fpkm	Th	Ie	No	TopHat2	IsoEM	NOISeqBIO	0.361336	0.226214	0.3583	0.351893	0.324436
ThIeBl	tpm	Th	Ie	Bl	TopHat2	IsoEM	Ballgown	0.373098	0.210591	0.370055	0.337884	0.322907
KaXsNo	counts	Ka	Xs	No	Kallisto	eXpress	NOISeqBIO	0.369871	0.221112	0.362523	0.336054	0.32239
HsSnNo	counts	Hs	Sn	No	HISAT2	Salmon	NOISeqBIO	0.372397	0.216413	0.370018	0.328694	0.321881
HsStNo	counts	Hs	St	No	HISAT2	Stringtie	NOISeqBIO	0.36612	0.213046	0.364071	0.33985	0.320772
HsXsBl	fpkm	Hs	Xs	Bl	HISAT2	eXpress	Ballgown	0.369034	0.214932	0.370699	0.326518	0.320296
HsXsBl	tpm	Hs	Xs	Bl	HISAT2	eXpress	Ballgown	0.368506	0.210265	0.368506	0.322034	0.317328
SrStBl	counts	Sr	St	Bl	STAR	Stringtie	Ballgown	0.363061	0.213983	0.359894	0.326675	0.315903
BwRmNo	counts	Bw	Rm	No	Bowtie2	RSEM	NOISeqBIO	0.362832	0.214085	0.362832	0.322107	0.315464
SrStNo	counts	Sr	St	No	STAR	Stringtie	NOISeqBIO	0.357875	0.216656	0.355954	0.328169	0.314663
BwRmBl	tpm	Bw	Rm	Bl	Bowtie2	RSEM	Ballgown	0.363024	0.214061	0.361989	0.319318	0.314598
SrIeBl	tpm	Sr	Ie	Bl	STAR	IsoEM	Ballgown	0.361452	0.211886	0.356339	0.324873	0.313638
HsBsNo	counts	Hs	Bs	No	HISAT2	BitSeq	NOISeqBIO	0.360485	0.211401	0.355864	0.324272	0.313006
HsStEr	counts	Hs	St	Er	HISAT2	Stringtie	edgeR	0.36231	0.205901	0.354695	0.326286	0.312298
SrRmBl	tpm	Sr	Rm	Bl	STAR	RSEM	Ballgown	0.355966	0.21042	0.357963	0.317355	0.310426
ThStBl	fpkm	Th	St	Bl	TopHat2	Stringtie	Ballgown	0.35197	0.203863	0.351438	0.320285	0.306889
ThStBl	counts	Th	St	Bl	TopHat2	Stringtie	Ballgown	0.35541	0.204453	0.351871	0.312395	0.306032
SqSnNo	counts	Sq	Sn	No	Salmon-Quasi	Salmon	NOISeqBIO	0.351889	0.204661	0.34841	0.316253	0.305303
HsSnBl	tpm	Hs	Sn	Bl	HISAT2	Salmon	Ballgown	0.351728	0.207874	0.350696	0.310046	0.305086
SrRmBl	fpkm	Sr	Rm	Bl	STAR	RSEM	Ballgown	0.349154	0.205336	0.351974	0.312273	0.304684
SrSnBl	tpm	Sr	Sn	Bl	STAR	Salmon	Ballgown	0.352644	0.204072	0.351724	0.309488	0.304482
HsXsBl	counts	Hs	Xs	Bl	HISAT2	eXpress	Ballgown	0.354497	0.201172	0.350168	0.311625	0.304366
KaSnNo	counts	Ka	Sn	No	Kallisto	Salmon	NOISeqBIO	0.354723	0.202618	0.349076	0.309795	0.304053
SlSlNo	counts	Sl	Sl	No	Sailfish	Sailfish	NOISeqBIO	0.349926	0.203713	0.346969	0.314785	0.303848
ThIeNo	tpm	Th	Ie	No	TopHat2	IsoEM	NOISeqBIO	0.339163	0.200293	0.340684	0.330551	0.302673
KaXsBl	tpm	Ka	Xs	Bl	Kallisto	eXpress	Ballgown	0.351925	0.205051	0.348963	0.304468	0.302602
SrRmBl	counts	Sr	Rm	Bl	STAR	RSEM	Ballgown	0.34831	0.200542	0.34831	0.309109	0.301568
SfSnNo	counts	Sf	Sn	No	Salmon-FMD	Salmon	NOISeqBIO	0.348236	0.201213	0.345256	0.309681	0.301097
KaKaBl	tpm	Ka	Ka	Bl	Kallisto	Kallisto	Ballgown	0.349228	0.203053	0.346503	0.303976	0.30069
SlSlBl	tpm	Sl	Sl	Bl	Sailfish	Sailfish	Ballgown	0.344991	0.199824	0.346287	0.311271	0.300593
SrStEr	counts	Sr	St	Er	STAR	Stringtie	edgeR	0.348659	0.194568	0.342091	0.315052	0.300092
HsBsBl	counts	Hs	Bs	Bl	HISAT2	BitSeq	Ballgown	0.345612	0.201203	0.342428	0.309026	0.299567
SrIeBl	fpkm	Sr	Ie	Bl	STAR	IsoEM	Ballgown	0.348333	0.196459	0.348333	0.302401	0.298882
SqSnBl	tpm	Sq	Sn	Bl	Salmon-Quasi	Salmon	Ballgown	0.342537	0.19921	0.342537	0.310196	0.29862
SfSnBl	tpm	Sf	Sn	Bl	Salmon-FMD	Salmon	Ballgown	0.344903	0.195536	0.344464	0.307319	0.298056
KaKaNo	counts	Ka	Ka	No	Kallisto	Kallisto	NOISeqBIO	0.343918	0.197408	0.340498	0.310195	0.298005
SrRmNo	counts	Sr	Rm	No	STAR	RSEM	NOISeqBIO	0.343561	0.197537	0.343096	0.307653	0.297962
ThStEr	counts	Th	St	Er	TopHat2	Stringtie	edgeR	0.347444	0.186838	0.344145	0.309816	0.297061
SrRmEr	counts	Sr	Rm	Er	STAR	RSEM	edgeR	0.347261	0.189867	0.34169	0.307852	0.296668
BwRmBl	fpkm	Bw	Rm	Bl	Bowtie2	RSEM	Ballgown	0.340635	0.199909	0.341529	0.304198	0.296568
HsXsNo	fpkm	Hs	Xs	No	HISAT2	eXpress	NOISeqBIO	0.337931	0.200118	0.337931	0.309615	0.296399
KaSnBl	tpm	Ka	Sn	Bl	Kallisto	Salmon	Ballgown	0.343049	0.199634	0.340807	0.300299	0.295947
KaXsBl	fpkm	Ka	Xs	Bl	Kallisto	eXpress	Ballgown	0.342751	0.200095	0.340899	0.29938	0.295781
HsXsNo	tpm	Hs	Xs	No	HISAT2	eXpress	NOISeqBIO	0.335938	0.197601	0.337054	0.307405	0.294499
HsStNo	fpkm	Hs	St	No	HISAT2	Stringtie	NOISeqBIO	0.334308	0.199606	0.330897	0.3125	0.294328
KaXsBl	counts	Ka	Xs	Bl	Kallisto	eXpress	Ballgown	0.340583	0.195122	0.343455	0.295277	0.293609
ThIeBl	fpkm	Th	Ie	Bl	TopHat2	IsoEM	Ballgown	0.337785	0.190497	0.336493	0.306988	0.292941
HsStBy	counts	Hs	St	By	HISAT2	Stringtie	baySeq	0.33835	0.191745	0.33316	0.307603	0.292715
SrSnNo	counts	Sr	Sn	No	STAR	Salmon	NOISeqBIO	0.33937	0.191968	0.336783	0.301932	0.292514
SrSnBl	counts	Sr	Sn	Bl	STAR	Salmon	Ballgown	0.340328	0.194261	0.337276	0.297517	0.292346
BwRmNo	fpkm	Bw	Rm	No	Bowtie2	RSEM	NOISeqBIO	0.336359	0.193204	0.334448	0.304416	0.292107
HsSnBl	counts	Hs	Sn	Bl	HISAT2	Salmon	Ballgown	0.342917	0.192649	0.33625	0.296123	0.291985
BwRmBl	counts	Bw	Rm	Bl	Bowtie2	RSEM	Ballgown	0.341513	0.191701	0.339059	0.293582	0.291464
ThStNo	counts	Th	St	No	TopHat2	Stringtie	NOISeqBIO	0.33352	0.194413	0.331278	0.30397	0.290795
SrStNo	fpkm	Sr	St	No	STAR	Stringtie	NOISeqBIO	0.327511	0.195098	0.326055	0.3122	0.290216
ThStNo	fpkm	Th	St	No	TopHat2	Stringtie	NOISeqBIO	0.331546	0.192403	0.330083	0.305825	0.289964
KaBsNo	counts	Ka	Bs	No	Kallisto	BitSeq	NOISeqBIO	0.333805	0.194001	0.330028	0.298062	0.288974
KaXsNo	fpkm	Ka	Xs	No	Kallisto	eXpress	NOISeqBIO	0.333021	0.193579	0.329742	0.297101	0.288361
HsStLo	counts	Hs	St	Lo	HISAT2	Stringtie	limma+voom	0.330626	0.189489	0.328237	0.302548	0.287725
KaSnBl	counts	Ka	Sn	Bl	Kallisto	Salmon	Ballgown	0.331141	0.188142	0.332689	0.293074	0.286261
HsBsBl	fpkm	Hs	Bs	Bl	HISAT2	BitSeq	Ballgown	0.331594	0.189599	0.328784	0.293459	0.285859
KaKaBl	counts	Ka	Ka	Bl	Kallisto	Kallisto	Ballgown	0.328767	0.18705	0.329508	0.290924	0.284062
BwRmEr	counts	Bw	Rm	Er	Bowtie2	RSEM	edgeR	0.334582	0.180384	0.330836	0.289425	0.283807
SrSnEr	counts	Sr	Sn	Er	STAR	Salmon	edgeR	0.328822	0.184943	0.327229	0.291088	0.28302
HsBsNo	fpkm	Hs	Bs	No	HISAT2	BitSeq	NOISeqBIO	0.330271	0.18588	0.328959	0.284672	0.282445
HsSnNo	tpm	Hs	Sn	No	HISAT2	Salmon	NOISeqBIO	0.322979	0.186378	0.323892	0.289701	0.280737
SrStBy	counts	Sr	St	By	STAR	Stringtie	baySeq	0.325972	0.186109	0.322438	0.287334	0.280463
SrRmNo	fpkm	Sr	Rm	No	STAR	RSEM	NOISeqBIO	0.323358	0.184122	0.320449	0.293388	0.280329
SfSnEr	counts	Sf	Sn	Er	Salmon-FMD	Salmon	edgeR	0.327586	0.180321	0.324779	0.287818	0.280126
BwRmNo	tpm	Bw	Rm	No	Bowtie2	RSEM	NOISeqBIO	0.321949	0.181818	0.317368	0.295037	0.279043
KaBsNo	fpkm	Ka	Bs	No	Kallisto	BitSeq	NOISeqBIO	0.319484	0.184832	0.319887	0.28878	0.278246
SrStLo	counts	Sr	St	Lo	STAR	Stringtie	limma+voom	0.323972	0.179245	0.321937	0.287715	0.278217
SlSlSu	tpm	Sl	Sl	Su	Sailfish	Sailfish	Sleuth	0.32243	0.174073	0.320273	0.292555	0.277333
KaBsBl	counts	Ka	Bs	Bl	Kallisto	BitSeq	Ballgown	0.320608	0.184058	0.322375	0.281858	0.277225
SqSnSu	tpm	Sq	Sn	Su	Salmon-Quasi	Salmon	Sleuth	0.321171	0.172885	0.319364	0.29295	0.276592
KaKaSu	tpm	Ka	Ka	Su	Kallisto	Kallisto	Sleuth	0.324345	0.17388	0.320974	0.287149	0.276587
BwRmBy	counts	Bw	Rm	By	Bowtie2	RSEM	baySeq	0.324501	0.17316	0.326037	0.282051	0.276437
HsSnEr	counts	Hs	Sn	Er	HISAT2	Salmon	edgeR	0.328188	0.174854	0.324939	0.2773	0.27632
HsStLv	counts	Hs	St	Lv	HISAT2	Stringtie	limma+vst	0.318671	0.182561	0.315081	0.28849	0.276201
SfSnNo	tpm	Sf	Sn	No	Salmon-FMD	Salmon	NOISeqBIO	0.318966	0.181102	0.315271	0.289271	0.276152
ThStLv	counts	Th	St	Lv	TopHat2	Stringtie	limma+vst	0.31879	0.177243	0.318359	0.28922	0.275903
SlSlBl	counts	Sl	Sl	Bl	Sailfish	Sailfish	Ballgown	0.321416	0.179756	0.320385	0.281238	0.275699
SfSnBl	counts	Sf	Sn	Bl	Salmon-FMD	Salmon	Ballgown	0.32348	0.175828	0.322472	0.280899	0.27567
SqSnNo	tpm	Sq	Sn	No	Salmon-Quasi	Salmon	NOISeqBIO	0.316538	0.180772	0.314506	0.290671	0.275622
SfSnSu	tpm	Sf	Sn	Su	Salmon-FMD	Salmon	Sleuth	0.320695	0.175109	0.315734	0.290822	0.27559
KaSnEr	counts	Ka	Sn	Er	Kallisto	Salmon	edgeR	0.323585	0.176953	0.320547	0.28121	0.275574
SqSnBl	counts	Sq	Sn	Bl	Salmon-Quasi	Salmon	Ballgown	0.320996	0.178684	0.319613	0.282199	0.275373
SqSnEr	counts	Sq	Sn	Er	Salmon-Quasi	Salmon	edgeR	0.321244	0.177947	0.319023	0.283237	0.275363
HsBsLv	counts	Hs	Bs	Lv	HISAT2	BitSeq	limma+vst	0.318481	0.177919	0.316654	0.287295	0.275087
HsXsLv	counts	Hs	Xs	Lv	HISAT2	eXpress	limma+vst	0.323088	0.177419	0.317012	0.281124	0.274661
KaXsNo	tpm	Ka	Xs	No	Kallisto	eXpress	NOISeqBIO	0.316791	0.179465	0.315964	0.286372	0.274648
HsStSa	fpkm	Hs	St	Sa	HISAT2	Stringtie	SAMseq	0.320103	0.173956	0.319781	0.28293	0.274192
SrStSa	fpkm	Sr	St	Sa	STAR	Stringtie	SAMseq	0.323483	0.172625	0.319352	0.280859	0.274079
HsXsEr	counts	Hs	Xs	Er	HISAT2	eXpress	edgeR	0.323327	0.172917	0.321298	0.278487	0.274007
SrRmLo	counts	Sr	Rm	Lo	STAR	RSEM	limma+voom	0.320407	0.170592	0.320407	0.284296	0.273926
SlSlNo	tpm	Sl	Sl	No	Sailfish	Sailfish	NOISeqBIO	0.314168	0.180423	0.312115	0.288707	0.273853
SlSlEr	counts	Sl	Sl	Er	Sailfish	Sailfish	edgeR	0.319527	0.176359	0.317678	0.281043	0.273651
KaKaEr	counts	Ka	Ka	Er	Kallisto	Kallisto	edgeR	0.319865	0.174365	0.318743	0.279294	0.273067
BwRmLv	counts	Bw	Rm	Lv	Bowtie2	RSEM	limma+vst	0.319987	0.174352	0.31769	0.279779	0.272952
HsBsLo	counts	Hs	Bs	Lo	HISAT2	BitSeq	limma+voom	0.317471	0.173534	0.315772	0.283645	0.272605
ThStLo	counts	Th	St	Lo	TopHat2	Stringtie	limma+voom	0.315394	0.171465	0.315394	0.28272	0.271243
HsSnLv	counts	Hs	Sn	Lv	HISAT2	Salmon	limma+vst	0.318752	0.173168	0.315167	0.27722	0.271077
KaBsBl	fpkm	Ka	Bs	Bl	Kallisto	BitSeq	Ballgown	0.313109	0.174194	0.312166	0.282739	0.270552
SrRmBy	counts	Sr	Rm	By	STAR	RSEM	baySeq	0.316023	0.167543	0.316365	0.274119	0.268513
HsXsBy	counts	Hs	Xs	By	HISAT2	eXpress	baySeq	0.313415	0.175104	0.310569	0.273929	0.268254
SrRmLv	counts	Sr	Rm	Lv	STAR	RSEM	limma+vst	0.314017	0.169221	0.308838	0.278808	0.267721
SrSnNo	tpm	Sr	Sn	No	STAR	Salmon	NOISeqBIO	0.307775	0.175872	0.304192	0.279301	0.266785
SrRmNo	tpm	Sr	Rm	No	STAR	RSEM	NOISeqBIO	0.307211	0.171963	0.3039	0.281301	0.266094
SrStLv	counts	Sr	St	Lv	STAR	Stringtie	limma+vst	0.310254	0.171093	0.307635	0.274854	0.265959
HsXsLo	counts	Hs	Xs	Lo	HISAT2	eXpress	limma+voom	0.313124	0.167549	0.309335	0.273504	0.265878
HsSnBy	counts	Hs	Sn	By	HISAT2	Salmon	baySeq	0.315263	0.168755	0.312188	0.266466	0.265668
KaSnLv	counts	Ka	Sn	Lv	Kallisto	Salmon	limma+vst	0.311031	0.164324	0.309726	0.276844	0.265481
ThStDe	counts	Th	St	De	TopHat2	Stringtie	DESeq2	0.311127	0.170567	0.308685	0.270988	0.265342
KaXsBy	counts	Ka	Xs	By	Kallisto	eXpress	baySeq	0.310907	0.169923	0.310567	0.26992	0.265329
SqSnLv	counts	Sq	Sn	Lv	Salmon-Quasi	Salmon	limma+vst	0.309798	0.167568	0.307621	0.275681	0.265167
SlSlLv	counts	Sl	Sl	Lv	Sailfish	Sailfish	limma+vst	0.309877	0.166614	0.308333	0.274991	0.264954
HsSnLo	counts	Hs	Sn	Lo	HISAT2	Salmon	limma+voom	0.311276	0.168154	0.307562	0.271867	0.264715
SfSnBy	counts	Sf	Sn	By	Salmon-FMD	Salmon	baySeq	0.310083	0.168198	0.309047	0.270809	0.264534
BwRmLo	counts	Bw	Rm	Lo	Bowtie2	RSEM	limma+voom	0.311542	0.167946	0.310291	0.268225	0.264501
SqSnBy	counts	Sq	Sn	By	Salmon-Quasi	Salmon	baySeq	0.310699	0.165707	0.30838	0.271355	0.264035
SrRmSa	fpkm	Sr	Rm	Sa	STAR	RSEM	SAMseq	0.308043	0.166758	0.306434	0.273906	0.263786
KaSnNo	tpm	Ka	Sn	No	Kallisto	Salmon	NOISeqBIO	0.304701	0.170058	0.303287	0.275226	0.263318
HsStSa	counts	Hs	St	Sa	HISAT2	Stringtie	SAMseq	0.310231	0.162086	0.309956	0.269792	0.263016
HsSnDe	counts	Hs	Sn	De	HISAT2	Salmon	DESeq2	0.308483	0.165953	0.308162	0.26905	0.262912
SrSnLo	counts	Sr	Sn	Lo	STAR	Salmon	limma+voom	0.308471	0.166323	0.305001	0.271252	0.262762
KaBsLo	counts	Ka	Bs	Lo	Kallisto	BitSeq	limma+voom	0.304348	0.164542	0.305229	0.276765	0.262721
KaKaLv	counts	Ka	Ka	Lv	Kallisto	Kallisto	limma+vst	0.307813	0.161269	0.306238	0.275291	0.262653
SrSnBy	counts	Sr	Sn	By	STAR	Salmon	baySeq	0.306687	0.165575	0.304863	0.271238	0.262091
SrIeSa	tpm	Sr	Ie	Sa	STAR	IsoEM	SAMseq	0.305104	0.167536	0.301682	0.27351	0.261958
KaXsEr	counts	Ka	Xs	Er	Kallisto	eXpress	edgeR	0.306982	0.165437	0.305613	0.267568	0.2614
SlSlBy	counts	Sl	Sl	By	Sailfish	Sailfish	baySeq	0.30695	0.165309	0.305953	0.267382	0.261398
SqSnLo	counts	Sq	Sn	Lo	Salmon-Quasi	Salmon	limma+voom	0.305531	0.162137	0.303737	0.273885	0.261323
SfSnLv	counts	Sf	Sn	Lv	Salmon-FMD	Salmon	limma+vst	0.303343	0.165631	0.301824	0.273376	0.261044
ThStBy	counts	Th	St	By	TopHat2	Stringtie	baySeq	0.306445	0.162584	0.302703	0.271123	0.260714
SrRmSa	tpm	Sr	Rm	Sa	STAR	RSEM	SAMseq	0.303443	0.164337	0.301387	0.273175	0.260585
KaXsLv	counts	Ka	Xs	Lv	Kallisto	eXpress	limma+vst	0.302834	0.165957	0.304604	0.265982	0.259844
SlSlLo	counts	Sl	Sl	Lo	Sailfish	Sailfish	limma+voom	0.303351	0.162008	0.302469	0.271499	0.259832
HsStDe	counts	Hs	St	De	HISAT2	Stringtie	DESeq2	0.303455	0.16511	0.302151	0.268437	0.259788
KaBsLv	counts	Ka	Bs	Lv	Kallisto	BitSeq	limma+vst	0.296512	0.165917	0.298837	0.276122	0.259347
KaKaBy	counts	Ka	Ka	By	Kallisto	Kallisto	baySeq	0.302428	0.161724	0.303102	0.269216	0.259117
KaKaNo	tpm	Ka	Ka	No	Kallisto	Kallisto	NOISeqBIO	0.297213	0.167622	0.296516	0.274738	0.259022
KaSnLo	counts	Ka	Sn	Lo	Kallisto	Salmon	limma+voom	0.304414	0.16044	0.302269	0.26717	0.258573
KaKaLo	counts	Ka	Ka	Lo	Kallisto	Kallisto	limma+voom	0.302877	0.159063	0.301098	0.267465	0.257626
KaSnBy	counts	Ka	Sn	By	Kallisto	Salmon	baySeq	0.300068	0.16014	0.301435	0.26864	0.257571
ThStSa	fpkm	Th	St	Sa	TopHat2	Stringtie	SAMseq	0.302809	0.156814	0.30362	0.266163	0.257352
KaXsLo	counts	Ka	Xs	Lo	Kallisto	eXpress	limma+voom	0.300258	0.160625	0.303413	0.262027	0.256581
SrRmNb	counts	Sr	Rm	Nb	STAR	RSEM	NBPseq	0.300195	0.159175	0.301309	0.264816	0.256374
SrSnSa	tpm	Sr	Sn	Sa	STAR	Salmon	SAMseq	0.298636	0.161082	0.298636	0.266761	0.256279
SrStSa	counts	Sr	St	Sa	STAR	Stringtie	SAMseq	0.301769	0.157255	0.300772	0.262965	0.25569
SfSnLo	counts	Sf	Sn	Lo	Salmon-FMD	Salmon	limma+voom	0.299002	0.156306	0.296948	0.266864	0.25478
HsXsSa	tpm	Hs	Xs	Sa	HISAT2	eXpress	SAMseq	0.295888	0.15852	0.295082	0.2661	0.253897
SrSnLv	counts	Sr	Sn	Lv	STAR	Salmon	limma+vst	0.297987	0.158879	0.295302	0.261145	0.253328
SrIeSa	fpkm	Sr	Ie	Sa	STAR	IsoEM	SAMseq	0.294762	0.159312	0.292326	0.266849	0.253313
BwRmSa	fpkm	Bw	Rm	Sa	Bowtie2	RSEM	SAMseq	0.296808	0.156288	0.295855	0.26403	0.253245
HsSnSa	tpm	Hs	Sn	Sa	HISAT2	Salmon	SAMseq	0.297406	0.154044	0.295392	0.263068	0.252478
HsXsSa	fpkm	Hs	Xs	Sa	HISAT2	eXpress	SAMseq	0.291529	0.155956	0.292801	0.262328	0.250653
HsStNb	counts	Hs	St	Nb	HISAT2	Stringtie	NBPseq	0.294034	0.15729	0.295739	0.255346	0.250602
KaKaSa	tpm	Ka	Ka	Sa	Kallisto	Kallisto	SAMseq	0.291667	0.154632	0.292137	0.26327	0.250426
KaXsSa	tpm	Ka	Xs	Sa	Kallisto	eXpress	SAMseq	0.292446	0.155954	0.293692	0.259011	0.250276
SqSnSa	tpm	Sq	Sn	Sa	Salmon-Quasi	Salmon	SAMseq	0.293144	0.151465	0.292677	0.260949	0.249559
KaBsBs	fpkm	Ka	Bs	Bs	Kallisto	BitSeq	BitSeq	0.29401	0.15128	0.29401	0.258528	0.249457
BwRmSa	tpm	Bw	Rm	Sa	Bowtie2	RSEM	SAMseq	0.292064	0.151977	0.292995	0.26001	0.249262
KaXsSa	fpkm	Ka	Xs	Sa	Kallisto	eXpress	SAMseq	0.28964	0.156657	0.292072	0.257853	0.249055
SrSnNb	counts	Sr	Sn	Nb	STAR	Salmon	NBPseq	0.295449	0.152796	0.296195	0.251334	0.248943
SrStDe	counts	Sr	St	De	STAR	Stringtie	DESeq2	0.286769	0.15814	0.287337	0.262568	0.248703
SfSnSa	tpm	Sf	Sn	Sa	Salmon-FMD	Salmon	SAMseq	0.291201	0.151083	0.290503	0.261824	0.248653
SlSlSa	tpm	Sl	Sl	Sa	Sailfish	Sailfish	SAMseq	0.29145	0.151194	0.290978	0.260685	0.248577
KaSnSa	tpm	Ka	Sn	Sa	Kallisto	Salmon	SAMseq	0.291696	0.153329	0.291696	0.257584	0.248576
SrRmSa	counts	Sr	Rm	Sa	STAR	RSEM	SAMseq	0.291059	0.153105	0.290842	0.258366	0.248343
BwRmDe	counts	Bw	Rm	De	Bowtie2	RSEM	DESeq2	0.291933	0.154253	0.291687	0.254621	0.248123
KaSnDe	counts	Ka	Sn	De	Kallisto	Salmon	DESeq2	0.290346	0.152254	0.292729	0.256728	0.248014
SrStNb	counts	Sr	St	Nb	STAR	Stringtie	NBPseq	0.287649	0.152961	0.292696	0.253202	0.246627
SrRmDe	counts	Sr	Rm	De	STAR	RSEM	DESeq2	0.288905	0.150813	0.289385	0.255342	0.246111
HsBsSa	fpkm	Hs	Bs	Sa	HISAT2	BitSeq	SAMseq	0.288555	0.148797	0.289574	0.256007	0.245733
KaBsSa	fpkm	Ka	Bs	Sa	Kallisto	BitSeq	SAMseq	0.288711	0.149647	0.291068	0.252579	0.245501
KaKaDe	counts	Ka	Ka	De	Kallisto	Kallisto	DESeq2	0.288519	0.150299	0.288057	0.254569	0.245361
HsXsDe	counts	Hs	Xs	De	HISAT2	eXpress	DESeq2	0.289713	0.150492	0.290204	0.249236	0.244911
ThIeSa	tpm	Th	Ie	Sa	TopHat2	IsoEM	SAMseq	0.287961	0.149142	0.288206	0.254265	0.244894
ThStSa	counts	Th	St	Sa	TopHat2	Stringtie	SAMseq	0.288199	0.146705	0.291255	0.25306	0.244805
BwRmNb	counts	Bw	Rm	Nb	Bowtie2	RSEM	NBPseq	0.287002	0.146805	0.28826	0.248225	0.242573
SqSnDe	counts	Sq	Sn	De	Salmon-Quasi	Salmon	DESeq2	0.283896	0.146754	0.285871	0.249938	0.241615
SfSnDe	counts	Sf	Sn	De	Salmon-FMD	Salmon	DESeq2	0.282569	0.149045	0.283477	0.248719	0.240953
KaXsDe	counts	Ka	Xs	De	Kallisto	eXpress	DESeq2	0.286266	0.144725	0.287768	0.243381	0.240535
HsBsBs	fpkm	Hs	Bs	Bs	HISAT2	BitSeq	BitSeq	0.284876	0.145139	0.284199	0.24766	0.240468
HsBsSa	counts	Hs	Bs	Sa	HISAT2	BitSeq	SAMseq	0.284046	0.146253	0.282944	0.247893	0.240284
SlSlDe	counts	Sl	Sl	De	Sailfish	Sailfish	DESeq2	0.281568	0.145942	0.282455	0.250187	0.240038
SrSnDe	counts	Sr	Sn	De	STAR	Salmon	DESeq2	0.281812	0.146469	0.282236	0.247904	0.239605
SrSnSa	counts	Sr	Sn	Sa	STAR	Salmon	SAMseq	0.280485	0.145292	0.281834	0.249124	0.239184
ThIeSa	fpkm	Th	Ie	Sa	TopHat2	IsoEM	SAMseq	0.281587	0.144044	0.282665	0.248309	0.239151
KaBsSa	counts	Ka	Bs	Sa	Kallisto	BitSeq	SAMseq	0.280586	0.144167	0.28219	0.248863	0.238951
HsXsSa	counts	Hs	Xs	Sa	HISAT2	eXpress	SAMseq	0.282494	0.143398	0.282034	0.244829	0.238189
HsSnSa	counts	Hs	Sn	Sa	HISAT2	Salmon	SAMseq	0.282971	0.143703	0.28169	0.242768	0.237783
SfSnNb	counts	Sf	Sn	Nb	Salmon-FMD	Salmon	NBPseq	0.28035	0.14234	0.280545	0.24423	0.236866
KaKaNb	counts	Ka	Ka	Nb	Kallisto	Kallisto	NBPseq	0.278441	0.142741	0.280595	0.245137	0.236729
KaSnSa	counts	Ka	Sn	Sa	Kallisto	Salmon	SAMseq	0.278327	0.142187	0.278739	0.247102	0.236589
KaSnNb	counts	Ka	Sn	Nb	Kallisto	Salmon	NBPseq	0.279583	0.141198	0.280764	0.243087	0.236158
HsBsEr	counts	Hs	Bs	Er	HISAT2	BitSeq	edgeR	0.284227	0.138437	0.281179	0.239174	0.235754
HsSnNb	counts	Hs	Sn	Nb	HISAT2	Salmon	NBPseq	0.279123	0.140571	0.281628	0.238961	0.235071
ThStNb	counts	Th	St	Nb	TopHat2	Stringtie	NBPseq	0.27648	0.142334	0.278565	0.241799	0.234795
BwRmSa	counts	Bw	Rm	Sa	Bowtie2	RSEM	SAMseq	0.27686	0.141704	0.275	0.245007	0.234643
SlSlNb	counts	Sl	Sl	Nb	Sailfish	Sailfish	NBPseq	0.277964	0.140199	0.27945	0.240639	0.234563
SqSnSa	counts	Sq	Sn	Sa	Salmon-Quasi	Salmon	SAMseq	0.277359	0.138747	0.276566	0.243346	0.234005
KaXsNb	counts	Ka	Xs	Nb	Kallisto	eXpress	NBPseq	0.278547	0.140865	0.27797	0.237815	0.233799
KaBsEr	counts	Ka	Bs	Er	Kallisto	BitSeq	edgeR	0.27907	0.140029	0.277907	0.237945	0.233738
HsXsNb	counts	Hs	Xs	Nb	HISAT2	eXpress	NBPseq	0.278164	0.138992	0.279427	0.238175	0.233689
KaXsSa	counts	Ka	Xs	Sa	Kallisto	eXpress	SAMseq	0.275705	0.141785	0.278814	0.238051	0.233589
KaKaSa	counts	Ka	Ka	Sa	Kallisto	Kallisto	SAMseq	0.275091	0.139846	0.276098	0.243114	0.233537
SqSnNb	counts	Sq	Sn	Nb	Salmon-Quasi	Salmon	NBPseq	0.275194	0.13855	0.276486	0.240084	0.232578
SlSlSa	counts	Sl	Sl	Sa	Sailfish	Sailfish	SAMseq	0.27451	0.135802	0.274129	0.236192	0.230158
SfSnSa	counts	Sf	Sn	Sa	Salmon-FMD	Salmon	SAMseq	0.269699	0.133397	0.269137	0.236387	0.227155
KaBsEb	counts	Ka	Bs	Eb	Kallisto	BitSeq	EBseq	0.263747	0.13175	0.265954	0.224294	0.221436
HsBsEb	counts	Hs	Bs	Eb	HISAT2	BitSeq	EBseq	0.26384	0.125109	0.265018	0.22133	0.218824
KaKaEb	counts	Ka	Ka	Eb	Kallisto	Kallisto	EBseq	0.251417	0.120192	0.251417	0.212743	0.208942
KaSnEb	counts	Ka	Sn	Eb	Kallisto	Salmon	EBseq	0.249599	0.120938	0.249599	0.21195	0.208022
KaBsDe	counts	Ka	Bs	De	Kallisto	BitSeq	DESeq2	0.246788	0.118109	0.249358	0.211252	0.206377
ThStEb	counts	Th	St	Eb	TopHat2	Stringtie	EBseq	0.246377	0.116049	0.250769	0.204147	0.204335
BwRmEb	counts	Bw	Rm	Eb	Bowtie2	RSEM	EBseq	0.247878	0.114214	0.249576	0.203688	0.203839
SlSlEb	counts	Sl	Sl	Eb	Sailfish	Sailfish	EBseq	0.246571	0.112217	0.248681	0.203349	0.202704
SqSnEb	counts	Sq	Sn	Eb	Salmon-Quasi	Salmon	EBseq	0.246678	0.111151	0.248601	0.202494	0.202231
HsSnEb	counts	Hs	Sn	Eb	HISAT2	Salmon	EBseq	0.247458	0.114064	0.25005	0.195667	0.20181
HsBsDe	counts	Hs	Bs	De	HISAT2	BitSeq	DESeq2	0.243681	0.11157	0.243948	0.204463	0.200915
HsStEb	counts	Hs	St	Eb	HISAT2	Stringtie	EBseq	0.240577	0.110807	0.243048	0.208382	0.200703
SfSnEb	counts	Sf	Sn	Eb	Salmon-FMD	Salmon	EBseq	0.239565	0.109352	0.240214	0.19747	0.19665
KaXsEb	counts	Ka	Xs	Eb	Kallisto	eXpress	EBseq	0.236286	0.110688	0.238891	0.197604	0.195867
KaBsNb	counts	Ka	Bs	Nb	Kallisto	BitSeq	NBPseq	0.236748	0.112573	0.237983	0.196147	0.195863
SrStEb	counts	Sr	St	Eb	STAR	Stringtie	EBseq	0.235093	0.10402	0.234713	0.199567	0.193348
HsBsNb	counts	Hs	Bs	Nb	HISAT2	BitSeq	NBPseq	0.234449	0.108179	0.234569	0.192697	0.192473
SrRmEb	counts	Sr	Rm	Eb	STAR	RSEM	EBseq	0.234711	0.106	0.233627	0.192624	0.191741
HsXsEb	counts	Hs	Xs	Eb	HISAT2	eXpress	EBseq	0.235908	0.105196	0.234506	0.18804	0.190913
SrSnEb	counts	Sr	Sn	Eb	STAR	Salmon	EBseq	0.230747	0.104301	0.228563	0.19115	0.18869
KaBsBy	counts	Ka	Bs	By	Kallisto	BitSeq	baySeq	0.20965	0.097097	0.210717	0.173227	0.172673
HsBsBy	counts	Hs	Bs	By	HISAT2	BitSeq	baySeq	0.202668	0.093149	0.202261	0.168506	0.166646
