# Supplementary material for: Empirical assessment of analysis workflows for differential expression analysis of human samples using RNA-Seq
Source: BMC Bioinformatics. 2017 Jan 17;18:38. doi: 10.1186/s12859-016-1457-z (PMC5240434; doi:10.1186/s12859-016-1457-z)
Supplement: Additional file 7: — Interactive figure of comparison of performance metrics. (a) Absolute precision and recall for each workflow. (b) Relative ranks of precision and recall for each workflow. (XLSX 688 kb) [file 12859_2016_1457_MOESM7_ESM.xlsx]

## Sheet: categories
Gene	Average
Transcript	Frankenberger	Counts	Bowtie2	BitSeq	Ballgown
	Haniffa	TPM	HISAT2	cufflinks	baySeq
	Ingersoll	FPKM	Kallisto	eXpress	BitSeq
	Wong		Sailfish	htseq	cuffdiff
			Salmon-FMD	IsoEM	DESeq2
			Salmon-Quasi	Kallisto	EBseq
			SeqMap	RSEM	edgeR
			STAR	rSeq	limma+voom
			TopHat2	Sailfish	limma+vst
				Salmon	NBPseq
				STAR	NOISeqBIO
				Stringtie	SAMseq
					Sleuth

## Sheet: RecallPrecision-data
geneTranscript	reference	unit	readAligner	expressionEstimator	differentialExpression	recall-value	precision-value	recall-rank	precision-rank	greyR-value	greyP-value	redR-value	redP-value	greyR-rank	greyP-rank	redR-rank	redP-rank
Gene	Average	Counts	HISAT2	BitSeq	Ballgown	0.315168	0.251203	35	232	#N/A	#N/A	0.315168	0.251203	#N/A	#N/A	35	232
Gene	Frankenberger	Counts	HISAT2	BitSeq	Ballgown	0.358392	0.219408	39	233	#N/A	#N/A	#N/A	#N/A	#N/A	#N/A	#N/A	#N/A
Gene	Haniffa	Counts	HISAT2	BitSeq	Ballgown	0.216232	0.309847	28	232	#N/A	#N/A	#N/A	#N/A	#N/A	#N/A	#N/A	#N/A
Gene	Ingersoll	Counts	HISAT2	BitSeq	Ballgown	0.353147	0.2183	43	232	#N/A	#N/A	#N/A	#N/A	#N/A	#N/A	#N/A	#N/A
Gene	Wong	Counts	HISAT2	BitSeq	Ballgown	0.332902	0.257257	29	232	#N/A	#N/A	#N/A	#N/A	#N/A	#N/A	#N/A	#N/A
Transcript	Average	Counts	HISAT2	BitSeq	Ballgown	0.299567	0.303741	39	181	#N/A	#N/A	#N/A	#N/A	#N/A	#N/A	#N/A	#N/A
Transcript	Frankenberger	Counts	HISAT2	BitSeq	Ballgown	0.345612	0.271138	40	182	#N/A	#N/A	#N/A	#N/A	#N/A	#N/A	#N/A	#N/A
Transcript	Haniffa	Counts	HISAT2	BitSeq	Ballgown	0.201203	0.36927	34	174	#N/A	#N/A	#N/A	#N/A	#N/A	#N/A	#N/A	#N/A
Transcript	Ingersoll	Counts	HISAT2	BitSeq	Ballgown	0.342428	0.271254	43	183	#N/A	#N/A	#N/A	#N/A	#N/A	#N/A	#N/A	#N/A
Transcript	Wong	Counts	HISAT2	BitSeq	Ballgown	0.309026	0.303303	43	180	#N/A	#N/A	#N/A	#N/A	#N/A	#N/A	#N/A	#N/A
Gene	Average	FPKM	HISAT2	BitSeq	Ballgown	0.295475	0.301052	71	176	#N/A	#N/A	0.295475	0.301052	#N/A	#N/A	71	176
Gene	Frankenberger	FPKM	HISAT2	BitSeq	Ballgown	0.339982	0.26757	72	179	#N/A	#N/A	#N/A	#N/A	#N/A	#N/A	#N/A	#N/A
Gene	Haniffa	FPKM	HISAT2	BitSeq	Ballgown	0.197047	0.362479	72	161	#N/A	#N/A	#N/A	#N/A	#N/A	#N/A	#N/A	#N/A
Gene	Ingersoll	FPKM	HISAT2	BitSeq	Ballgown	0.334542	0.26585	73	182	#N/A	#N/A	#N/A	#N/A	#N/A	#N/A	#N/A	#N/A
Gene	Wong	FPKM	HISAT2	BitSeq	Ballgown	0.310327	0.308308	72	172	#N/A	#N/A	#N/A	#N/A	#N/A	#N/A	#N/A	#N/A
Transcript	Average	FPKM	HISAT2	BitSeq	Ballgown	0.285859	0.327645	68	154	#N/A	#N/A	#N/A	#N/A	#N/A	#N/A	#N/A	#N/A
Transcript	Frankenberger	FPKM	HISAT2	BitSeq	Ballgown	0.331594	0.294684	65	155	#N/A	#N/A	#N/A	#N/A	#N/A	#N/A	#N/A	#N/A
Transcript	Haniffa	FPKM	HISAT2	BitSeq	Ballgown	0.189599	0.393039	65	147	#N/A	#N/A	#N/A	#N/A	#N/A	#N/A	#N/A	#N/A
Transcript	Ingersoll	FPKM	HISAT2	BitSeq	Ballgown	0.328784	0.295029	69	156	#N/A	#N/A	#N/A	#N/A	#N/A	#N/A	#N/A	#N/A
Transcript	Wong	FPKM	HISAT2	BitSeq	Ballgown	0.293459	0.327828	68	153	#N/A	#N/A	#N/A	#N/A	#N/A	#N/A	#N/A	#N/A
Gene	Average	Counts	Kallisto	BitSeq	Ballgown	0.308989	0.268537	46	220	#N/A	#N/A	0.308989	0.268537	#N/A	#N/A	46	220
Gene	Frankenberger	Counts	Kallisto	BitSeq	Ballgown	0.349359	0.233321	58	221	#N/A	#N/A	#N/A	#N/A	#N/A	#N/A	#N/A	#N/A
Gene	Haniffa	Counts	Kallisto	BitSeq	Ballgown	0.214831	0.334465	31	213	#N/A	#N/A	#N/A	#N/A	#N/A	#N/A	#N/A	#N/A
Gene	Ingersoll	Counts	Kallisto	BitSeq	Ballgown	0.349359	0.235591	52	220	#N/A	#N/A	#N/A	#N/A	#N/A	#N/A	#N/A	#N/A
Gene	Wong	Counts	Kallisto	BitSeq	Ballgown	0.322408	0.270771	47	223	#N/A	#N/A	#N/A	#N/A	#N/A	#N/A	#N/A	#N/A
Transcript	Average	Counts	Kallisto	BitSeq	Ballgown	0.277225	0.359677	81	121	#N/A	#N/A	#N/A	#N/A	#N/A	#N/A	#N/A	#N/A
Transcript	Frankenberger	Counts	Kallisto	BitSeq	Ballgown	0.320608	0.323582	93	126	#N/A	#N/A	#N/A	#N/A	#N/A	#N/A	#N/A	#N/A
Transcript	Haniffa	Counts	Kallisto	BitSeq	Ballgown	0.184058	0.431239	76	114	#N/A	#N/A	#N/A	#N/A	#N/A	#N/A	#N/A	#N/A
Transcript	Ingersoll	Counts	Kallisto	BitSeq	Ballgown	0.322375	0.32853	79	124	#N/A	#N/A	#N/A	#N/A	#N/A	#N/A	#N/A	#N/A
Transcript	Wong	Counts	Kallisto	BitSeq	Ballgown	0.281858	0.355355	99	128	#N/A	#N/A	#N/A	#N/A	#N/A	#N/A	#N/A	#N/A
Gene	Average	FPKM	Kallisto	BitSeq	Ballgown	0.287224	0.307734	92	159	#N/A	#N/A	0.287224	0.307734	#N/A	#N/A	92	159
Gene	Frankenberger	FPKM	Kallisto	BitSeq	Ballgown	0.331617	0.275776	94	163	#N/A	#N/A	#N/A	#N/A	#N/A	#N/A	#N/A	#N/A
Gene	Haniffa	FPKM	Kallisto	BitSeq	Ballgown	0.190665	0.367572	87	146	#N/A	#N/A	#N/A	#N/A	#N/A	#N/A	#N/A	#N/A
Gene	Ingersoll	FPKM	Kallisto	BitSeq	Ballgown	0.32604	0.273775	97	166	#N/A	#N/A	#N/A	#N/A	#N/A	#N/A	#N/A	#N/A
Gene	Wong	FPKM	Kallisto	BitSeq	Ballgown	0.300575	0.313814	95	159	#N/A	#N/A	#N/A	#N/A	#N/A	#N/A	#N/A	#N/A
Transcript	Average	FPKM	Kallisto	BitSeq	Ballgown	0.270552	0.393087	110	101	#N/A	#N/A	#N/A	#N/A	#N/A	#N/A	#N/A	#N/A
Transcript	Frankenberger	FPKM	Kallisto	BitSeq	Ballgown	0.313109	0.355334	115	105	#N/A	#N/A	#N/A	#N/A	#N/A	#N/A	#N/A	#N/A
Transcript	Haniffa	FPKM	Kallisto	BitSeq	Ballgown	0.174194	0.458404	101	91	#N/A	#N/A	#N/A	#N/A	#N/A	#N/A	#N/A	#N/A
Transcript	Ingersoll	FPKM	Kallisto	BitSeq	Ballgown	0.312166	0.357709	111	104	#N/A	#N/A	#N/A	#N/A	#N/A	#N/A	#N/A	#N/A
Transcript	Wong	FPKM	Kallisto	BitSeq	Ballgown	0.282739	0.400901	95	100	#N/A	#N/A	#N/A	#N/A	#N/A	#N/A	#N/A	#N/A
Gene	Average	FPKM	TopHat2	cufflinks	Ballgown	0.296535	0.300888	69	177	#N/A	#N/A	0.296535	0.300888	#N/A	#N/A	69	177
Gene	Frankenberger	FPKM	TopHat2	cufflinks	Ballgown	0.343168	0.269711	66	176	#N/A	#N/A	#N/A	#N/A	#N/A	#N/A	#N/A	#N/A
Gene	Haniffa	FPKM	TopHat2	cufflinks	Ballgown	0.194572	0.359083	79	167	#N/A	#N/A	#N/A	#N/A	#N/A	#N/A	#N/A	#N/A
Gene	Ingersoll	FPKM	TopHat2	cufflinks	Ballgown	0.339537	0.269452	67	175	#N/A	#N/A	#N/A	#N/A	#N/A	#N/A	#N/A	#N/A
Gene	Wong	FPKM	TopHat2	cufflinks	Ballgown	0.308861	0.305305	74	180	#N/A	#N/A	#N/A	#N/A	#N/A	#N/A	#N/A	#N/A
Transcript	Average	Counts	HISAT2	eXpress	Ballgown	0.304366	0.291179	29	191	#N/A	#N/A	#N/A	#N/A	#N/A	#N/A	#N/A	#N/A
Transcript	Frankenberger	Counts	HISAT2	eXpress	Ballgown	0.354497	0.262933	25	191	#N/A	#N/A	#N/A	#N/A	#N/A	#N/A	#N/A	#N/A
Transcript	Haniffa	Counts	HISAT2	eXpress	Ballgown	0.201172	0.349745	35	189	#N/A	#N/A	#N/A	#N/A	#N/A	#N/A	#N/A	#N/A
Transcript	Ingersoll	Counts	HISAT2	eXpress	Ballgown	0.350168	0.262248	28	192	#N/A	#N/A	#N/A	#N/A	#N/A	#N/A	#N/A	#N/A
Transcript	Wong	Counts	HISAT2	eXpress	Ballgown	0.311625	0.28979	32	196	#N/A	#N/A	#N/A	#N/A	#N/A	#N/A	#N/A	#N/A
Transcript	Average	FPKM	HISAT2	eXpress	Ballgown	0.320296	0.266056	13	216	#N/A	#N/A	#N/A	#N/A	#N/A	#N/A	#N/A	#N/A
Transcript	Frankenberger	FPKM	HISAT2	eXpress	Ballgown	0.369034	0.237246	11	215	#N/A	#N/A	#N/A	#N/A	#N/A	#N/A	#N/A	#N/A
Transcript	Haniffa	FPKM	HISAT2	eXpress	Ballgown	0.214932	0.322581	12	218	#N/A	#N/A	#N/A	#N/A	#N/A	#N/A	#N/A	#N/A
Transcript	Ingersoll	FPKM	HISAT2	eXpress	Ballgown	0.370699	0.240634	7	215	#N/A	#N/A	#N/A	#N/A	#N/A	#N/A	#N/A	#N/A
Transcript	Wong	FPKM	HISAT2	eXpress	Ballgown	0.326518	0.263764	16	218	#N/A	#N/A	#N/A	#N/A	#N/A	#N/A	#N/A	#N/A
Transcript	Average	TPM	HISAT2	eXpress	Ballgown	0.317328	0.269492	14	214	#N/A	#N/A	#N/A	#N/A	#N/A	#N/A	#N/A	#N/A
Transcript	Frankenberger	TPM	HISAT2	eXpress	Ballgown	0.368506	0.242954	12	212	#N/A	#N/A	#N/A	#N/A	#N/A	#N/A	#N/A	#N/A
Transcript	Haniffa	TPM	HISAT2	eXpress	Ballgown	0.210265	0.32343	21	215	#N/A	#N/A	#N/A	#N/A	#N/A	#N/A	#N/A	#N/A
Transcript	Ingersoll	TPM	HISAT2	eXpress	Ballgown	0.368506	0.245317	10	209	#N/A	#N/A	#N/A	#N/A	#N/A	#N/A	#N/A	#N/A
Transcript	Wong	TPM	HISAT2	eXpress	Ballgown	0.322034	0.266266	21	216	#N/A	#N/A	#N/A	#N/A	#N/A	#N/A	#N/A	#N/A
Transcript	Average	Counts	Kallisto	eXpress	Ballgown	0.293609	0.328459	53	151	#N/A	#N/A	#N/A	#N/A	#N/A	#N/A	#N/A	#N/A
Transcript	Frankenberger	Counts	Kallisto	eXpress	Ballgown	0.340583	0.296111	51	153	#N/A	#N/A	#N/A	#N/A	#N/A	#N/A	#N/A	#N/A
Transcript	Haniffa	Counts	Kallisto	eXpress	Ballgown	0.195122	0.393888	50	146	#N/A	#N/A	#N/A	#N/A	#N/A	#N/A	#N/A	#N/A
Transcript	Ingersoll	Counts	Kallisto	eXpress	Ballgown	0.343455	0.301513	40	150	#N/A	#N/A	#N/A	#N/A	#N/A	#N/A	#N/A	#N/A
Transcript	Wong	Counts	Kallisto	eXpress	Ballgown	0.295277	0.322322	65	161	#N/A	#N/A	#N/A	#N/A	#N/A	#N/A	#N/A	#N/A
Transcript	Average	FPKM	Kallisto	eXpress	Ballgown	0.295781	0.294077	50	187	#N/A	#N/A	#N/A	#N/A	#N/A	#N/A	#N/A	#N/A
Transcript	Frankenberger	FPKM	Kallisto	eXpress	Ballgown	0.342751	0.264003	47	187	#N/A	#N/A	#N/A	#N/A	#N/A	#N/A	#N/A	#N/A
Transcript	Haniffa	FPKM	Kallisto	eXpress	Ballgown	0.200095	0.357385	39	182	#N/A	#N/A	#N/A	#N/A	#N/A	#N/A	#N/A	#N/A
Transcript	Ingersoll	FPKM	Kallisto	eXpress	Ballgown	0.340899	0.26513	47	189	#N/A	#N/A	#N/A	#N/A	#N/A	#N/A	#N/A	#N/A
Transcript	Wong	FPKM	Kallisto	eXpress	Ballgown	0.29938	0.28979	60	193	#N/A	#N/A	#N/A	#N/A	#N/A	#N/A	#N/A	#N/A
Transcript	Average	TPM	Kallisto	eXpress	Ballgown	0.302602	0.282495	33	201	#N/A	#N/A	#N/A	#N/A	#N/A	#N/A	#N/A	#N/A
Transcript	Frankenberger	TPM	Kallisto	eXpress	Ballgown	0.351925	0.25437	28	194	#N/A	#N/A	#N/A	#N/A	#N/A	#N/A	#N/A	#N/A
Transcript	Haniffa	TPM	Kallisto	eXpress	Ballgown	0.205051	0.344652	25	193	#N/A	#N/A	#N/A	#N/A	#N/A	#N/A	#N/A	#N/A
Transcript	Ingersoll	TPM	Kallisto	eXpress	Ballgown	0.348963	0.254683	30	195	#N/A	#N/A	#N/A	#N/A	#N/A	#N/A	#N/A	#N/A
Transcript	Wong	TPM	Kallisto	eXpress	Ballgown	0.304468	0.276276	51	211	#N/A	#N/A	#N/A	#N/A	#N/A	#N/A	#N/A	#N/A
Gene	Average	Counts	STAR	htseq	Ballgown	0.320835	0.289022	25	198	#N/A	#N/A	0.320835	0.289022	#N/A	#N/A	25	198
Gene	Frankenberger	Counts	STAR	htseq	Ballgown	0.365779	0.254727	27	205	#N/A	#N/A	#N/A	#N/A	#N/A	#N/A	#N/A	#N/A
Gene	Haniffa	Counts	STAR	htseq	Ballgown	0.215962	0.351443	29	191	#N/A	#N/A	#N/A	#N/A	#N/A	#N/A	#N/A	#N/A
Gene	Ingersoll	Counts	STAR	htseq	Ballgown	0.364242	0.256124	25	202	#N/A	#N/A	#N/A	#N/A	#N/A	#N/A	#N/A	#N/A
Gene	Wong	Counts	STAR	htseq	Ballgown	0.337356	0.293794	26	199	#N/A	#N/A	#N/A	#N/A	#N/A	#N/A	#N/A	#N/A
Gene	Average	Counts	TopHat2	htseq	Ballgown	0.31353	0.290225	36	196	#N/A	#N/A	0.31353	0.290225	#N/A	#N/A	36	196
Gene	Frankenberger	Counts	TopHat2	htseq	Ballgown	0.358462	0.256154	38	200	#N/A	#N/A	#N/A	#N/A	#N/A	#N/A	#N/A	#N/A
Gene	Haniffa	Counts	TopHat2	htseq	Ballgown	0.213449	0.355688	36	177	#N/A	#N/A	#N/A	#N/A	#N/A	#N/A	#N/A	#N/A
Gene	Ingersoll	Counts	TopHat2	htseq	Ballgown	0.354468	0.255764	41	203	#N/A	#N/A	#N/A	#N/A	#N/A	#N/A	#N/A	#N/A
Gene	Wong	Counts	TopHat2	htseq	Ballgown	0.32774	0.293293	35	201	#N/A	#N/A	#N/A	#N/A	#N/A	#N/A	#N/A	#N/A
Gene	Average	FPKM	STAR	IsoEM	Ballgown	0.310564	0.313781	42	141	#N/A	#N/A	0.310564	0.313781	#N/A	#N/A	42	141
Gene	Frankenberger	FPKM	STAR	IsoEM	Ballgown	0.357534	0.279344	42	154	#N/A	#N/A	#N/A	#N/A	#N/A	#N/A	#N/A	#N/A
Gene	Haniffa	FPKM	STAR	IsoEM	Ballgown	0.204903	0.376061	51	134	#N/A	#N/A	#N/A	#N/A	#N/A	#N/A	#N/A	#N/A
Gene	Ingersoll	FPKM	STAR	IsoEM	Ballgown	0.354795	0.279899	40	152	#N/A	#N/A	#N/A	#N/A	#N/A	#N/A	#N/A	#N/A
Gene	Wong	FPKM	STAR	IsoEM	Ballgown	0.325025	0.31982	39	143	#N/A	#N/A	#N/A	#N/A	#N/A	#N/A	#N/A	#N/A
Transcript	Average	FPKM	STAR	IsoEM	Ballgown	0.298882	0.330705	40	150	#N/A	#N/A	#N/A	#N/A	#N/A	#N/A	#N/A	#N/A
Transcript	Frankenberger	FPKM	STAR	IsoEM	Ballgown	0.348333	0.298252	35	150	#N/A	#N/A	#N/A	#N/A	#N/A	#N/A	#N/A	#N/A
Transcript	Haniffa	FPKM	STAR	IsoEM	Ballgown	0.196459	0.395586	48	144	#N/A	#N/A	#N/A	#N/A	#N/A	#N/A	#N/A	#N/A
Transcript	Ingersoll	FPKM	STAR	IsoEM	Ballgown	0.348333	0.301153	32	151	#N/A	#N/A	#N/A	#N/A	#N/A	#N/A	#N/A	#N/A
Transcript	Wong	FPKM	STAR	IsoEM	Ballgown	0.302401	0.327828	57	152	#N/A	#N/A	#N/A	#N/A	#N/A	#N/A	#N/A	#N/A
Gene	Average	TPM	STAR	IsoEM	Ballgown	0.311959	0.297851	39	184	#N/A	#N/A	0.311959	0.297851	#N/A	#N/A	39	184
Gene	Frankenberger	TPM	STAR	IsoEM	Ballgown	0.360561	0.266143	35	183	#N/A	#N/A	#N/A	#N/A	#N/A	#N/A	#N/A	#N/A
Gene	Haniffa	TPM	STAR	IsoEM	Ballgown	0.20479	0.355688	52	176	#N/A	#N/A	#N/A	#N/A	#N/A	#N/A	#N/A	#N/A
Gene	Ingersoll	TPM	STAR	IsoEM	Ballgown	0.355244	0.264769	39	185	#N/A	#N/A	#N/A	#N/A	#N/A	#N/A	#N/A	#N/A
Gene	Wong	TPM	STAR	IsoEM	Ballgown	0.327243	0.304805	37	183	#N/A	#N/A	#N/A	#N/A	#N/A	#N/A	#N/A	#N/A
Transcript	Average	TPM	STAR	IsoEM	Ballgown	0.313638	0.284912	19	195	#N/A	#N/A	#N/A	#N/A	#N/A	#N/A	#N/A	#N/A
Transcript	Frankenberger	TPM	STAR	IsoEM	Ballgown	0.361452	0.25223	18	199	#N/A	#N/A	#N/A	#N/A	#N/A	#N/A	#N/A	#N/A
Transcript	Haniffa	TPM	STAR	IsoEM	Ballgown	0.211886	0.348048	17	190	#N/A	#N/A	#N/A	#N/A	#N/A	#N/A	#N/A	#N/A
Transcript	Ingersoll	TPM	STAR	IsoEM	Ballgown	0.356339	0.251081	19	203	#N/A	#N/A	#N/A	#N/A	#N/A	#N/A	#N/A	#N/A
Transcript	Wong	TPM	STAR	IsoEM	Ballgown	0.324873	0.288288	18	198	#N/A	#N/A	#N/A	#N/A	#N/A	#N/A	#N/A	#N/A
Gene	Average	FPKM	TopHat2	IsoEM	Ballgown	0.288017	0.315297	91	139	#N/A	#N/A	0.288017	0.315297	#N/A	#N/A	91	139
Gene	Frankenberger	FPKM	TopHat2	IsoEM	Ballgown	0.336559	0.285408	74	136	#N/A	#N/A	#N/A	#N/A	#N/A	#N/A	#N/A	#N/A
Gene	Haniffa	FPKM	TopHat2	IsoEM	Ballgown	0.184888	0.371817	107	139	#N/A	#N/A	#N/A	#N/A	#N/A	#N/A	#N/A	#N/A
Gene	Ingersoll	FPKM	TopHat2	IsoEM	Ballgown	0.330669	0.283141	79	147	#N/A	#N/A	#N/A	#N/A	#N/A	#N/A	#N/A	#N/A
Gene	Wong	FPKM	TopHat2	IsoEM	Ballgown	0.299953	0.320821	97	142	#N/A	#N/A	#N/A	#N/A	#N/A	#N/A	#N/A	#N/A
Transcript	Average	FPKM	TopHat2	IsoEM	Ballgown	0.292941	0.312707	54	166	#N/A	#N/A	#N/A	#N/A	#N/A	#N/A	#N/A	#N/A
Transcript	Frankenberger	FPKM	TopHat2	IsoEM	Ballgown	0.337785	0.2797	57	169	#N/A	#N/A	#N/A	#N/A	#N/A	#N/A	#N/A	#N/A
Transcript	Haniffa	FPKM	TopHat2	IsoEM	Ballgown	0.190497	0.370968	63	169	#N/A	#N/A	#N/A	#N/A	#N/A	#N/A	#N/A	#N/A
Transcript	Ingersoll	FPKM	TopHat2	IsoEM	Ballgown	0.336493	0.28134	56	170	#N/A	#N/A	#N/A	#N/A	#N/A	#N/A	#N/A	#N/A
Transcript	Wong	FPKM	TopHat2	IsoEM	Ballgown	0.306988	0.318819	49	166	#N/A	#N/A	#N/A	#N/A	#N/A	#N/A	#N/A	#N/A
Gene	Average	TPM	TopHat2	IsoEM	Ballgown	0.300299	0.274356	64	215	#N/A	#N/A	0.300299	0.274356	#N/A	#N/A	64	215
Gene	Frankenberger	TPM	TopHat2	IsoEM	Ballgown	0.347145	0.245095	61	211	#N/A	#N/A	#N/A	#N/A	#N/A	#N/A	#N/A	#N/A
Gene	Haniffa	TPM	TopHat2	IsoEM	Ballgown	0.196438	0.327674	74	219	#N/A	#N/A	#N/A	#N/A	#N/A	#N/A	#N/A	#N/A
Gene	Ingersoll	TPM	TopHat2	IsoEM	Ballgown	0.342092	0.243876	63	213	#N/A	#N/A	#N/A	#N/A	#N/A	#N/A	#N/A	#N/A
Gene	Wong	TPM	TopHat2	IsoEM	Ballgown	0.315523	0.280781	58	215	#N/A	#N/A	#N/A	#N/A	#N/A	#N/A	#N/A	#N/A
Transcript	Average	TPM	TopHat2	IsoEM	Ballgown	0.322907	0.243946	9	227	#N/A	#N/A	#N/A	#N/A	#N/A	#N/A	#N/A	#N/A
Transcript	Frankenberger	TPM	TopHat2	IsoEM	Ballgown	0.373098	0.218694	8	225	#N/A	#N/A	#N/A	#N/A	#N/A	#N/A	#N/A	#N/A
Transcript	Haniffa	TPM	TopHat2	IsoEM	Ballgown	0.210591	0.290323	19	227	#N/A	#N/A	#N/A	#N/A	#N/A	#N/A	#N/A	#N/A
Transcript	Ingersoll	TPM	TopHat2	IsoEM	Ballgown	0.370055	0.21902	8	225	#N/A	#N/A	#N/A	#N/A	#N/A	#N/A	#N/A	#N/A
Transcript	Wong	TPM	TopHat2	IsoEM	Ballgown	0.337884	0.247748	10	226	#N/A	#N/A	#N/A	#N/A	#N/A	#N/A	#N/A	#N/A
Gene	Average	Counts	Kallisto	Kallisto	Ballgown	0.301137	0.30337	60	171	#N/A	#N/A	0.301137	0.30337	#N/A	#N/A	60	171
Gene	Frankenberger	Counts	Kallisto	Kallisto	Ballgown	0.346295	0.270068	63	175	#N/A	#N/A	#N/A	#N/A	#N/A	#N/A	#N/A	#N/A
Gene	Haniffa	Counts	Kallisto	Kallisto	Ballgown	0.203	0.367572	57	144	#N/A	#N/A	#N/A	#N/A	#N/A	#N/A	#N/A	#N/A
Gene	Ingersoll	Counts	Kallisto	Kallisto	Ballgown	0.34355	0.270533	59	173	#N/A	#N/A	#N/A	#N/A	#N/A	#N/A	#N/A	#N/A
Gene	Wong	Counts	Kallisto	Kallisto	Ballgown	0.311702	0.305305	66	181	#N/A	#N/A	#N/A	#N/A	#N/A	#N/A	#N/A	#N/A
Transcript	Average	Counts	Kallisto	Kallisto	Ballgown	0.284062	0.352029	69	128	#N/A	#N/A	#N/A	#N/A	#N/A	#N/A	#N/A	#N/A
Transcript	Frankenberger	Counts	Kallisto	Kallisto	Ballgown	0.328767	0.316803	71	137	#N/A	#N/A	#N/A	#N/A	#N/A	#N/A	#N/A	#N/A
Transcript	Haniffa	Counts	Kallisto	Kallisto	Ballgown	0.18705	0.419355	68	121	#N/A	#N/A	#N/A	#N/A	#N/A	#N/A	#N/A	#N/A
Transcript	Ingersoll	Counts	Kallisto	Kallisto	Ballgown	0.329508	0.320605	67	132	#N/A	#N/A	#N/A	#N/A	#N/A	#N/A	#N/A	#N/A
Transcript	Wong	Counts	Kallisto	Kallisto	Ballgown	0.290924	0.351351	74	134	#N/A	#N/A	#N/A	#N/A	#N/A	#N/A	#N/A	#N/A
Gene	Average	TPM	Kallisto	Kallisto	Ballgown	0.289162	0.310111	84	154	#N/A	#N/A	0.289162	0.310111	#N/A	#N/A	84	154
Gene	Frankenberger	TPM	Kallisto	Kallisto	Ballgown	0.335907	0.279344	77	156	#N/A	#N/A	#N/A	#N/A	#N/A	#N/A	#N/A	#N/A
Gene	Haniffa	TPM	Kallisto	Kallisto	Ballgown	0.190455	0.36927	88	141	#N/A	#N/A	#N/A	#N/A	#N/A	#N/A	#N/A	#N/A
Gene	Ingersoll	TPM	Kallisto	Kallisto	Ballgown	0.329901	0.277017	85	162	#N/A	#N/A	#N/A	#N/A	#N/A	#N/A	#N/A	#N/A
Gene	Wong	TPM	Kallisto	Kallisto	Ballgown	0.300382	0.314815	96	156	#N/A	#N/A	#N/A	#N/A	#N/A	#N/A	#N/A	#N/A
Transcript	Average	TPM	Kallisto	Kallisto	Ballgown	0.30069	0.306043	36	178	#N/A	#N/A	#N/A	#N/A	#N/A	#N/A	#N/A	#N/A
Transcript	Frankenberger	TPM	Kallisto	Kallisto	Ballgown	0.349228	0.274349	32	176	#N/A	#N/A	#N/A	#N/A	#N/A	#N/A	#N/A	#N/A
Transcript	Haniffa	TPM	Kallisto	Kallisto	Ballgown	0.203053	0.372666	31	164	#N/A	#N/A	#N/A	#N/A	#N/A	#N/A	#N/A	#N/A
Transcript	Ingersoll	TPM	Kallisto	Kallisto	Ballgown	0.346503	0.274856	35	178	#N/A	#N/A	#N/A	#N/A	#N/A	#N/A	#N/A	#N/A
Transcript	Wong	TPM	Kallisto	Kallisto	Ballgown	0.303976	0.302302	54	181	#N/A	#N/A	#N/A	#N/A	#N/A	#N/A	#N/A	#N/A
Gene	Average	Counts	Bowtie2	RSEM	Ballgown	0.316287	0.287658	32	204	#N/A	#N/A	0.316287	0.287658	#N/A	#N/A	32	204
Gene	Frankenberger	Counts	Bowtie2	RSEM	Ballgown	0.363544	0.254727	30	204	#N/A	#N/A	#N/A	#N/A	#N/A	#N/A	#N/A	#N/A
Gene	Haniffa	Counts	Bowtie2	RSEM	Ballgown	0.21447	0.352292	33	188	#N/A	#N/A	#N/A	#N/A	#N/A	#N/A	#N/A	#N/A
Gene	Ingersoll	Counts	Bowtie2	RSEM	Ballgown	0.35947	0.254323	32	204	#N/A	#N/A	#N/A	#N/A	#N/A	#N/A	#N/A	#N/A
Gene	Wong	Counts	Bowtie2	RSEM	Ballgown	0.327664	0.289289	36	206	#N/A	#N/A	#N/A	#N/A	#N/A	#N/A	#N/A	#N/A
Transcript	Average	Counts	Bowtie2	RSEM	Ballgown	0.291464	0.327885	60	152	#N/A	#N/A	#N/A	#N/A	#N/A	#N/A	#N/A	#N/A
Transcript	Frankenberger	Counts	Bowtie2	RSEM	Ballgown	0.341513	0.297895	49	151	#N/A	#N/A	#N/A	#N/A	#N/A	#N/A	#N/A	#N/A
Transcript	Haniffa	Counts	Bowtie2	RSEM	Ballgown	0.191701	0.39219	62	148	#N/A	#N/A	#N/A	#N/A	#N/A	#N/A	#N/A	#N/A
Transcript	Ingersoll	Counts	Bowtie2	RSEM	Ballgown	0.339059	0.298631	51	152	#N/A	#N/A	#N/A	#N/A	#N/A	#N/A	#N/A	#N/A
Transcript	Wong	Counts	Bowtie2	RSEM	Ballgown	0.293582	0.322823	67	158	#N/A	#N/A	#N/A	#N/A	#N/A	#N/A	#N/A	#N/A
Gene	Average	FPKM	Bowtie2	RSEM	Ballgown	0.301672	0.311312	59	151	#N/A	#N/A	0.301672	0.311312	#N/A	#N/A	59	151
Gene	Frankenberger	FPKM	Bowtie2	RSEM	Ballgown	0.350336	0.279344	56	152	#N/A	#N/A	#N/A	#N/A	#N/A	#N/A	#N/A	#N/A
Gene	Haniffa	FPKM	Bowtie2	RSEM	Ballgown	0.200544	0.375212	65	137	#N/A	#N/A	#N/A	#N/A	#N/A	#N/A	#N/A	#N/A
Gene	Ingersoll	FPKM	Bowtie2	RSEM	Ballgown	0.344519	0.277378	57	161	#N/A	#N/A	#N/A	#N/A	#N/A	#N/A	#N/A	#N/A
Gene	Wong	FPKM	Bowtie2	RSEM	Ballgown	0.311288	0.313313	67	161	#N/A	#N/A	#N/A	#N/A	#N/A	#N/A	#N/A	#N/A
Transcript	Average	FPKM	Bowtie2	RSEM	Ballgown	0.296568	0.30701	47	176	#N/A	#N/A	#N/A	#N/A	#N/A	#N/A	#N/A	#N/A
Transcript	Frankenberger	FPKM	Bowtie2	RSEM	Ballgown	0.340635	0.271852	50	181	#N/A	#N/A	#N/A	#N/A	#N/A	#N/A	#N/A	#N/A
Transcript	Haniffa	FPKM	Bowtie2	RSEM	Ballgown	0.199909	0.372666	40	165	#N/A	#N/A	#N/A	#N/A	#N/A	#N/A	#N/A	#N/A
Transcript	Ingersoll	FPKM	Bowtie2	RSEM	Ballgown	0.341529	0.275216	46	176	#N/A	#N/A	#N/A	#N/A	#N/A	#N/A	#N/A	#N/A
Transcript	Wong	FPKM	Bowtie2	RSEM	Ballgown	0.304198	0.308308	53	175	#N/A	#N/A	#N/A	#N/A	#N/A	#N/A	#N/A	#N/A
Gene	Average	TPM	Bowtie2	RSEM	Ballgown	0.305805	0.295341	54	189	#N/A	#N/A	0.305805	0.295341	#N/A	#N/A	54	189
Gene	Frankenberger	TPM	Bowtie2	RSEM	Ballgown	0.355746	0.266143	46	184	#N/A	#N/A	#N/A	#N/A	#N/A	#N/A	#N/A	#N/A
Gene	Haniffa	TPM	Bowtie2	RSEM	Ballgown	0.200677	0.352292	63	186	#N/A	#N/A	#N/A	#N/A	#N/A	#N/A	#N/A	#N/A
Gene	Ingersoll	TPM	Bowtie2	RSEM	Ballgown	0.350978	0.26513	47	183	#N/A	#N/A	#N/A	#N/A	#N/A	#N/A	#N/A	#N/A
Gene	Wong	TPM	Bowtie2	RSEM	Ballgown	0.315817	0.297798	57	192	#N/A	#N/A	#N/A	#N/A	#N/A	#N/A	#N/A	#N/A
Transcript	Average	TPM	Bowtie2	RSEM	Ballgown	0.314598	0.28238	18	202	#N/A	#N/A	#N/A	#N/A	#N/A	#N/A	#N/A	#N/A
Transcript	Frankenberger	TPM	Bowtie2	RSEM	Ballgown	0.363024	0.250089	15	206	#N/A	#N/A	#N/A	#N/A	#N/A	#N/A	#N/A	#N/A
Transcript	Haniffa	TPM	Bowtie2	RSEM	Ballgown	0.214061	0.34635	14	191	#N/A	#N/A	#N/A	#N/A	#N/A	#N/A	#N/A	#N/A
Transcript	Ingersoll	TPM	Bowtie2	RSEM	Ballgown	0.361989	0.251801	15	202	#N/A	#N/A	#N/A	#N/A	#N/A	#N/A	#N/A	#N/A
Transcript	Wong	TPM	Bowtie2	RSEM	Ballgown	0.319318	0.281281	23	208	#N/A	#N/A	#N/A	#N/A	#N/A	#N/A	#N/A	#N/A
Gene	Average	Counts	STAR	RSEM	Ballgown	0.319198	0.290523	27	195	#N/A	#N/A	0.319198	0.290523	#N/A	#N/A	27	195
Gene	Frankenberger	Counts	STAR	RSEM	Ballgown	0.364329	0.255797	29	202	#N/A	#N/A	#N/A	#N/A	#N/A	#N/A	#N/A	#N/A
Gene	Haniffa	Counts	STAR	RSEM	Ballgown	0.214249	0.352292	34	187	#N/A	#N/A	#N/A	#N/A	#N/A	#N/A	#N/A	#N/A
Gene	Ingersoll	Counts	STAR	RSEM	Ballgown	0.362805	0.257205	27	199	#N/A	#N/A	#N/A	#N/A	#N/A	#N/A	#N/A	#N/A
Gene	Wong	Counts	STAR	RSEM	Ballgown	0.335407	0.296797	28	194	#N/A	#N/A	#N/A	#N/A	#N/A	#N/A	#N/A	#N/A
Transcript	Average	Counts	STAR	RSEM	Ballgown	0.301568	0.312281	34	167	#N/A	#N/A	#N/A	#N/A	#N/A	#N/A	#N/A	#N/A
Transcript	Frankenberger	Counts	STAR	RSEM	Ballgown	0.34831	0.279344	36	170	#N/A	#N/A	#N/A	#N/A	#N/A	#N/A	#N/A	#N/A
Transcript	Haniffa	Counts	STAR	RSEM	Ballgown	0.200542	0.37691	36	160	#N/A	#N/A	#N/A	#N/A	#N/A	#N/A	#N/A	#N/A
Transcript	Ingersoll	Counts	STAR	RSEM	Ballgown	0.34831	0.282061	33	168	#N/A	#N/A	#N/A	#N/A	#N/A	#N/A	#N/A	#N/A
Transcript	Wong	Counts	STAR	RSEM	Ballgown	0.309109	0.310811	42	173	#N/A	#N/A	#N/A	#N/A	#N/A	#N/A	#N/A	#N/A
Gene	Average	FPKM	STAR	RSEM	Ballgown	0.311976	0.313021	38	144	#N/A	#N/A	0.311976	0.313021	#N/A	#N/A	38	144
Gene	Frankenberger	FPKM	STAR	RSEM	Ballgown	0.360331	0.279344	36	153	#N/A	#N/A	#N/A	#N/A	#N/A	#N/A	#N/A	#N/A
Gene	Haniffa	FPKM	STAR	RSEM	Ballgown	0.208801	0.378608	43	131	#N/A	#N/A	#N/A	#N/A	#N/A	#N/A	#N/A	#N/A
Gene	Ingersoll	FPKM	STAR	RSEM	Ballgown	0.35619	0.278818	35	156	#N/A	#N/A	#N/A	#N/A	#N/A	#N/A	#N/A	#N/A
Gene	Wong	FPKM	STAR	RSEM	Ballgown	0.322581	0.315315	46	155	#N/A	#N/A	#N/A	#N/A	#N/A	#N/A	#N/A	#N/A
Transcript	Average	FPKM	STAR	RSEM	Ballgown	0.304684	0.30064	27	183	#N/A	#N/A	#N/A	#N/A	#N/A	#N/A	#N/A	#N/A
Transcript	Frankenberger	FPKM	STAR	RSEM	Ballgown	0.349154	0.265073	33	186	#N/A	#N/A	#N/A	#N/A	#N/A	#N/A	#N/A	#N/A
Transcript	Haniffa	FPKM	STAR	RSEM	Ballgown	0.205336	0.365874	24	176	#N/A	#N/A	#N/A	#N/A	#N/A	#N/A	#N/A	#N/A
Transcript	Ingersoll	FPKM	STAR	RSEM	Ballgown	0.351974	0.269813	23	185	#N/A	#N/A	#N/A	#N/A	#N/A	#N/A	#N/A	#N/A
Transcript	Wong	FPKM	STAR	RSEM	Ballgown	0.312273	0.301802	30	182	#N/A	#N/A	#N/A	#N/A	#N/A	#N/A	#N/A	#N/A
Gene	Average	TPM	STAR	RSEM	Ballgown	0.311594	0.303023	40	172	#N/A	#N/A	0.311594	0.303023	#N/A	#N/A	40	172
Gene	Frankenberger	TPM	STAR	RSEM	Ballgown	0.359753	0.270425	37	173	#N/A	#N/A	#N/A	#N/A	#N/A	#N/A	#N/A	#N/A
Gene	Haniffa	TPM	STAR	RSEM	Ballgown	0.206166	0.363328	45	159	#N/A	#N/A	#N/A	#N/A	#N/A	#N/A	#N/A	#N/A
Gene	Ingersoll	TPM	STAR	RSEM	Ballgown	0.356431	0.270533	34	174	#N/A	#N/A	#N/A	#N/A	#N/A	#N/A	#N/A	#N/A
Gene	Wong	TPM	STAR	RSEM	Ballgown	0.324025	0.307808	41	173	#N/A	#N/A	#N/A	#N/A	#N/A	#N/A	#N/A	#N/A
Transcript	Average	TPM	STAR	RSEM	Ballgown	0.310426	0.288521	22	192	#N/A	#N/A	#N/A	#N/A	#N/A	#N/A	#N/A	#N/A
Transcript	Frankenberger	TPM	STAR	RSEM	Ballgown	0.355966	0.25437	22	193	#N/A	#N/A	#N/A	#N/A	#N/A	#N/A	#N/A	#N/A
Transcript	Haniffa	TPM	STAR	RSEM	Ballgown	0.21042	0.353141	20	187	#N/A	#N/A	#N/A	#N/A	#N/A	#N/A	#N/A	#N/A
Transcript	Ingersoll	TPM	STAR	RSEM	Ballgown	0.357963	0.258285	18	193	#N/A	#N/A	#N/A	#N/A	#N/A	#N/A	#N/A	#N/A
Transcript	Wong	TPM	STAR	RSEM	Ballgown	0.317355	0.288288	24	199	#N/A	#N/A	#N/A	#N/A	#N/A	#N/A	#N/A	#N/A
Gene	Average	FPKM	Bowtie2	rSeq	Ballgown	0.302995	0.318128	57	134	#N/A	#N/A	0.302995	0.318128	#N/A	#N/A	57	134
Gene	Frankenberger	FPKM	Bowtie2	rSeq	Ballgown	0.350461	0.284695	54	141	#N/A	#N/A	#N/A	#N/A	#N/A	#N/A	#N/A	#N/A
Gene	Haniffa	FPKM	Bowtie2	rSeq	Ballgown	0.202515	0.382852	58	124	#N/A	#N/A	#N/A	#N/A	#N/A	#N/A	#N/A	#N/A
Gene	Ingersoll	FPKM	Bowtie2	rSeq	Ballgown	0.345191	0.283141	55	145	#N/A	#N/A	#N/A	#N/A	#N/A	#N/A	#N/A	#N/A
Gene	Wong	FPKM	Bowtie2	rSeq	Ballgown	0.313812	0.321822	62	138	#N/A	#N/A	#N/A	#N/A	#N/A	#N/A	#N/A	#N/A
Gene	Average	FPKM	HISAT2	rSeq	Ballgown	0.301923	0.305189	58	165	#N/A	#N/A	0.301923	0.305189	#N/A	#N/A	58	165
Gene	Frankenberger	FPKM	HISAT2	rSeq	Ballgown	0.350869	0.273635	53	168	#N/A	#N/A	#N/A	#N/A	#N/A	#N/A	#N/A	#N/A
Gene	Haniffa	FPKM	HISAT2	rSeq	Ballgown	0.201579	0.368421	61	143	#N/A	#N/A	#N/A	#N/A	#N/A	#N/A	#N/A	#N/A
Gene	Ingersoll	FPKM	HISAT2	rSeq	Ballgown	0.344007	0.270893	58	172	#N/A	#N/A	#N/A	#N/A	#N/A	#N/A	#N/A	#N/A
Gene	Wong	FPKM	HISAT2	rSeq	Ballgown	0.311235	0.307808	68	174	#N/A	#N/A	#N/A	#N/A	#N/A	#N/A	#N/A	#N/A
Gene	Average	FPKM	Kallisto	rSeq	Ballgown	0.289361	0.335696	83	116	#N/A	#N/A	0.289361	0.335696	#N/A	#N/A	83	116
Gene	Frankenberger	FPKM	Kallisto	rSeq	Ballgown	0.33439	0.301106	83	119	#N/A	#N/A	#N/A	#N/A	#N/A	#N/A	#N/A	#N/A
Gene	Haniffa	FPKM	Kallisto	rSeq	Ballgown	0.191212	0.398981	85	109	#N/A	#N/A	#N/A	#N/A	#N/A	#N/A	#N/A	#N/A
Gene	Ingersoll	FPKM	Kallisto	rSeq	Ballgown	0.329239	0.299352	88	122	#N/A	#N/A	#N/A	#N/A	#N/A	#N/A	#N/A	#N/A
Gene	Wong	FPKM	Kallisto	rSeq	Ballgown	0.302603	0.343343	87	116	#N/A	#N/A	#N/A	#N/A	#N/A	#N/A	#N/A	#N/A
Gene	Average	FPKM	SeqMap	rSeq	Ballgown	0.299832	0.31737	67	135	#N/A	#N/A	0.299832	0.31737	#N/A	#N/A	67	135
Gene	Frankenberger	FPKM	SeqMap	rSeq	Ballgown	0.346672	0.284338	62	144	#N/A	#N/A	#N/A	#N/A	#N/A	#N/A	#N/A	#N/A
Gene	Haniffa	FPKM	SeqMap	rSeq	Ballgown	0.198667	0.379457	69	128	#N/A	#N/A	#N/A	#N/A	#N/A	#N/A	#N/A	#N/A
Gene	Ingersoll	FPKM	SeqMap	rSeq	Ballgown	0.342758	0.283862	62	142	#N/A	#N/A	#N/A	#N/A	#N/A	#N/A	#N/A	#N/A
Gene	Wong	FPKM	SeqMap	rSeq	Ballgown	0.311229	0.321822	69	139	#N/A	#N/A	#N/A	#N/A	#N/A	#N/A	#N/A	#N/A
Gene	Average	FPKM	STAR	rSeq	Ballgown	0.309826	0.320192	44	130	#N/A	#N/A	0.309826	0.320192	#N/A	#N/A	44	130
Gene	Frankenberger	FPKM	STAR	rSeq	Ballgown	0.355069	0.283625	48	147	#N/A	#N/A	#N/A	#N/A	#N/A	#N/A	#N/A	#N/A
Gene	Haniffa	FPKM	STAR	rSeq	Ballgown	0.208124	0.387097	44	119	#N/A	#N/A	#N/A	#N/A	#N/A	#N/A	#N/A	#N/A
Gene	Ingersoll	FPKM	STAR	rSeq	Ballgown	0.352389	0.284222	44	141	#N/A	#N/A	#N/A	#N/A	#N/A	#N/A	#N/A	#N/A
Gene	Wong	FPKM	STAR	rSeq	Ballgown	0.32372	0.325826	42	130	#N/A	#N/A	#N/A	#N/A	#N/A	#N/A	#N/A	#N/A
Gene	Average	Counts	Sailfish	Sailfish	Ballgown	0.306205	0.29236	53	192	#N/A	#N/A	0.306205	0.29236	#N/A	#N/A	53	192
Gene	Frankenberger	Counts	Sailfish	Sailfish	Ballgown	0.351861	0.259722	52	193	#N/A	#N/A	#N/A	#N/A	#N/A	#N/A	#N/A	#N/A
Gene	Haniffa	Counts	Sailfish	Sailfish	Ballgown	0.205103	0.354839	48	178	#N/A	#N/A	#N/A	#N/A	#N/A	#N/A	#N/A	#N/A
Gene	Ingersoll	Counts	Sailfish	Sailfish	Ballgown	0.348961	0.260086	53	191	#N/A	#N/A	#N/A	#N/A	#N/A	#N/A	#N/A	#N/A
Gene	Wong	Counts	Sailfish	Sailfish	Ballgown	0.318896	0.294795	54	197	#N/A	#N/A	#N/A	#N/A	#N/A	#N/A	#N/A	#N/A
Transcript	Average	Counts	Sailfish	Sailfish	Ballgown	0.275699	0.368714	89	116	#N/A	#N/A	#N/A	#N/A	#N/A	#N/A	#N/A	#N/A
Transcript	Frankenberger	Counts	Sailfish	Sailfish	Ballgown	0.321416	0.333571	88	117	#N/A	#N/A	#N/A	#N/A	#N/A	#N/A	#N/A	#N/A
Transcript	Haniffa	Counts	Sailfish	Sailfish	Ballgown	0.179756	0.437182	84	109	#N/A	#N/A	#N/A	#N/A	#N/A	#N/A	#N/A	#N/A
Transcript	Ingersoll	Counts	Sailfish	Sailfish	Ballgown	0.320385	0.335735	86	116	#N/A	#N/A	#N/A	#N/A	#N/A	#N/A	#N/A	#N/A
Transcript	Wong	Counts	Sailfish	Sailfish	Ballgown	0.281238	0.368368	101	118	#N/A	#N/A	#N/A	#N/A	#N/A	#N/A	#N/A	#N/A
Gene	Average	TPM	Sailfish	Sailfish	Ballgown	0.291768	0.306718	77	161	#N/A	#N/A	0.291768	0.306718	#N/A	#N/A	77	161
Gene	Frankenberger	TPM	Sailfish	Sailfish	Ballgown	0.335818	0.273279	79	169	#N/A	#N/A	#N/A	#N/A	#N/A	#N/A	#N/A	#N/A
Gene	Haniffa	TPM	Sailfish	Sailfish	Ballgown	0.192342	0.366723	80	150	#N/A	#N/A	#N/A	#N/A	#N/A	#N/A	#N/A	#N/A
Gene	Ingersoll	TPM	Sailfish	Sailfish	Ballgown	0.33231	0.273055	75	169	#N/A	#N/A	#N/A	#N/A	#N/A	#N/A	#N/A	#N/A
Gene	Wong	TPM	Sailfish	Sailfish	Ballgown	0.306601	0.313814	80	158	#N/A	#N/A	#N/A	#N/A	#N/A	#N/A	#N/A	#N/A
Transcript	Average	TPM	Sailfish	Sailfish	Ballgown	0.300593	0.321257	37	158	#N/A	#N/A	#N/A	#N/A	#N/A	#N/A	#N/A	#N/A
Transcript	Frankenberger	TPM	Sailfish	Sailfish	Ballgown	0.344991	0.285052	41	162	#N/A	#N/A	#N/A	#N/A	#N/A	#N/A	#N/A	#N/A
Transcript	Haniffa	TPM	Sailfish	Sailfish	Ballgown	0.199824	0.386248	41	152	#N/A	#N/A	#N/A	#N/A	#N/A	#N/A	#N/A	#N/A
Transcript	Ingersoll	TPM	Sailfish	Sailfish	Ballgown	0.346287	0.288905	36	160	#N/A	#N/A	#N/A	#N/A	#N/A	#N/A	#N/A	#N/A
Transcript	Wong	TPM	Sailfish	Sailfish	Ballgown	0.311271	0.324825	33	155	#N/A	#N/A	#N/A	#N/A	#N/A	#N/A	#N/A	#N/A
Gene	Average	Counts	HISAT2	Salmon	Ballgown	0.311476	0.277535	41	211	#N/A	#N/A	0.311476	0.277535	#N/A	#N/A	41	211
Gene	Frankenberger	Counts	HISAT2	Salmon	Ballgown	0.357478	0.244738	43	214	#N/A	#N/A	#N/A	#N/A	#N/A	#N/A	#N/A	#N/A
Gene	Haniffa	Counts	HISAT2	Salmon	Ballgown	0.212665	0.342105	37	203	#N/A	#N/A	#N/A	#N/A	#N/A	#N/A	#N/A	#N/A
Gene	Ingersoll	Counts	HISAT2	Salmon	Ballgown	0.352267	0.243516	45	214	#N/A	#N/A	#N/A	#N/A	#N/A	#N/A	#N/A	#N/A
Gene	Wong	Counts	HISAT2	Salmon	Ballgown	0.323495	0.27978	44	217	#N/A	#N/A	#N/A	#N/A	#N/A	#N/A	#N/A	#N/A
Transcript	Average	Counts	HISAT2	Salmon	Ballgown	0.291985	0.322184	59	157	#N/A	#N/A	#N/A	#N/A	#N/A	#N/A	#N/A	#N/A
Transcript	Frankenberger	Counts	HISAT2	Salmon	Ballgown	0.342917	0.293614	46	157	#N/A	#N/A	#N/A	#N/A	#N/A	#N/A	#N/A	#N/A
Transcript	Haniffa	Counts	HISAT2	Salmon	Ballgown	0.192649	0.387097	58	151	#N/A	#N/A	#N/A	#N/A	#N/A	#N/A	#N/A	#N/A
Transcript	Ingersoll	Counts	HISAT2	Salmon	Ballgown	0.33625	0.290706	57	159	#N/A	#N/A	#N/A	#N/A	#N/A	#N/A	#N/A	#N/A
Transcript	Wong	Counts	HISAT2	Salmon	Ballgown	0.296123	0.317317	64	167	#N/A	#N/A	#N/A	#N/A	#N/A	#N/A	#N/A	#N/A
Gene	Average	TPM	HISAT2	Salmon	Ballgown	0.296244	0.286542	70	205	#N/A	#N/A	0.296244	0.286542	#N/A	#N/A	70	205
Gene	Frankenberger	TPM	HISAT2	Salmon	Ballgown	0.342898	0.255797	67	201	#N/A	#N/A	#N/A	#N/A	#N/A	#N/A	#N/A	#N/A
Gene	Haniffa	TPM	HISAT2	Salmon	Ballgown	0.19768	0.347199	70	194	#N/A	#N/A	#N/A	#N/A	#N/A	#N/A	#N/A	#N/A
Gene	Ingersoll	TPM	HISAT2	Salmon	Ballgown	0.335725	0.252882	70	206	#N/A	#N/A	#N/A	#N/A	#N/A	#N/A	#N/A	#N/A
Gene	Wong	TPM	HISAT2	Salmon	Ballgown	0.308675	0.29029	75	203	#N/A	#N/A	#N/A	#N/A	#N/A	#N/A	#N/A	#N/A
Transcript	Average	TPM	HISAT2	Salmon	Ballgown	0.305086	0.2733	26	212	#N/A	#N/A	#N/A	#N/A	#N/A	#N/A	#N/A	#N/A
Transcript	Frankenberger	TPM	HISAT2	Salmon	Ballgown	0.351728	0.243311	30	211	#N/A	#N/A	#N/A	#N/A	#N/A	#N/A	#N/A	#N/A
Transcript	Haniffa	TPM	HISAT2	Salmon	Ballgown	0.207874	0.336163	22	209	#N/A	#N/A	#N/A	#N/A	#N/A	#N/A	#N/A	#N/A
Transcript	Ingersoll	TPM	HISAT2	Salmon	Ballgown	0.350696	0.244957	27	211	#N/A	#N/A	#N/A	#N/A	#N/A	#N/A	#N/A	#N/A
Transcript	Wong	TPM	HISAT2	Salmon	Ballgown	0.310046	0.268769	36	214	#N/A	#N/A	#N/A	#N/A	#N/A	#N/A	#N/A	#N/A
Gene	Average	Counts	Kallisto	Salmon	Ballgown	0.300938	0.301331	61	175	#N/A	#N/A	0.300938	0.301331	#N/A	#N/A	61	175
Gene	Frankenberger	Counts	Kallisto	Salmon	Ballgown	0.345764	0.267927	65	178	#N/A	#N/A	#N/A	#N/A	#N/A	#N/A	#N/A	#N/A
Gene	Haniffa	Counts	Kallisto	Salmon	Ballgown	0.203966	0.366723	56	149	#N/A	#N/A	#N/A	#N/A	#N/A	#N/A	#N/A	#N/A
Gene	Ingersoll	Counts	Kallisto	Salmon	Ballgown	0.343002	0.268372	60	178	#N/A	#N/A	#N/A	#N/A	#N/A	#N/A	#N/A	#N/A
Gene	Wong	Counts	Kallisto	Salmon	Ballgown	0.31102	0.302302	70	186	#N/A	#N/A	#N/A	#N/A	#N/A	#N/A	#N/A	#N/A
Transcript	Average	Counts	Kallisto	Salmon	Ballgown	0.286261	0.339525	67	144	#N/A	#N/A	#N/A	#N/A	#N/A	#N/A	#N/A	#N/A
Transcript	Frankenberger	Counts	Kallisto	Salmon	Ballgown	0.331141	0.305387	67	145	#N/A	#N/A	#N/A	#N/A	#N/A	#N/A	#N/A	#N/A
Transcript	Haniffa	Counts	Kallisto	Salmon	Ballgown	0.188142	0.404075	67	134	#N/A	#N/A	#N/A	#N/A	#N/A	#N/A	#N/A	#N/A
Transcript	Ingersoll	Counts	Kallisto	Salmon	Ballgown	0.332689	0.309798	60	141	#N/A	#N/A	#N/A	#N/A	#N/A	#N/A	#N/A	#N/A
Transcript	Wong	Counts	Kallisto	Salmon	Ballgown	0.293074	0.338839	70	147	#N/A	#N/A	#N/A	#N/A	#N/A	#N/A	#N/A	#N/A
Gene	Average	TPM	Kallisto	Salmon	Ballgown	0.288906	0.316847	86	137	#N/A	#N/A	0.288906	0.316847	#N/A	#N/A	86	137
Gene	Frankenberger	TPM	Kallisto	Salmon	Ballgown	0.333473	0.283268	87	148	#N/A	#N/A	#N/A	#N/A	#N/A	#N/A	#N/A	#N/A
Gene	Haniffa	TPM	Kallisto	Salmon	Ballgown	0.191845	0.379457	82	129	#N/A	#N/A	#N/A	#N/A	#N/A	#N/A	#N/A	#N/A
Gene	Ingersoll	TPM	Kallisto	Salmon	Ballgown	0.328013	0.28134	91	150	#N/A	#N/A	#N/A	#N/A	#N/A	#N/A	#N/A	#N/A
Gene	Wong	TPM	Kallisto	Salmon	Ballgown	0.302293	0.323323	89	135	#N/A	#N/A	#N/A	#N/A	#N/A	#N/A	#N/A	#N/A
Transcript	Average	TPM	Kallisto	Salmon	Ballgown	0.295947	0.304654	49	180	#N/A	#N/A	#N/A	#N/A	#N/A	#N/A	#N/A	#N/A
Transcript	Frankenberger	TPM	Kallisto	Salmon	Ballgown	0.343049	0.272922	45	180	#N/A	#N/A	#N/A	#N/A	#N/A	#N/A	#N/A	#N/A
Transcript	Haniffa	TPM	Kallisto	Salmon	Ballgown	0.199634	0.370119	42	172	#N/A	#N/A	#N/A	#N/A	#N/A	#N/A	#N/A	#N/A
Transcript	Ingersoll	TPM	Kallisto	Salmon	Ballgown	0.340807	0.273775	48	180	#N/A	#N/A	#N/A	#N/A	#N/A	#N/A	#N/A	#N/A
Transcript	Wong	TPM	Kallisto	Salmon	Ballgown	0.300299	0.301802	59	183	#N/A	#N/A	#N/A	#N/A	#N/A	#N/A	#N/A	#N/A
Gene	Average	Counts	Salmon-FMD	Salmon	Ballgown	0.307408	0.289957	52	197	#N/A	#N/A	0.307408	0.289957	#N/A	#N/A	52	197
Gene	Frankenberger	Counts	Salmon-FMD	Salmon	Ballgown	0.355501	0.259365	47	194	#N/A	#N/A	#N/A	#N/A	#N/A	#N/A	#N/A	#N/A
Gene	Haniffa	Counts	Salmon-FMD	Salmon	Ballgown	0.204163	0.349745	54	193	#N/A	#N/A	#N/A	#N/A	#N/A	#N/A	#N/A	#N/A
Gene	Ingersoll	Counts	Salmon-FMD	Salmon	Ballgown	0.350122	0.257925	48	196	#N/A	#N/A	#N/A	#N/A	#N/A	#N/A	#N/A	#N/A
Gene	Wong	Counts	Salmon-FMD	Salmon	Ballgown	0.319847	0.292793	50	202	#N/A	#N/A	#N/A	#N/A	#N/A	#N/A	#N/A	#N/A
Transcript	Average	Counts	Salmon-FMD	Salmon	Ballgown	0.27567	0.375485	90	113	#N/A	#N/A	#N/A	#N/A	#N/A	#N/A	#N/A	#N/A
Transcript	Frankenberger	Counts	Salmon-FMD	Salmon	Ballgown	0.32348	0.34356	81	113	#N/A	#N/A	#N/A	#N/A	#N/A	#N/A	#N/A	#N/A
Transcript	Haniffa	Counts	Salmon-FMD	Salmon	Ballgown	0.175828	0.437182	95	110	#N/A	#N/A	#N/A	#N/A	#N/A	#N/A	#N/A	#N/A
Transcript	Ingersoll	Counts	Salmon-FMD	Salmon	Ballgown	0.322472	0.345821	77	112	#N/A	#N/A	#N/A	#N/A	#N/A	#N/A	#N/A	#N/A
Transcript	Wong	Counts	Salmon-FMD	Salmon	Ballgown	0.280899	0.375375	105	114	#N/A	#N/A	#N/A	#N/A	#N/A	#N/A	#N/A	#N/A
Gene	Average	TPM	Salmon-FMD	Salmon	Ballgown	0.293333	0.305632	76	164	#N/A	#N/A	0.293333	0.305632	#N/A	#N/A	76	164
Gene	Frankenberger	TPM	Salmon-FMD	Salmon	Ballgown	0.342001	0.276846	70	160	#N/A	#N/A	#N/A	#N/A	#N/A	#N/A	#N/A	#N/A
Gene	Haniffa	TPM	Salmon-FMD	Salmon	Ballgown	0.188477	0.358234	93	170	#N/A	#N/A	#N/A	#N/A	#N/A	#N/A	#N/A	#N/A
Gene	Ingersoll	TPM	Salmon-FMD	Salmon	Ballgown	0.33539	0.274135	71	165	#N/A	#N/A	#N/A	#N/A	#N/A	#N/A	#N/A	#N/A
Gene	Wong	TPM	Salmon-FMD	Salmon	Ballgown	0.307466	0.313313	76	160	#N/A	#N/A	#N/A	#N/A	#N/A	#N/A	#N/A	#N/A
Transcript	Average	TPM	Salmon-FMD	Salmon	Ballgown	0.298056	0.312903	42	165	#N/A	#N/A	#N/A	#N/A	#N/A	#N/A	#N/A	#N/A
Transcript	Frankenberger	TPM	Salmon-FMD	Salmon	Ballgown	0.344903	0.280057	42	168	#N/A	#N/A	#N/A	#N/A	#N/A	#N/A	#N/A	#N/A
Transcript	Haniffa	TPM	Salmon-FMD	Salmon	Ballgown	0.195536	0.371817	49	166	#N/A	#N/A	#N/A	#N/A	#N/A	#N/A	#N/A	#N/A
Transcript	Ingersoll	TPM	Salmon-FMD	Salmon	Ballgown	0.344464	0.282421	38	167	#N/A	#N/A	#N/A	#N/A	#N/A	#N/A	#N/A	#N/A
Transcript	Wong	TPM	Salmon-FMD	Salmon	Ballgown	0.307319	0.317317	48	169	#N/A	#N/A	#N/A	#N/A	#N/A	#N/A	#N/A	#N/A
Gene	Average	Counts	Salmon-Quasi	Salmon	Ballgown	0.304556	0.290889	55	194	#N/A	#N/A	0.304556	0.290889	#N/A	#N/A	55	194
Gene	Frankenberger	Counts	Salmon-Quasi	Salmon	Ballgown	0.350386	0.259008	55	196	#N/A	#N/A	#N/A	#N/A	#N/A	#N/A	#N/A	#N/A
Gene	Haniffa	Counts	Salmon-Quasi	Salmon	Ballgown	0.20206	0.349745	59	192	#N/A	#N/A	#N/A	#N/A	#N/A	#N/A	#N/A	#N/A
Gene	Ingersoll	Counts	Salmon-Quasi	Salmon	Ballgown	0.347008	0.259006	54	193	#N/A	#N/A	#N/A	#N/A	#N/A	#N/A	#N/A	#N/A
Gene	Wong	Counts	Salmon-Quasi	Salmon	Ballgown	0.31877	0.295796	55	195	#N/A	#N/A	#N/A	#N/A	#N/A	#N/A	#N/A	#N/A
Transcript	Average	Counts	Salmon-Quasi	Salmon	Ballgown	0.275373	0.365633	94	117	#N/A	#N/A	#N/A	#N/A	#N/A	#N/A	#N/A	#N/A
Transcript	Frankenberger	Counts	Salmon-Quasi	Salmon	Ballgown	0.320996	0.331074	91	120	#N/A	#N/A	#N/A	#N/A	#N/A	#N/A	#N/A	#N/A
Transcript	Haniffa	Counts	Salmon-Quasi	Salmon	Ballgown	0.178684	0.431239	87	113	#N/A	#N/A	#N/A	#N/A	#N/A	#N/A	#N/A	#N/A
Transcript	Ingersoll	Counts	Salmon-Quasi	Salmon	Ballgown	0.319613	0.332853	90	121	#N/A	#N/A	#N/A	#N/A	#N/A	#N/A	#N/A	#N/A
Transcript	Wong	Counts	Salmon-Quasi	Salmon	Ballgown	0.282199	0.367367	97	119	#N/A	#N/A	#N/A	#N/A	#N/A	#N/A	#N/A	#N/A
Gene	Average	TPM	Salmon-Quasi	Salmon	Ballgown	0.290407	0.305736	81	163	#N/A	#N/A	0.290407	0.305736	#N/A	#N/A	81	163
Gene	Frankenberger	TPM	Salmon-Quasi	Salmon	Ballgown	0.334501	0.272565	81	171	#N/A	#N/A	#N/A	#N/A	#N/A	#N/A	#N/A	#N/A
Gene	Haniffa	TPM	Salmon-Quasi	Salmon	Ballgown	0.191641	0.365874	84	153	#N/A	#N/A	#N/A	#N/A	#N/A	#N/A	#N/A	#N/A
Gene	Ingersoll	TPM	Salmon-Quasi	Salmon	Ballgown	0.331436	0.272695	77	170	#N/A	#N/A	#N/A	#N/A	#N/A	#N/A	#N/A	#N/A
Gene	Wong	TPM	Salmon-Quasi	Salmon	Ballgown	0.304051	0.311812	82	163	#N/A	#N/A	#N/A	#N/A	#N/A	#N/A	#N/A	#N/A
Transcript	Average	TPM	Salmon-Quasi	Salmon	Ballgown	0.29862	0.319754	41	159	#N/A	#N/A	#N/A	#N/A	#N/A	#N/A	#N/A	#N/A
Transcript	Frankenberger	TPM	Salmon-Quasi	Salmon	Ballgown	0.342537	0.283268	48	165	#N/A	#N/A	#N/A	#N/A	#N/A	#N/A	#N/A	#N/A
Transcript	Haniffa	TPM	Salmon-Quasi	Salmon	Ballgown	0.19921	0.385399	44	153	#N/A	#N/A	#N/A	#N/A	#N/A	#N/A	#N/A	#N/A
Transcript	Ingersoll	TPM	Salmon-Quasi	Salmon	Ballgown	0.342537	0.286023	42	163	#N/A	#N/A	#N/A	#N/A	#N/A	#N/A	#N/A	#N/A
Transcript	Wong	TPM	Salmon-Quasi	Salmon	Ballgown	0.310196	0.324324	34	156	#N/A	#N/A	#N/A	#N/A	#N/A	#N/A	#N/A	#N/A
Gene	Average	Counts	STAR	Salmon	Ballgown	0.317304	0.295397	30	188	#N/A	#N/A	0.317304	0.295397	#N/A	#N/A	30	188
Gene	Frankenberger	Counts	STAR	Salmon	Ballgown	0.362959	0.260792	32	190	#N/A	#N/A	#N/A	#N/A	#N/A	#N/A	#N/A	#N/A
Gene	Haniffa	Counts	STAR	Salmon	Ballgown	0.211877	0.357385	38	173	#N/A	#N/A	#N/A	#N/A	#N/A	#N/A	#N/A	#N/A
Gene	Ingersoll	Counts	STAR	Salmon	Ballgown	0.361966	0.262608	29	187	#N/A	#N/A	#N/A	#N/A	#N/A	#N/A	#N/A	#N/A
Gene	Wong	Counts	STAR	Salmon	Ballgown	0.332412	0.300801	31	189	#N/A	#N/A	#N/A	#N/A	#N/A	#N/A	#N/A	#N/A
Transcript	Average	Counts	STAR	Salmon	Ballgown	0.292346	0.352455	57	127	#N/A	#N/A	#N/A	#N/A	#N/A	#N/A	#N/A	#N/A
Transcript	Frankenberger	Counts	STAR	Salmon	Ballgown	0.340328	0.31823	52	133	#N/A	#N/A	#N/A	#N/A	#N/A	#N/A	#N/A	#N/A
Transcript	Haniffa	Counts	STAR	Salmon	Ballgown	0.194261	0.425297	54	117	#N/A	#N/A	#N/A	#N/A	#N/A	#N/A	#N/A	#N/A
Transcript	Ingersoll	Counts	STAR	Salmon	Ballgown	0.337276	0.318444	53	136	#N/A	#N/A	#N/A	#N/A	#N/A	#N/A	#N/A	#N/A
Transcript	Wong	Counts	STAR	Salmon	Ballgown	0.297517	0.347848	62	139	#N/A	#N/A	#N/A	#N/A	#N/A	#N/A	#N/A	#N/A
Gene	Average	TPM	STAR	Salmon	Ballgown	0.308477	0.307638	49	160	#N/A	#N/A	0.308477	0.307638	#N/A	#N/A	49	160
Gene	Frankenberger	TPM	STAR	Salmon	Ballgown	0.357637	0.276489	41	161	#N/A	#N/A	#N/A	#N/A	#N/A	#N/A	#N/A	#N/A
Gene	Haniffa	TPM	STAR	Salmon	Ballgown	0.201496	0.365874	62	151	#N/A	#N/A	#N/A	#N/A	#N/A	#N/A	#N/A	#N/A
Gene	Ingersoll	TPM	STAR	Salmon	Ballgown	0.35533	0.277378	38	159	#N/A	#N/A	#N/A	#N/A	#N/A	#N/A	#N/A	#N/A
Gene	Wong	TPM	STAR	Salmon	Ballgown	0.319444	0.310811	52	165	#N/A	#N/A	#N/A	#N/A	#N/A	#N/A	#N/A	#N/A
Transcript	Average	TPM	STAR	Salmon	Ballgown	0.304482	0.30722	28	175	#N/A	#N/A	#N/A	#N/A	#N/A	#N/A	#N/A	#N/A
Transcript	Frankenberger	TPM	STAR	Salmon	Ballgown	0.352644	0.273635	26	177	#N/A	#N/A	#N/A	#N/A	#N/A	#N/A	#N/A	#N/A
Transcript	Haniffa	TPM	STAR	Salmon	Ballgown	0.204072	0.374363	28	161	#N/A	#N/A	#N/A	#N/A	#N/A	#N/A	#N/A	#N/A
Transcript	Ingersoll	TPM	STAR	Salmon	Ballgown	0.351724	0.275576	25	174	#N/A	#N/A	#N/A	#N/A	#N/A	#N/A	#N/A	#N/A
Transcript	Wong	TPM	STAR	Salmon	Ballgown	0.309488	0.305305	41	178	#N/A	#N/A	#N/A	#N/A	#N/A	#N/A	#N/A	#N/A
Gene	Average	Counts	STAR	STAR	Ballgown	0.320835	0.289022	26	199	#N/A	#N/A	0.320835	0.289022	#N/A	#N/A	26	199
Gene	Frankenberger	Counts	STAR	STAR	Ballgown	0.365779	0.254727	28	206	#N/A	#N/A	#N/A	#N/A	#N/A	#N/A	#N/A	#N/A
Gene	Haniffa	Counts	STAR	STAR	Ballgown	0.215962	0.351443	30	190	#N/A	#N/A	#N/A	#N/A	#N/A	#N/A	#N/A	#N/A
Gene	Ingersoll	Counts	STAR	STAR	Ballgown	0.364242	0.256124	26	201	#N/A	#N/A	#N/A	#N/A	#N/A	#N/A	#N/A	#N/A
Gene	Wong	Counts	STAR	STAR	Ballgown	0.337356	0.293794	25	198	#N/A	#N/A	#N/A	#N/A	#N/A	#N/A	#N/A	#N/A
Gene	Average	Counts	HISAT2	Stringtie	Ballgown	0.339847	0.259544	19	227	#N/A	#N/A	0.339847	0.259544	#N/A	#N/A	19	227
Gene	Frankenberger	Counts	HISAT2	Stringtie	Ballgown	0.386683	0.225829	19	229	#N/A	#N/A	#N/A	#N/A	#N/A	#N/A	#N/A	#N/A
Gene	Haniffa	Counts	HISAT2	Stringtie	Ballgown	0.233782	0.324278	20	223	#N/A	#N/A	#N/A	#N/A	#N/A	#N/A	#N/A	#N/A
Gene	Ingersoll	Counts	HISAT2	Stringtie	Ballgown	0.385461	0.227305	18	228	#N/A	#N/A	#N/A	#N/A	#N/A	#N/A	#N/A	#N/A
Gene	Wong	Counts	HISAT2	Stringtie	Ballgown	0.35346	0.260761	20	229	#N/A	#N/A	#N/A	#N/A	#N/A	#N/A	#N/A	#N/A
Transcript	Average	Counts	HISAT2	Stringtie	Ballgown	0.330909	0.263698	6	218	#N/A	#N/A	#N/A	#N/A	#N/A	#N/A	#N/A	#N/A
Transcript	Frankenberger	Counts	HISAT2	Stringtie	Ballgown	0.378867	0.231538	6	219	#N/A	#N/A	#N/A	#N/A	#N/A	#N/A	#N/A	#N/A
Transcript	Haniffa	Counts	HISAT2	Stringtie	Ballgown	0.22287	0.324278	8	214	#N/A	#N/A	#N/A	#N/A	#N/A	#N/A	#N/A	#N/A
Transcript	Ingersoll	Counts	HISAT2	Stringtie	Ballgown	0.377116	0.232709	6	218	#N/A	#N/A	#N/A	#N/A	#N/A	#N/A	#N/A	#N/A
Transcript	Wong	Counts	HISAT2	Stringtie	Ballgown	0.344783	0.266266	7	215	#N/A	#N/A	#N/A	#N/A	#N/A	#N/A	#N/A	#N/A
Gene	Average	FPKM	HISAT2	Stringtie	Ballgown	0.317203	0.297858	31	183	#N/A	#N/A	0.317203	0.297858	#N/A	#N/A	31	183
Gene	Frankenberger	FPKM	HISAT2	Stringtie	Ballgown	0.366107	0.26436	26	187	#N/A	#N/A	#N/A	#N/A	#N/A	#N/A	#N/A	#N/A
Gene	Haniffa	FPKM	HISAT2	Stringtie	Ballgown	0.213718	0.365025	35	155	#N/A	#N/A	#N/A	#N/A	#N/A	#N/A	#N/A	#N/A
Gene	Ingersoll	FPKM	HISAT2	Stringtie	Ballgown	0.359684	0.262248	31	189	#N/A	#N/A	#N/A	#N/A	#N/A	#N/A	#N/A	#N/A
Gene	Wong	FPKM	HISAT2	Stringtie	Ballgown	0.329302	0.2998	34	190	#N/A	#N/A	#N/A	#N/A	#N/A	#N/A	#N/A	#N/A
Transcript	Average	FPKM	HISAT2	Stringtie	Ballgown	0.336899	0.24679	3	225	#N/A	#N/A	#N/A	#N/A	#N/A	#N/A	#N/A	#N/A
Transcript	Frankenberger	FPKM	HISAT2	Stringtie	Ballgown	0.384615	0.21584	3	226	#N/A	#N/A	#N/A	#N/A	#N/A	#N/A	#N/A	#N/A
Transcript	Haniffa	FPKM	HISAT2	Stringtie	Ballgown	0.227331	0.302207	4	221	#N/A	#N/A	#N/A	#N/A	#N/A	#N/A	#N/A	#N/A
Transcript	Ingersoll	FPKM	HISAT2	Stringtie	Ballgown	0.382708	0.216859	3	227	#N/A	#N/A	#N/A	#N/A	#N/A	#N/A	#N/A	#N/A
Transcript	Wong	FPKM	HISAT2	Stringtie	Ballgown	0.352941	0.252252	2	223	#N/A	#N/A	#N/A	#N/A	#N/A	#N/A	#N/A	#N/A
Gene	Average	TPM	HISAT2	Stringtie	Ballgown	0.317704	0.285442	29	206	#N/A	#N/A	0.317704	0.285442	#N/A	#N/A	29	206
Gene	Frankenberger	TPM	HISAT2	Stringtie	Ballgown	0.368557	0.255084	25	203	#N/A	#N/A	#N/A	#N/A	#N/A	#N/A	#N/A	#N/A
Gene	Haniffa	TPM	HISAT2	Stringtie	Ballgown	0.210363	0.344652	40	200	#N/A	#N/A	#N/A	#N/A	#N/A	#N/A	#N/A	#N/A
Gene	Ingersoll	TPM	HISAT2	Stringtie	Ballgown	0.362371	0.253242	28	205	#N/A	#N/A	#N/A	#N/A	#N/A	#N/A	#N/A	#N/A
Gene	Wong	TPM	HISAT2	Stringtie	Ballgown	0.329526	0.288789	33	207	#N/A	#N/A	#N/A	#N/A	#N/A	#N/A	#N/A	#N/A
Gene	Average	Counts	STAR	Stringtie	Ballgown	0.327472	0.280203	24	209	#N/A	#N/A	0.327472	0.280203	#N/A	#N/A	24	209
Gene	Frankenberger	Counts	STAR	Stringtie	Ballgown	0.376898	0.247949	23	208	#N/A	#N/A	#N/A	#N/A	#N/A	#N/A	#N/A	#N/A
Gene	Haniffa	Counts	STAR	Stringtie	Ballgown	0.21975	0.343803	25	202	#N/A	#N/A	#N/A	#N/A	#N/A	#N/A	#N/A	#N/A
Gene	Ingersoll	Counts	STAR	Stringtie	Ballgown	0.375271	0.24928	21	208	#N/A	#N/A	#N/A	#N/A	#N/A	#N/A	#N/A	#N/A
Gene	Wong	Counts	STAR	Stringtie	Ballgown	0.337969	0.27978	24	218	#N/A	#N/A	#N/A	#N/A	#N/A	#N/A	#N/A	#N/A
Transcript	Average	Counts	STAR	Stringtie	Ballgown	0.315903	0.27809	15	210	#N/A	#N/A	#N/A	#N/A	#N/A	#N/A	#N/A	#N/A
Transcript	Frankenberger	Counts	STAR	Stringtie	Ballgown	0.363061	0.245451	14	209	#N/A	#N/A	#N/A	#N/A	#N/A	#N/A	#N/A	#N/A
Transcript	Haniffa	Counts	STAR	Stringtie	Ballgown	0.213983	0.342954	15	200	#N/A	#N/A	#N/A	#N/A	#N/A	#N/A	#N/A	#N/A
Transcript	Ingersoll	Counts	STAR	Stringtie	Ballgown	0.359894	0.245677	16	208	#N/A	#N/A	#N/A	#N/A	#N/A	#N/A	#N/A	#N/A
Transcript	Wong	Counts	STAR	Stringtie	Ballgown	0.326675	0.278278	15	210	#N/A	#N/A	#N/A	#N/A	#N/A	#N/A	#N/A	#N/A
Gene	Average	FPKM	STAR	Stringtie	Ballgown	0.307459	0.303898	51	170	#N/A	#N/A	0.307459	0.303898	#N/A	#N/A	51	170
Gene	Frankenberger	FPKM	STAR	Stringtie	Ballgown	0.354869	0.270425	49	174	#N/A	#N/A	#N/A	#N/A	#N/A	#N/A	#N/A	#N/A
Gene	Haniffa	FPKM	STAR	Stringtie	Ballgown	0.205479	0.36927	47	142	#N/A	#N/A	#N/A	#N/A	#N/A	#N/A	#N/A	#N/A
Gene	Ingersoll	FPKM	STAR	Stringtie	Ballgown	0.349719	0.269092	51	176	#N/A	#N/A	#N/A	#N/A	#N/A	#N/A	#N/A	#N/A
Gene	Wong	FPKM	STAR	Stringtie	Ballgown	0.31977	0.306807	51	178	#N/A	#N/A	#N/A	#N/A	#N/A	#N/A	#N/A	#N/A
Transcript	Average	FPKM	STAR	Stringtie	Ballgown	0.335365	0.254503	4	220	#N/A	#N/A	#N/A	#N/A	#N/A	#N/A	#N/A	#N/A
Transcript	Frankenberger	FPKM	STAR	Stringtie	Ballgown	0.379246	0.219051	5	224	#N/A	#N/A	#N/A	#N/A	#N/A	#N/A	#N/A	#N/A
Transcript	Haniffa	FPKM	STAR	Stringtie	Ballgown	0.234637	0.320883	3	219	#N/A	#N/A	#N/A	#N/A	#N/A	#N/A	#N/A	#N/A
Transcript	Ingersoll	FPKM	STAR	Stringtie	Ballgown	0.378629	0.220821	4	224	#N/A	#N/A	#N/A	#N/A	#N/A	#N/A	#N/A	#N/A
Transcript	Wong	FPKM	STAR	Stringtie	Ballgown	0.348948	0.257257	5	221	#N/A	#N/A	#N/A	#N/A	#N/A	#N/A	#N/A	#N/A
Gene	Average	TPM	STAR	Stringtie	Ballgown	0.312606	0.295585	37	187	#N/A	#N/A	0.312606	0.295585	#N/A	#N/A	37	187
Gene	Frankenberger	TPM	STAR	Stringtie	Ballgown	0.363281	0.26543	31	185	#N/A	#N/A	#N/A	#N/A	#N/A	#N/A	#N/A	#N/A
Gene	Haniffa	TPM	STAR	Stringtie	Ballgown	0.204423	0.353141	53	183	#N/A	#N/A	#N/A	#N/A	#N/A	#N/A	#N/A	#N/A
Gene	Ingersoll	TPM	STAR	Stringtie	Ballgown	0.356445	0.262968	33	186	#N/A	#N/A	#N/A	#N/A	#N/A	#N/A	#N/A	#N/A
Gene	Wong	TPM	STAR	Stringtie	Ballgown	0.326276	0.300801	38	188	#N/A	#N/A	#N/A	#N/A	#N/A	#N/A	#N/A	#N/A
Gene	Average	Counts	TopHat2	Stringtie	Ballgown	0.319078	0.262958	28	225	#N/A	#N/A	0.319078	0.262958	#N/A	#N/A	28	225
Gene	Frankenberger	Counts	TopHat2	Stringtie	Ballgown	0.361127	0.228684	34	227	#N/A	#N/A	#N/A	#N/A	#N/A	#N/A	#N/A	#N/A
Gene	Haniffa	Counts	TopHat2	Stringtie	Ballgown	0.217564	0.325976	27	222	#N/A	#N/A	#N/A	#N/A	#N/A	#N/A	#N/A	#N/A
Gene	Ingersoll	Counts	TopHat2	Stringtie	Ballgown	0.361127	0.230908	30	225	#N/A	#N/A	#N/A	#N/A	#N/A	#N/A	#N/A	#N/A
Gene	Wong	Counts	TopHat2	Stringtie	Ballgown	0.336496	0.266266	27	225	#N/A	#N/A	#N/A	#N/A	#N/A	#N/A	#N/A	#N/A
Transcript	Average	Counts	TopHat2	Stringtie	Ballgown	0.306032	0.280814	24	206	#N/A	#N/A	#N/A	#N/A	#N/A	#N/A	#N/A	#N/A
Transcript	Frankenberger	Counts	TopHat2	Stringtie	Ballgown	0.35541	0.250803	23	204	#N/A	#N/A	#N/A	#N/A	#N/A	#N/A	#N/A	#N/A
Transcript	Haniffa	Counts	TopHat2	Stringtie	Ballgown	0.204453	0.342954	27	199	#N/A	#N/A	#N/A	#N/A	#N/A	#N/A	#N/A	#N/A
Transcript	Ingersoll	Counts	TopHat2	Stringtie	Ballgown	0.351871	0.25072	24	205	#N/A	#N/A	#N/A	#N/A	#N/A	#N/A	#N/A	#N/A
Transcript	Wong	Counts	TopHat2	Stringtie	Ballgown	0.312395	0.278779	29	209	#N/A	#N/A	#N/A	#N/A	#N/A	#N/A	#N/A	#N/A
Gene	Average	FPKM	TopHat2	Stringtie	Ballgown	0.288321	0.304612	90	166	#N/A	#N/A	0.288321	0.304612	#N/A	#N/A	90	166
Gene	Frankenberger	FPKM	TopHat2	Stringtie	Ballgown	0.336241	0.275062	76	166	#N/A	#N/A	#N/A	#N/A	#N/A	#N/A	#N/A	#N/A
Gene	Haniffa	FPKM	TopHat2	Stringtie	Ballgown	0.189344	0.365025	91	156	#N/A	#N/A	#N/A	#N/A	#N/A	#N/A	#N/A	#N/A
Gene	Ingersoll	FPKM	TopHat2	Stringtie	Ballgown	0.330571	0.273055	80	168	#N/A	#N/A	#N/A	#N/A	#N/A	#N/A	#N/A	#N/A
Gene	Wong	FPKM	TopHat2	Stringtie	Ballgown	0.297126	0.305305	101	182	#N/A	#N/A	#N/A	#N/A	#N/A	#N/A	#N/A	#N/A
Transcript	Average	FPKM	TopHat2	Stringtie	Ballgown	0.306889	0.266605	23	215	#N/A	#N/A	#N/A	#N/A	#N/A	#N/A	#N/A	#N/A
Transcript	Frankenberger	FPKM	TopHat2	Stringtie	Ballgown	0.35197	0.235819	27	216	#N/A	#N/A	#N/A	#N/A	#N/A	#N/A	#N/A	#N/A
Transcript	Haniffa	FPKM	TopHat2	Stringtie	Ballgown	0.203863	0.322581	29	216	#N/A	#N/A	#N/A	#N/A	#N/A	#N/A	#N/A	#N/A
Transcript	Ingersoll	FPKM	TopHat2	Stringtie	Ballgown	0.351438	0.237752	26	216	#N/A	#N/A	#N/A	#N/A	#N/A	#N/A	#N/A	#N/A
Transcript	Wong	FPKM	TopHat2	Stringtie	Ballgown	0.320285	0.27027	22	213	#N/A	#N/A	#N/A	#N/A	#N/A	#N/A	#N/A	#N/A
Gene	Average	TPM	TopHat2	Stringtie	Ballgown	0.297808	0.288644	68	202	#N/A	#N/A	0.297808	0.288644	#N/A	#N/A	68	202
Gene	Frankenberger	TPM	TopHat2	Stringtie	Ballgown	0.349025	0.261862	59	188	#N/A	#N/A	#N/A	#N/A	#N/A	#N/A	#N/A	#N/A
Gene	Haniffa	TPM	TopHat2	Stringtie	Ballgown	0.19511	0.345501	77	197	#N/A	#N/A	#N/A	#N/A	#N/A	#N/A	#N/A	#N/A
Gene	Ingersoll	TPM	TopHat2	Stringtie	Ballgown	0.340466	0.257925	64	197	#N/A	#N/A	#N/A	#N/A	#N/A	#N/A	#N/A	#N/A
Gene	Wong	TPM	TopHat2	Stringtie	Ballgown	0.306631	0.289289	79	204	#N/A	#N/A	#N/A	#N/A	#N/A	#N/A	#N/A	#N/A
Gene	Average	Counts	HISAT2	BitSeq	baySeq	0.191189	0.319944	256	131	#N/A	#N/A	0.191189	0.319944	#N/A	#N/A	256	131
Gene	Frankenberger	Counts	HISAT2	BitSeq	baySeq	0.226773	0.294328	256	127	#N/A	#N/A	#N/A	#N/A	#N/A	#N/A	#N/A	#N/A
Gene	Haniffa	Counts	HISAT2	BitSeq	baySeq	0.119093	0.370119	256	140	#N/A	#N/A	#N/A	#N/A	#N/A	#N/A	#N/A	#N/A
Gene	Ingersoll	Counts	HISAT2	BitSeq	baySeq	0.2232	0.292507	256	129	#N/A	#N/A	#N/A	#N/A	#N/A	#N/A	#N/A	#N/A
Gene	Wong	Counts	HISAT2	BitSeq	baySeq	0.195692	0.322823	256	136	#N/A	#N/A	#N/A	#N/A	#N/A	#N/A	#N/A	#N/A
Transcript	Average	Counts	HISAT2	BitSeq	baySeq	0.166646	0.729929	239	1	#N/A	#N/A	#N/A	#N/A	#N/A	#N/A	#N/A	#N/A
Transcript	Frankenberger	Counts	HISAT2	BitSeq	baySeq	0.202668	0.709954	239	1	#N/A	#N/A	#N/A	#N/A	#N/A	#N/A	#N/A	#N/A
Transcript	Haniffa	Counts	HISAT2	BitSeq	baySeq	0.093149	0.760611	239	1	#N/A	#N/A	#N/A	#N/A	#N/A	#N/A	#N/A	#N/A
Transcript	Ingersoll	Counts	HISAT2	BitSeq	baySeq	0.202261	0.715418	239	1	#N/A	#N/A	#N/A	#N/A	#N/A	#N/A	#N/A	#N/A
Transcript	Wong	Counts	HISAT2	BitSeq	baySeq	0.168506	0.733734	239	1	#N/A	#N/A	#N/A	#N/A	#N/A	#N/A	#N/A	#N/A
Gene	Average	Counts	Kallisto	BitSeq	baySeq	0.204696	0.321542	255	129	#N/A	#N/A	0.204696	0.321542	#N/A	#N/A	255	129
Gene	Frankenberger	Counts	Kallisto	BitSeq	baySeq	0.238907	0.290046	255	130	#N/A	#N/A	#N/A	#N/A	#N/A	#N/A	#N/A	#N/A
Gene	Haniffa	Counts	Kallisto	BitSeq	baySeq	0.132738	0.378608	251	130	#N/A	#N/A	#N/A	#N/A	#N/A	#N/A	#N/A	#N/A
Gene	Ingersoll	Counts	Kallisto	BitSeq	baySeq	0.235087	0.288184	255	131	#N/A	#N/A	#N/A	#N/A	#N/A	#N/A	#N/A	#N/A
Gene	Wong	Counts	Kallisto	BitSeq	baySeq	0.212053	0.329329	255	129	#N/A	#N/A	#N/A	#N/A	#N/A	#N/A	#N/A	#N/A
Transcript	Average	Counts	Kallisto	BitSeq	baySeq	0.172673	0.720392	238	2	#N/A	#N/A	#N/A	#N/A	#N/A	#N/A	#N/A	#N/A
Transcript	Frankenberger	Counts	Kallisto	BitSeq	baySeq	0.20965	0.700678	238	2	#N/A	#N/A	#N/A	#N/A	#N/A	#N/A	#N/A	#N/A
Transcript	Haniffa	Counts	Kallisto	BitSeq	baySeq	0.097097	0.749576	238	2	#N/A	#N/A	#N/A	#N/A	#N/A	#N/A	#N/A	#N/A
Transcript	Ingersoll	Counts	Kallisto	BitSeq	baySeq	0.210717	0.711095	238	2	#N/A	#N/A	#N/A	#N/A	#N/A	#N/A	#N/A	#N/A
Transcript	Wong	Counts	Kallisto	BitSeq	baySeq	0.173227	0.72022	238	2	#N/A	#N/A	#N/A	#N/A	#N/A	#N/A	#N/A	#N/A
Transcript	Average	Counts	HISAT2	eXpress	baySeq	0.268254	0.302328	112	182	#N/A	#N/A	#N/A	#N/A	#N/A	#N/A	#N/A	#N/A
Transcript	Frankenberger	Counts	HISAT2	eXpress	baySeq	0.313415	0.275062	113	175	#N/A	#N/A	#N/A	#N/A	#N/A	#N/A	#N/A	#N/A
Transcript	Haniffa	Counts	HISAT2	eXpress	baySeq	0.175104	0.358234	97	181	#N/A	#N/A	#N/A	#N/A	#N/A	#N/A	#N/A	#N/A
Transcript	Ingersoll	Counts	HISAT2	eXpress	baySeq	0.310569	0.275216	113	175	#N/A	#N/A	#N/A	#N/A	#N/A	#N/A	#N/A	#N/A
Transcript	Wong	Counts	HISAT2	eXpress	baySeq	0.273929	0.300801	124	185	#N/A	#N/A	#N/A	#N/A	#N/A	#N/A	#N/A	#N/A
Transcript	Average	Counts	Kallisto	eXpress	baySeq	0.265329	0.355863	121	125	#N/A	#N/A	#N/A	#N/A	#N/A	#N/A	#N/A	#N/A
Transcript	Frankenberger	Counts	Kallisto	eXpress	baySeq	0.310907	0.326436	120	124	#N/A	#N/A	#N/A	#N/A	#N/A	#N/A	#N/A	#N/A
Transcript	Haniffa	Counts	Kallisto	eXpress	baySeq	0.169923	0.413413	117	126	#N/A	#N/A	#N/A	#N/A	#N/A	#N/A	#N/A	#N/A
Transcript	Ingersoll	Counts	Kallisto	eXpress	baySeq	0.310567	0.329251	114	123	#N/A	#N/A	#N/A	#N/A	#N/A	#N/A	#N/A	#N/A
Transcript	Wong	Counts	Kallisto	eXpress	baySeq	0.26992	0.354354	139	130	#N/A	#N/A	#N/A	#N/A	#N/A	#N/A	#N/A	#N/A
Gene	Average	Counts	STAR	htseq	baySeq	0.281333	0.329634	108	122	#N/A	#N/A	0.281333	0.329634	#N/A	#N/A	108	122
Gene	Frankenberger	Counts	STAR	htseq	baySeq	0.326961	0.298965	103	121	#N/A	#N/A	#N/A	#N/A	#N/A	#N/A	#N/A	#N/A
Gene	Haniffa	Counts	STAR	htseq	baySeq	0.183682	0.387946	113	118	#N/A	#N/A	#N/A	#N/A	#N/A	#N/A	#N/A	#N/A
Gene	Ingersoll	Counts	STAR	htseq	baySeq	0.32579	0.300793	98	121	#N/A	#N/A	#N/A	#N/A	#N/A	#N/A	#N/A	#N/A
Gene	Wong	Counts	STAR	htseq	baySeq	0.288899	0.330831	134	127	#N/A	#N/A	#N/A	#N/A	#N/A	#N/A	#N/A	#N/A
Gene	Average	Counts	TopHat2	htseq	baySeq	0.260744	0.322791	192	128	#N/A	#N/A	0.260744	0.322791	#N/A	#N/A	192	128
Gene	Frankenberger	Counts	TopHat2	htseq	baySeq	0.307636	0.298965	177	122	#N/A	#N/A	#N/A	#N/A	#N/A	#N/A	#N/A	#N/A
Gene	Haniffa	Counts	TopHat2	htseq	baySeq	0.16308	0.366723	201	148	#N/A	#N/A	#N/A	#N/A	#N/A	#N/A	#N/A	#N/A
Gene	Ingersoll	Counts	TopHat2	htseq	baySeq	0.306902	0.301153	171	119	#N/A	#N/A	#N/A	#N/A	#N/A	#N/A	#N/A	#N/A
Gene	Wong	Counts	TopHat2	htseq	baySeq	0.265356	0.324324	215	133	#N/A	#N/A	#N/A	#N/A	#N/A	#N/A	#N/A	#N/A
Gene	Average	Counts	Kallisto	Kallisto	baySeq	0.262265	0.324023	182	126	#N/A	#N/A	0.262265	0.324023	#N/A	#N/A	182	126
Gene	Frankenberger	Counts	Kallisto	Kallisto	baySeq	0.303512	0.2929	194	129	#N/A	#N/A	#N/A	#N/A	#N/A	#N/A	#N/A	#N/A
Gene	Haniffa	Counts	Kallisto	Kallisto	baySeq	0.168821	0.37691	172	133	#N/A	#N/A	#N/A	#N/A	#N/A	#N/A	#N/A	#N/A
Gene	Ingersoll	Counts	Kallisto	Kallisto	baySeq	0.301664	0.293948	197	126	#N/A	#N/A	#N/A	#N/A	#N/A	#N/A	#N/A	#N/A
Gene	Wong	Counts	Kallisto	Kallisto	baySeq	0.275062	0.332332	178	125	#N/A	#N/A	#N/A	#N/A	#N/A	#N/A	#N/A	#N/A
Transcript	Average	Counts	Kallisto	Kallisto	baySeq	0.259117	0.349462	147	133	#N/A	#N/A	#N/A	#N/A	#N/A	#N/A	#N/A	#N/A
Transcript	Frankenberger	Counts	Kallisto	Kallisto	baySeq	0.302428	0.320014	149	131	#N/A	#N/A	#N/A	#N/A	#N/A	#N/A	#N/A	#N/A
Transcript	Haniffa	Counts	Kallisto	Kallisto	baySeq	0.161724	0.398132	147	139	#N/A	#N/A	#N/A	#N/A	#N/A	#N/A	#N/A	#N/A
Transcript	Ingersoll	Counts	Kallisto	Kallisto	baySeq	0.303102	0.323847	142	126	#N/A	#N/A	#N/A	#N/A	#N/A	#N/A	#N/A	#N/A
Transcript	Wong	Counts	Kallisto	Kallisto	baySeq	0.269216	0.355856	141	127	#N/A	#N/A	#N/A	#N/A	#N/A	#N/A	#N/A	#N/A
Gene	Average	Counts	Bowtie2	RSEM	baySeq	0.276738	0.312399	131	149	#N/A	#N/A	0.276738	0.312399	#N/A	#N/A	131	149
Gene	Frankenberger	Counts	Bowtie2	RSEM	baySeq	0.323494	0.285408	117	139	#N/A	#N/A	#N/A	#N/A	#N/A	#N/A	#N/A	#N/A
Gene	Haniffa	Counts	Bowtie2	RSEM	baySeq	0.17581	0.359083	143	166	#N/A	#N/A	#N/A	#N/A	#N/A	#N/A	#N/A	#N/A
Gene	Ingersoll	Counts	Bowtie2	RSEM	baySeq	0.317428	0.282781	128	148	#N/A	#N/A	#N/A	#N/A	#N/A	#N/A	#N/A	#N/A
Gene	Wong	Counts	Bowtie2	RSEM	baySeq	0.290221	0.322322	126	137	#N/A	#N/A	#N/A	#N/A	#N/A	#N/A	#N/A	#N/A
Transcript	Average	Counts	Bowtie2	RSEM	baySeq	0.276437	0.327786	84	153	#N/A	#N/A	#N/A	#N/A	#N/A	#N/A	#N/A	#N/A
Transcript	Frankenberger	Counts	Bowtie2	RSEM	baySeq	0.324501	0.301463	76	149	#N/A	#N/A	#N/A	#N/A	#N/A	#N/A	#N/A	#N/A
Transcript	Haniffa	Counts	Bowtie2	RSEM	baySeq	0.17316	0.373514	107	162	#N/A	#N/A	#N/A	#N/A	#N/A	#N/A	#N/A	#N/A
Transcript	Ingersoll	Counts	Bowtie2	RSEM	baySeq	0.326037	0.305836	73	148	#N/A	#N/A	#N/A	#N/A	#N/A	#N/A	#N/A	#N/A
Transcript	Wong	Counts	Bowtie2	RSEM	baySeq	0.282051	0.33033	98	149	#N/A	#N/A	#N/A	#N/A	#N/A	#N/A	#N/A	#N/A
Gene	Average	Counts	STAR	RSEM	baySeq	0.258394	0.36105	207	85	#N/A	#N/A	0.258394	0.36105	#N/A	#N/A	207	85
Gene	Frankenberger	Counts	STAR	RSEM	baySeq	0.301979	0.332144	200	88	#N/A	#N/A	#N/A	#N/A	#N/A	#N/A	#N/A	#N/A
Gene	Haniffa	Counts	STAR	RSEM	baySeq	0.160267	0.40747	213	99	#N/A	#N/A	#N/A	#N/A	#N/A	#N/A	#N/A	#N/A
Gene	Ingersoll	Counts	STAR	RSEM	baySeq	0.300032	0.333213	203	84	#N/A	#N/A	#N/A	#N/A	#N/A	#N/A	#N/A	#N/A
Gene	Wong	Counts	STAR	RSEM	baySeq	0.271298	0.371371	191	82	#N/A	#N/A	#N/A	#N/A	#N/A	#N/A	#N/A	#N/A
Transcript	Average	Counts	STAR	RSEM	baySeq	0.268513	0.356927	111	124	#N/A	#N/A	#N/A	#N/A	#N/A	#N/A	#N/A	#N/A
Transcript	Frankenberger	Counts	STAR	RSEM	baySeq	0.316023	0.330004	108	121	#N/A	#N/A	#N/A	#N/A	#N/A	#N/A	#N/A	#N/A
Transcript	Haniffa	Counts	STAR	RSEM	baySeq	0.167543	0.405772	126	131	#N/A	#N/A	#N/A	#N/A	#N/A	#N/A	#N/A	#N/A
Transcript	Ingersoll	Counts	STAR	RSEM	baySeq	0.316365	0.333573	101	120	#N/A	#N/A	#N/A	#N/A	#N/A	#N/A	#N/A	#N/A
Transcript	Wong	Counts	STAR	RSEM	baySeq	0.274119	0.358358	123	126	#N/A	#N/A	#N/A	#N/A	#N/A	#N/A	#N/A	#N/A
Gene	Average	Counts	Sailfish	Sailfish	baySeq	0.268323	0.312499	159	147	#N/A	#N/A	0.268323	0.312499	#N/A	#N/A	159	147
Gene	Frankenberger	Counts	Sailfish	Sailfish	baySeq	0.312549	0.284338	160	142	#N/A	#N/A	#N/A	#N/A	#N/A	#N/A	#N/A	#N/A
Gene	Haniffa	Counts	Sailfish	Sailfish	baySeq	0.1719	0.362479	158	162	#N/A	#N/A	#N/A	#N/A	#N/A	#N/A	#N/A	#N/A
Gene	Ingersoll	Counts	Sailfish	Sailfish	baySeq	0.30902	0.283862	160	143	#N/A	#N/A	#N/A	#N/A	#N/A	#N/A	#N/A	#N/A
Gene	Wong	Counts	Sailfish	Sailfish	baySeq	0.279825	0.319319	163	144	#N/A	#N/A	#N/A	#N/A	#N/A	#N/A	#N/A	#N/A
Transcript	Average	Counts	Sailfish	Sailfish	baySeq	0.261398	0.358994	138	122	#N/A	#N/A	#N/A	#N/A	#N/A	#N/A	#N/A	#N/A
Transcript	Frankenberger	Counts	Sailfish	Sailfish	baySeq	0.30695	0.32929	134	122	#N/A	#N/A	#N/A	#N/A	#N/A	#N/A	#N/A	#N/A
Transcript	Haniffa	Counts	Sailfish	Sailfish	baySeq	0.165309	0.413413	138	125	#N/A	#N/A	#N/A	#N/A	#N/A	#N/A	#N/A	#N/A
Transcript	Ingersoll	Counts	Sailfish	Sailfish	baySeq	0.305953	0.331412	130	122	#N/A	#N/A	#N/A	#N/A	#N/A	#N/A	#N/A	#N/A
Transcript	Wong	Counts	Sailfish	Sailfish	baySeq	0.267382	0.361862	148	123	#N/A	#N/A	#N/A	#N/A	#N/A	#N/A	#N/A	#N/A
Gene	Average	Counts	HISAT2	Salmon	baySeq	0.266101	0.298318	171	182	#N/A	#N/A	0.266101	0.298318	#N/A	#N/A	171	182
Gene	Frankenberger	Counts	HISAT2	Salmon	baySeq	0.310751	0.273279	168	170	#N/A	#N/A	#N/A	#N/A	#N/A	#N/A	#N/A	#N/A
Gene	Haniffa	Counts	HISAT2	Salmon	baySeq	0.166458	0.33871	182	211	#N/A	#N/A	#N/A	#N/A	#N/A	#N/A	#N/A	#N/A
Gene	Ingersoll	Counts	HISAT2	Salmon	baySeq	0.306288	0.271974	175	171	#N/A	#N/A	#N/A	#N/A	#N/A	#N/A	#N/A	#N/A
Gene	Wong	Counts	HISAT2	Salmon	baySeq	0.280909	0.309309	159	168	#N/A	#N/A	#N/A	#N/A	#N/A	#N/A	#N/A	#N/A
Transcript	Average	Counts	HISAT2	Salmon	baySeq	0.265668	0.315184	118	162	#N/A	#N/A	#N/A	#N/A	#N/A	#N/A	#N/A	#N/A
Transcript	Frankenberger	Counts	HISAT2	Salmon	baySeq	0.315263	0.292544	110	158	#N/A	#N/A	#N/A	#N/A	#N/A	#N/A	#N/A	#N/A
Transcript	Haniffa	Counts	HISAT2	Salmon	baySeq	0.168755	0.365874	119	177	#N/A	#N/A	#N/A	#N/A	#N/A	#N/A	#N/A	#N/A
Transcript	Ingersoll	Counts	HISAT2	Salmon	baySeq	0.312188	0.292507	110	157	#N/A	#N/A	#N/A	#N/A	#N/A	#N/A	#N/A	#N/A
Transcript	Wong	Counts	HISAT2	Salmon	baySeq	0.266466	0.30981	153	174	#N/A	#N/A	#N/A	#N/A	#N/A	#N/A	#N/A	#N/A
Gene	Average	Counts	Kallisto	Salmon	baySeq	0.262811	0.325648	181	124	#N/A	#N/A	0.262811	0.325648	#N/A	#N/A	181	124
Gene	Frankenberger	Counts	Kallisto	Salmon	baySeq	0.304604	0.295041	188	125	#N/A	#N/A	#N/A	#N/A	#N/A	#N/A	#N/A	#N/A
Gene	Haniffa	Counts	Kallisto	Salmon	baySeq	0.169196	0.378608	168	132	#N/A	#N/A	#N/A	#N/A	#N/A	#N/A	#N/A	#N/A
Gene	Ingersoll	Counts	Kallisto	Salmon	baySeq	0.302762	0.29611	188	124	#N/A	#N/A	#N/A	#N/A	#N/A	#N/A	#N/A	#N/A
Gene	Wong	Counts	Kallisto	Salmon	baySeq	0.27468	0.332833	179	124	#N/A	#N/A	#N/A	#N/A	#N/A	#N/A	#N/A	#N/A
Transcript	Average	Counts	Kallisto	Salmon	baySeq	0.257571	0.342401	151	140	#N/A	#N/A	#N/A	#N/A	#N/A	#N/A	#N/A	#N/A
Transcript	Frankenberger	Counts	Kallisto	Salmon	baySeq	0.300068	0.313236	153	138	#N/A	#N/A	#N/A	#N/A	#N/A	#N/A	#N/A	#N/A
Transcript	Haniffa	Counts	Kallisto	Salmon	baySeq	0.16014	0.388795	152	150	#N/A	#N/A	#N/A	#N/A	#N/A	#N/A	#N/A	#N/A
Transcript	Ingersoll	Counts	Kallisto	Salmon	baySeq	0.301435	0.317723	149	137	#N/A	#N/A	#N/A	#N/A	#N/A	#N/A	#N/A	#N/A
Transcript	Wong	Counts	Kallisto	Salmon	baySeq	0.26864	0.34985	143	138	#N/A	#N/A	#N/A	#N/A	#N/A	#N/A	#N/A	#N/A
Gene	Average	Counts	Salmon-FMD	Salmon	baySeq	0.272319	0.308077	144	157	#N/A	#N/A	0.272319	0.308077	#N/A	#N/A	144	157
Gene	Frankenberger	Counts	Salmon-FMD	Salmon	baySeq	0.316492	0.279344	140	155	#N/A	#N/A	#N/A	#N/A	#N/A	#N/A	#N/A	#N/A
Gene	Haniffa	Counts	Salmon-FMD	Salmon	baySeq	0.173787	0.355688	150	175	#N/A	#N/A	#N/A	#N/A	#N/A	#N/A	#N/A	#N/A
Gene	Ingersoll	Counts	Salmon-FMD	Salmon	baySeq	0.312449	0.278458	146	157	#N/A	#N/A	#N/A	#N/A	#N/A	#N/A	#N/A	#N/A
Gene	Wong	Counts	Salmon-FMD	Salmon	baySeq	0.28655	0.318819	142	146	#N/A	#N/A	#N/A	#N/A	#N/A	#N/A	#N/A	#N/A
Transcript	Average	Counts	Salmon-FMD	Salmon	baySeq	0.264534	0.350051	125	132	#N/A	#N/A	#N/A	#N/A	#N/A	#N/A	#N/A	#N/A
Transcript	Frankenberger	Counts	Salmon-FMD	Salmon	baySeq	0.310083	0.320371	124	129	#N/A	#N/A	#N/A	#N/A	#N/A	#N/A	#N/A	#N/A
Transcript	Haniffa	Counts	Salmon-FMD	Salmon	baySeq	0.168198	0.404075	120	133	#N/A	#N/A	#N/A	#N/A	#N/A	#N/A	#N/A	#N/A
Transcript	Ingersoll	Counts	Salmon-FMD	Salmon	baySeq	0.309047	0.322406	119	128	#N/A	#N/A	#N/A	#N/A	#N/A	#N/A	#N/A	#N/A
Transcript	Wong	Counts	Salmon-FMD	Salmon	baySeq	0.270809	0.353353	138	131	#N/A	#N/A	#N/A	#N/A	#N/A	#N/A	#N/A	#N/A
Gene	Average	Counts	Salmon-Quasi	Salmon	baySeq	0.267906	0.315748	166	138	#N/A	#N/A	0.267906	0.315748	#N/A	#N/A	166	138
Gene	Frankenberger	Counts	Salmon-Quasi	Salmon	baySeq	0.310198	0.285408	171	138	#N/A	#N/A	#N/A	#N/A	#N/A	#N/A	#N/A	#N/A
Gene	Haniffa	Counts	Salmon-Quasi	Salmon	baySeq	0.171782	0.365874	159	152	#N/A	#N/A	#N/A	#N/A	#N/A	#N/A	#N/A	#N/A
Gene	Ingersoll	Counts	Salmon-Quasi	Salmon	baySeq	0.308259	0.286383	165	135	#N/A	#N/A	#N/A	#N/A	#N/A	#N/A	#N/A	#N/A
Gene	Wong	Counts	Salmon-Quasi	Salmon	baySeq	0.281385	0.325325	158	131	#N/A	#N/A	#N/A	#N/A	#N/A	#N/A	#N/A	#N/A
Transcript	Average	Counts	Salmon-Quasi	Salmon	baySeq	0.264035	0.363499	127	119	#N/A	#N/A	#N/A	#N/A	#N/A	#N/A	#N/A	#N/A
Transcript	Frankenberger	Counts	Salmon-Quasi	Salmon	baySeq	0.310699	0.334641	121	116	#N/A	#N/A	#N/A	#N/A	#N/A	#N/A	#N/A	#N/A
Transcript	Haniffa	Counts	Salmon-Quasi	Salmon	baySeq	0.165707	0.41511	134	124	#N/A	#N/A	#N/A	#N/A	#N/A	#N/A	#N/A	#N/A
Transcript	Ingersoll	Counts	Salmon-Quasi	Salmon	baySeq	0.30838	0.335375	122	117	#N/A	#N/A	#N/A	#N/A	#N/A	#N/A	#N/A	#N/A
Transcript	Wong	Counts	Salmon-Quasi	Salmon	baySeq	0.271355	0.368869	133	117	#N/A	#N/A	#N/A	#N/A	#N/A	#N/A	#N/A	#N/A
Gene	Average	Counts	STAR	Salmon	baySeq	0.268004	0.350217	165	98	#N/A	#N/A	0.268004	0.350217	#N/A	#N/A	165	98
Gene	Frankenberger	Counts	STAR	Salmon	baySeq	0.310957	0.318944	164	100	#N/A	#N/A	#N/A	#N/A	#N/A	#N/A	#N/A	#N/A
Gene	Haniffa	Counts	STAR	Salmon	baySeq	0.169054	0.400679	170	106	#N/A	#N/A	#N/A	#N/A	#N/A	#N/A	#N/A	#N/A
Gene	Ingersoll	Counts	STAR	Salmon	baySeq	0.30887	0.319885	161	99	#N/A	#N/A	#N/A	#N/A	#N/A	#N/A	#N/A	#N/A
Gene	Wong	Counts	STAR	Salmon	baySeq	0.283137	0.361361	152	95	#N/A	#N/A	#N/A	#N/A	#N/A	#N/A	#N/A	#N/A
Transcript	Average	Counts	STAR	Salmon	baySeq	0.262091	0.392486	135	102	#N/A	#N/A	#N/A	#N/A	#N/A	#N/A	#N/A	#N/A
Transcript	Frankenberger	Counts	STAR	Salmon	baySeq	0.306687	0.359971	135	101	#N/A	#N/A	#N/A	#N/A	#N/A	#N/A	#N/A	#N/A
Transcript	Haniffa	Counts	STAR	Salmon	baySeq	0.165575	0.450764	136	99	#N/A	#N/A	#N/A	#N/A	#N/A	#N/A	#N/A	#N/A
Transcript	Ingersoll	Counts	STAR	Salmon	baySeq	0.304863	0.361311	134	101	#N/A	#N/A	#N/A	#N/A	#N/A	#N/A	#N/A	#N/A
Transcript	Wong	Counts	STAR	Salmon	baySeq	0.271238	0.397898	135	103	#N/A	#N/A	#N/A	#N/A	#N/A	#N/A	#N/A	#N/A
Gene	Average	Counts	STAR	STAR	baySeq	0.282313	0.331773	104	119	#N/A	#N/A	0.282313	0.331773	#N/A	#N/A	104	119
Gene	Frankenberger	Counts	STAR	STAR	baySeq	0.328405	0.301106	100	118	#N/A	#N/A	#N/A	#N/A	#N/A	#N/A	#N/A	#N/A
Gene	Haniffa	Counts	STAR	STAR	baySeq	0.18477	0.391341	109	116	#N/A	#N/A	#N/A	#N/A	#N/A	#N/A	#N/A	#N/A
Gene	Ingersoll	Counts	STAR	STAR	baySeq	0.327626	0.303314	93	117	#N/A	#N/A	#N/A	#N/A	#N/A	#N/A	#N/A	#N/A
Gene	Wong	Counts	STAR	STAR	baySeq	0.288453	0.331331	135	126	#N/A	#N/A	#N/A	#N/A	#N/A	#N/A	#N/A	#N/A
Gene	Average	Counts	HISAT2	Stringtie	baySeq	0.310174	0.275281	43	214	#N/A	#N/A	0.310174	0.275281	#N/A	#N/A	43	214
Gene	Frankenberger	Counts	HISAT2	Stringtie	baySeq	0.35692	0.244738	44	213	#N/A	#N/A	#N/A	#N/A	#N/A	#N/A	#N/A	#N/A
Gene	Haniffa	Counts	HISAT2	Stringtie	baySeq	0.20494	0.33107	50	215	#N/A	#N/A	#N/A	#N/A	#N/A	#N/A	#N/A	#N/A
Gene	Ingersoll	Counts	HISAT2	Stringtie	baySeq	0.355359	0.246037	37	211	#N/A	#N/A	#N/A	#N/A	#N/A	#N/A	#N/A	#N/A
Gene	Wong	Counts	HISAT2	Stringtie	baySeq	0.323478	0.279279	45	220	#N/A	#N/A	#N/A	#N/A	#N/A	#N/A	#N/A	#N/A
Transcript	Average	Counts	HISAT2	Stringtie	baySeq	0.292715	0.260172	55	219	#N/A	#N/A	#N/A	#N/A	#N/A	#N/A	#N/A	#N/A
Transcript	Frankenberger	Counts	HISAT2	Stringtie	baySeq	0.33835	0.232608	55	218	#N/A	#N/A	#N/A	#N/A	#N/A	#N/A	#N/A	#N/A
Transcript	Haniffa	Counts	HISAT2	Stringtie	baySeq	0.191745	0.311545	61	220	#N/A	#N/A	#N/A	#N/A	#N/A	#N/A	#N/A	#N/A
Transcript	Ingersoll	Counts	HISAT2	Stringtie	baySeq	0.33316	0.231268	59	219	#N/A	#N/A	#N/A	#N/A	#N/A	#N/A	#N/A	#N/A
Transcript	Wong	Counts	HISAT2	Stringtie	baySeq	0.307603	0.265265	46	217	#N/A	#N/A	#N/A	#N/A	#N/A	#N/A	#N/A	#N/A
Gene	Average	Counts	STAR	Stringtie	baySeq	0.285864	0.296219	97	186	#N/A	#N/A	0.285864	0.296219	#N/A	#N/A	97	186
Gene	Frankenberger	Counts	STAR	Stringtie	baySeq	0.333923	0.269354	85	177	#N/A	#N/A	#N/A	#N/A	#N/A	#N/A	#N/A	#N/A
Gene	Haniffa	Counts	STAR	Stringtie	baySeq	0.183536	0.34635	115	196	#N/A	#N/A	#N/A	#N/A	#N/A	#N/A	#N/A	#N/A
Gene	Ingersoll	Counts	STAR	Stringtie	baySeq	0.3295	0.268372	87	177	#N/A	#N/A	#N/A	#N/A	#N/A	#N/A	#N/A	#N/A
Gene	Wong	Counts	STAR	Stringtie	baySeq	0.296497	0.300801	103	187	#N/A	#N/A	#N/A	#N/A	#N/A	#N/A	#N/A	#N/A
Transcript	Average	Counts	STAR	Stringtie	baySeq	0.280463	0.293222	74	189	#N/A	#N/A	#N/A	#N/A	#N/A	#N/A	#N/A	#N/A
Transcript	Frankenberger	Counts	STAR	Stringtie	baySeq	0.325972	0.263289	75	190	#N/A	#N/A	#N/A	#N/A	#N/A	#N/A	#N/A	#N/A
Transcript	Haniffa	Counts	STAR	Stringtie	baySeq	0.186109	0.354839	71	184	#N/A	#N/A	#N/A	#N/A	#N/A	#N/A	#N/A	#N/A
Transcript	Ingersoll	Counts	STAR	Stringtie	baySeq	0.322438	0.262968	78	190	#N/A	#N/A	#N/A	#N/A	#N/A	#N/A	#N/A	#N/A
Transcript	Wong	Counts	STAR	Stringtie	baySeq	0.287334	0.291792	86	191	#N/A	#N/A	#N/A	#N/A	#N/A	#N/A	#N/A	#N/A
Gene	Average	Counts	TopHat2	Stringtie	baySeq	0.275809	0.288696	133	201	#N/A	#N/A	0.275809	0.288696	#N/A	#N/A	133	201
Gene	Frankenberger	Counts	TopHat2	Stringtie	baySeq	0.318522	0.258295	131	197	#N/A	#N/A	#N/A	#N/A	#N/A	#N/A	#N/A	#N/A
Gene	Haniffa	Counts	TopHat2	Stringtie	baySeq	0.17846	0.340407	138	206	#N/A	#N/A	#N/A	#N/A	#N/A	#N/A	#N/A	#N/A
Gene	Ingersoll	Counts	TopHat2	Stringtie	baySeq	0.315442	0.258285	134	195	#N/A	#N/A	#N/A	#N/A	#N/A	#N/A	#N/A	#N/A
Gene	Wong	Counts	TopHat2	Stringtie	baySeq	0.290811	0.297798	125	193	#N/A	#N/A	#N/A	#N/A	#N/A	#N/A	#N/A	#N/A
Transcript	Average	Counts	TopHat2	Stringtie	baySeq	0.260714	0.286074	141	193	#N/A	#N/A	#N/A	#N/A	#N/A	#N/A	#N/A	#N/A
Transcript	Frankenberger	Counts	TopHat2	Stringtie	baySeq	0.306445	0.262933	136	192	#N/A	#N/A	#N/A	#N/A	#N/A	#N/A	#N/A	#N/A
Transcript	Haniffa	Counts	TopHat2	Stringtie	baySeq	0.162584	0.326825	143	213	#N/A	#N/A	#N/A	#N/A	#N/A	#N/A	#N/A	#N/A
Transcript	Ingersoll	Counts	TopHat2	Stringtie	baySeq	0.302703	0.262248	143	191	#N/A	#N/A	#N/A	#N/A	#N/A	#N/A	#N/A	#N/A
Transcript	Wong	Counts	TopHat2	Stringtie	baySeq	0.271123	0.292292	136	190	#N/A	#N/A	#N/A	#N/A	#N/A	#N/A	#N/A	#N/A
Transcript	Average	FPKM	HISAT2	BitSeq	BitSeq	0.240468	0.481503	191	50	#N/A	#N/A	#N/A	#N/A	#N/A	#N/A	#N/A	#N/A
Transcript	Frankenberger	FPKM	HISAT2	BitSeq	BitSeq	0.284876	0.450232	189	46	#N/A	#N/A	#N/A	#N/A	#N/A	#N/A	#N/A	#N/A
Transcript	Haniffa	FPKM	HISAT2	BitSeq	BitSeq	0.145139	0.532258	194	52	#N/A	#N/A	#N/A	#N/A	#N/A	#N/A	#N/A	#N/A
Transcript	Ingersoll	FPKM	HISAT2	BitSeq	BitSeq	0.284199	0.45353	190	46	#N/A	#N/A	#N/A	#N/A	#N/A	#N/A	#N/A	#N/A
Transcript	Wong	FPKM	HISAT2	BitSeq	BitSeq	0.24766	0.48999	196	51	#N/A	#N/A	#N/A	#N/A	#N/A	#N/A	#N/A	#N/A
Transcript	Average	FPKM	Kallisto	BitSeq	BitSeq	0.249457	0.494207	168	41	#N/A	#N/A	#N/A	#N/A	#N/A	#N/A	#N/A	#N/A
Transcript	Frankenberger	FPKM	Kallisto	BitSeq	BitSeq	0.29401	0.460578	165	42	#N/A	#N/A	#N/A	#N/A	#N/A	#N/A	#N/A	#N/A
Transcript	Haniffa	FPKM	Kallisto	BitSeq	BitSeq	0.15128	0.546689	177	39	#N/A	#N/A	#N/A	#N/A	#N/A	#N/A	#N/A	#N/A
Transcript	Ingersoll	FPKM	Kallisto	BitSeq	BitSeq	0.29401	0.465058	164	42	#N/A	#N/A	#N/A	#N/A	#N/A	#N/A	#N/A	#N/A
Transcript	Wong	FPKM	Kallisto	BitSeq	BitSeq	0.258528	0.504505	171	38	#N/A	#N/A	#N/A	#N/A	#N/A	#N/A	#N/A	#N/A
Gene	Average	FPKM	TopHat2	cufflinks	cuffdiff	0.262261	0.299931	183	179	#N/A	#N/A	0.262261	0.299931	#N/A	#N/A	183	179
Gene	Frankenberger	FPKM	TopHat2	cufflinks	cuffdiff	0.306497	0.274349	180	167	#N/A	#N/A	#N/A	#N/A	#N/A	#N/A	#N/A	#N/A
Gene	Haniffa	FPKM	TopHat2	cufflinks	cuffdiff	0.167147	0.344652	180	199	#N/A	#N/A	#N/A	#N/A	#N/A	#N/A	#N/A	#N/A
Gene	Ingersoll	FPKM	TopHat2	cufflinks	cuffdiff	0.302511	0.273415	190	167	#N/A	#N/A	#N/A	#N/A	#N/A	#N/A	#N/A	#N/A
Gene	Wong	FPKM	TopHat2	cufflinks	cuffdiff	0.272889	0.307307	183	175	#N/A	#N/A	#N/A	#N/A	#N/A	#N/A	#N/A	#N/A
Transcript	Average	FPKM	TopHat2	cufflinks	cuffdiff	0.331638	0.0428471	5	239	#N/A	#N/A	#N/A	#N/A	#N/A	#N/A	#N/A	#N/A
Transcript	Frankenberger	FPKM	TopHat2	cufflinks	cuffdiff	0.384342	0.0385301	4	239	#N/A	#N/A	#N/A	#N/A	#N/A	#N/A	#N/A	#N/A
Transcript	Haniffa	FPKM	TopHat2	cufflinks	cuffdiff	0.226277	0.0526316	5	239	#N/A	#N/A	#N/A	#N/A	#N/A	#N/A	#N/A	#N/A
Transcript	Ingersoll	FPKM	TopHat2	cufflinks	cuffdiff	0.377224	0.0381844	5	239	#N/A	#N/A	#N/A	#N/A	#N/A	#N/A	#N/A	#N/A
Transcript	Wong	FPKM	TopHat2	cufflinks	cuffdiff	0.33871	0.042042	9	239	#N/A	#N/A	#N/A	#N/A	#N/A	#N/A	#N/A	#N/A
Gene	Average	Counts	HISAT2	BitSeq	DESeq2	0.24387	0.416325	239	45	#N/A	#N/A	0.24387	0.416325	#N/A	#N/A	239	45
Gene	Frankenberger	Counts	HISAT2	BitSeq	DESeq2	0.28678	0.383874	237	36	#N/A	#N/A	#N/A	#N/A	#N/A	#N/A	#N/A	#N/A
Gene	Haniffa	Counts	HISAT2	BitSeq	DESeq2	0.151194	0.472835	244	50	#N/A	#N/A	#N/A	#N/A	#N/A	#N/A	#N/A	#N/A
Gene	Ingersoll	Counts	HISAT2	BitSeq	DESeq2	0.285714	0.386167	238	36	#N/A	#N/A	#N/A	#N/A	#N/A	#N/A	#N/A	#N/A
Gene	Wong	Counts	HISAT2	BitSeq	DESeq2	0.25179	0.422422	241	47	#N/A	#N/A	#N/A	#N/A	#N/A	#N/A	#N/A	#N/A
Transcript	Average	Counts	HISAT2	BitSeq	DESeq2	0.200915	0.667215	228	6	#N/A	#N/A	#N/A	#N/A	#N/A	#N/A	#N/A	#N/A
Transcript	Frankenberger	Counts	HISAT2	BitSeq	DESeq2	0.243681	0.650018	228	6	#N/A	#N/A	#N/A	#N/A	#N/A	#N/A	#N/A	#N/A
Transcript	Haniffa	Counts	HISAT2	BitSeq	DESeq2	0.11157	0.687606	228	6	#N/A	#N/A	#N/A	#N/A	#N/A	#N/A	#N/A	#N/A
Transcript	Ingersoll	Counts	HISAT2	BitSeq	DESeq2	0.243948	0.657061	228	6	#N/A	#N/A	#N/A	#N/A	#N/A	#N/A	#N/A	#N/A
Transcript	Wong	Counts	HISAT2	BitSeq	DESeq2	0.204463	0.674174	224	6	#N/A	#N/A	#N/A	#N/A	#N/A	#N/A	#N/A	#N/A
Gene	Average	Counts	Kallisto	BitSeq	DESeq2	0.24185	0.428877	241	24	#N/A	#N/A	0.24185	0.428877	#N/A	#N/A	241	24
Gene	Frankenberger	Counts	Kallisto	BitSeq	DESeq2	0.27895	0.386729	244	31	#N/A	#N/A	#N/A	#N/A	#N/A	#N/A	#N/A	#N/A
Gene	Haniffa	Counts	Kallisto	BitSeq	DESeq2	0.154151	0.494907	236	17	#N/A	#N/A	#N/A	#N/A	#N/A	#N/A	#N/A	#N/A
Gene	Ingersoll	Counts	Kallisto	BitSeq	DESeq2	0.279979	0.391931	243	26	#N/A	#N/A	#N/A	#N/A	#N/A	#N/A	#N/A	#N/A
Gene	Wong	Counts	Kallisto	BitSeq	DESeq2	0.25432	0.441942	237	18	#N/A	#N/A	#N/A	#N/A	#N/A	#N/A	#N/A	#N/A
Transcript	Average	Counts	Kallisto	BitSeq	DESeq2	0.206377	0.679953	222	5	#N/A	#N/A	#N/A	#N/A	#N/A	#N/A	#N/A	#N/A
Transcript	Frankenberger	Counts	Kallisto	BitSeq	DESeq2	0.246788	0.651088	224	5	#N/A	#N/A	#N/A	#N/A	#N/A	#N/A	#N/A	#N/A
Transcript	Haniffa	Counts	Kallisto	BitSeq	DESeq2	0.118109	0.714771	222	5	#N/A	#N/A	#N/A	#N/A	#N/A	#N/A	#N/A	#N/A
Transcript	Ingersoll	Counts	Kallisto	BitSeq	DESeq2	0.249358	0.664265	225	5	#N/A	#N/A	#N/A	#N/A	#N/A	#N/A	#N/A	#N/A
Transcript	Wong	Counts	Kallisto	BitSeq	DESeq2	0.211252	0.68969	222	5	#N/A	#N/A	#N/A	#N/A	#N/A	#N/A	#N/A	#N/A
Transcript	Average	Counts	HISAT2	eXpress	DESeq2	0.244911	0.450628	184	73	#N/A	#N/A	#N/A	#N/A	#N/A	#N/A	#N/A	#N/A
Transcript	Frankenberger	Counts	HISAT2	eXpress	DESeq2	0.289713	0.420978	177	73	#N/A	#N/A	#N/A	#N/A	#N/A	#N/A	#N/A	#N/A
Transcript	Haniffa	Counts	HISAT2	eXpress	DESeq2	0.150492	0.506791	181	71	#N/A	#N/A	#N/A	#N/A	#N/A	#N/A	#N/A	#N/A
Transcript	Ingersoll	Counts	HISAT2	eXpress	DESeq2	0.290204	0.425793	181	71	#N/A	#N/A	#N/A	#N/A	#N/A	#N/A	#N/A	#N/A
Transcript	Wong	Counts	HISAT2	eXpress	DESeq2	0.249236	0.448949	188	75	#N/A	#N/A	#N/A	#N/A	#N/A	#N/A	#N/A	#N/A
Transcript	Average	Counts	Kallisto	eXpress	DESeq2	0.240535	0.503705	190	36	#N/A	#N/A	#N/A	#N/A	#N/A	#N/A	#N/A	#N/A
Transcript	Frankenberger	Counts	Kallisto	eXpress	DESeq2	0.286266	0.475919	188	33	#N/A	#N/A	#N/A	#N/A	#N/A	#N/A	#N/A	#N/A
Transcript	Haniffa	Counts	Kallisto	eXpress	DESeq2	0.144725	0.554329	195	35	#N/A	#N/A	#N/A	#N/A	#N/A	#N/A	#N/A	#N/A
Transcript	Ingersoll	Counts	Kallisto	eXpress	DESeq2	0.287768	0.483069	187	32	#N/A	#N/A	#N/A	#N/A	#N/A	#N/A	#N/A	#N/A
Transcript	Wong	Counts	Kallisto	eXpress	DESeq2	0.243381	0.501502	202	42	#N/A	#N/A	#N/A	#N/A	#N/A	#N/A	#N/A	#N/A
Gene	Average	Counts	STAR	htseq	DESeq2	0.280795	0.371961	114	77	#N/A	#N/A	0.280795	0.371961	#N/A	#N/A	114	77
Gene	Frankenberger	Counts	STAR	htseq	DESeq2	0.323418	0.333571	118	81	#N/A	#N/A	#N/A	#N/A	#N/A	#N/A	#N/A	#N/A
Gene	Haniffa	Counts	STAR	htseq	DESeq2	0.182815	0.438879	118	71	#N/A	#N/A	#N/A	#N/A	#N/A	#N/A	#N/A	#N/A
Gene	Ingersoll	Counts	STAR	htseq	DESeq2	0.321688	0.335014	112	80	#N/A	#N/A	#N/A	#N/A	#N/A	#N/A	#N/A	#N/A
Gene	Wong	Counts	STAR	htseq	DESeq2	0.29526	0.38038	107	77	#N/A	#N/A	#N/A	#N/A	#N/A	#N/A	#N/A	#N/A
Gene	Average	Counts	TopHat2	htseq	DESeq2	0.256182	0.414021	212	47	#N/A	#N/A	0.256182	0.414021	#N/A	#N/A	212	47
Gene	Frankenberger	Counts	TopHat2	htseq	DESeq2	0.300084	0.382091	211	42	#N/A	#N/A	#N/A	#N/A	#N/A	#N/A	#N/A	#N/A
Gene	Haniffa	Counts	TopHat2	htseq	DESeq2	0.160023	0.470289	218	52	#N/A	#N/A	#N/A	#N/A	#N/A	#N/A	#N/A	#N/A
Gene	Ingersoll	Counts	TopHat2	htseq	DESeq2	0.298123	0.383285	210	42	#N/A	#N/A	#N/A	#N/A	#N/A	#N/A	#N/A	#N/A
Gene	Wong	Counts	TopHat2	htseq	DESeq2	0.266497	0.42042	213	49	#N/A	#N/A	#N/A	#N/A	#N/A	#N/A	#N/A	#N/A
Gene	Average	Counts	Kallisto	Kallisto	DESeq2	0.259194	0.435249	200	11	#N/A	#N/A	0.259194	0.435249	#N/A	#N/A	200	11
Gene	Frankenberger	Counts	Kallisto	Kallisto	DESeq2	0.302621	0.399572	198	12	#N/A	#N/A	#N/A	#N/A	#N/A	#N/A	#N/A	#N/A
Gene	Haniffa	Counts	Kallisto	Kallisto	DESeq2	0.162998	0.496604	203	14	#N/A	#N/A	#N/A	#N/A	#N/A	#N/A	#N/A	#N/A
Gene	Ingersoll	Counts	Kallisto	Kallisto	DESeq2	0.30181	0.402378	195	9	#N/A	#N/A	#N/A	#N/A	#N/A	#N/A	#N/A	#N/A
Gene	Wong	Counts	Kallisto	Kallisto	DESeq2	0.269348	0.442442	202	17	#N/A	#N/A	#N/A	#N/A	#N/A	#N/A	#N/A	#N/A
Transcript	Average	Counts	Kallisto	Kallisto	DESeq2	0.245361	0.479186	183	53	#N/A	#N/A	#N/A	#N/A	#N/A	#N/A	#N/A	#N/A
Transcript	Frankenberger	Counts	Kallisto	Kallisto	DESeq2	0.288519	0.445594	182	51	#N/A	#N/A	#N/A	#N/A	#N/A	#N/A	#N/A	#N/A
Transcript	Haniffa	Counts	Kallisto	Kallisto	DESeq2	0.150299	0.533956	182	50	#N/A	#N/A	#N/A	#N/A	#N/A	#N/A	#N/A	#N/A
Transcript	Ingersoll	Counts	Kallisto	Kallisto	DESeq2	0.288057	0.449207	186	53	#N/A	#N/A	#N/A	#N/A	#N/A	#N/A	#N/A	#N/A
Transcript	Wong	Counts	Kallisto	Kallisto	DESeq2	0.254569	0.487988	180	52	#N/A	#N/A	#N/A	#N/A	#N/A	#N/A	#N/A	#N/A
Gene	Average	Counts	Bowtie2	RSEM	DESeq2	0.258867	0.420435	204	36	#N/A	#N/A	0.258867	0.420435	#N/A	#N/A	204	36
Gene	Frankenberger	Counts	Bowtie2	RSEM	DESeq2	0.301881	0.383518	201	39	#N/A	#N/A	#N/A	#N/A	#N/A	#N/A	#N/A	#N/A
Gene	Haniffa	Counts	Bowtie2	RSEM	DESeq2	0.164889	0.485569	194	34	#N/A	#N/A	#N/A	#N/A	#N/A	#N/A	#N/A	#N/A
Gene	Ingersoll	Counts	Bowtie2	RSEM	DESeq2	0.299916	0.384726	204	39	#N/A	#N/A	#N/A	#N/A	#N/A	#N/A	#N/A	#N/A
Gene	Wong	Counts	Bowtie2	RSEM	DESeq2	0.268783	0.427928	203	38	#N/A	#N/A	#N/A	#N/A	#N/A	#N/A	#N/A	#N/A
Transcript	Average	Counts	Bowtie2	RSEM	DESeq2	0.248123	0.458261	177	67	#N/A	#N/A	#N/A	#N/A	#N/A	#N/A	#N/A	#N/A
Transcript	Frankenberger	Counts	Bowtie2	RSEM	DESeq2	0.291933	0.423475	169	69	#N/A	#N/A	#N/A	#N/A	#N/A	#N/A	#N/A	#N/A
Transcript	Haniffa	Counts	Bowtie2	RSEM	DESeq2	0.154253	0.520374	168	61	#N/A	#N/A	#N/A	#N/A	#N/A	#N/A	#N/A	#N/A
Transcript	Ingersoll	Counts	Bowtie2	RSEM	DESeq2	0.291687	0.427233	175	69	#N/A	#N/A	#N/A	#N/A	#N/A	#N/A	#N/A	#N/A
Transcript	Wong	Counts	Bowtie2	RSEM	DESeq2	0.254621	0.461962	179	70	#N/A	#N/A	#N/A	#N/A	#N/A	#N/A	#N/A	#N/A
Gene	Average	Counts	STAR	RSEM	DESeq2	0.270346	0.389703	152	63	#N/A	#N/A	0.270346	0.389703	#N/A	#N/A	152	63
Gene	Frankenberger	Counts	STAR	RSEM	DESeq2	0.314023	0.353907	153	64	#N/A	#N/A	#N/A	#N/A	#N/A	#N/A	#N/A	#N/A
Gene	Haniffa	Counts	STAR	RSEM	DESeq2	0.172715	0.452462	155	65	#N/A	#N/A	#N/A	#N/A	#N/A	#N/A	#N/A	#N/A
Gene	Ingersoll	Counts	STAR	RSEM	DESeq2	0.312441	0.355548	147	63	#N/A	#N/A	#N/A	#N/A	#N/A	#N/A	#N/A	#N/A
Gene	Wong	Counts	STAR	RSEM	DESeq2	0.282206	0.396897	155	65	#N/A	#N/A	#N/A	#N/A	#N/A	#N/A	#N/A	#N/A
Transcript	Average	Counts	STAR	RSEM	DESeq2	0.246111	0.463814	180	64	#N/A	#N/A	#N/A	#N/A	#N/A	#N/A	#N/A	#N/A
Transcript	Frankenberger	Counts	STAR	RSEM	DESeq2	0.288905	0.429183	179	65	#N/A	#N/A	#N/A	#N/A	#N/A	#N/A	#N/A	#N/A
Transcript	Haniffa	Counts	STAR	RSEM	DESeq2	0.150813	0.519525	180	62	#N/A	#N/A	#N/A	#N/A	#N/A	#N/A	#N/A	#N/A
Transcript	Ingersoll	Counts	STAR	RSEM	DESeq2	0.289385	0.434078	183	64	#N/A	#N/A	#N/A	#N/A	#N/A	#N/A	#N/A	#N/A
Transcript	Wong	Counts	STAR	RSEM	DESeq2	0.255342	0.472472	178	61	#N/A	#N/A	#N/A	#N/A	#N/A	#N/A	#N/A	#N/A
Gene	Average	Counts	Sailfish	Sailfish	DESeq2	0.257907	0.419315	208	39	#N/A	#N/A	0.257907	0.419315	#N/A	#N/A	208	39
Gene	Frankenberger	Counts	Sailfish	Sailfish	DESeq2	0.30137	0.384588	205	35	#N/A	#N/A	#N/A	#N/A	#N/A	#N/A	#N/A	#N/A
Gene	Haniffa	Counts	Sailfish	Sailfish	DESeq2	0.161558	0.478778	209	44	#N/A	#N/A	#N/A	#N/A	#N/A	#N/A	#N/A	#N/A
Gene	Ingersoll	Counts	Sailfish	Sailfish	DESeq2	0.30109	0.387968	200	34	#N/A	#N/A	#N/A	#N/A	#N/A	#N/A	#N/A	#N/A
Gene	Wong	Counts	Sailfish	Sailfish	DESeq2	0.26761	0.425926	206	43	#N/A	#N/A	#N/A	#N/A	#N/A	#N/A	#N/A	#N/A
Transcript	Average	Counts	Sailfish	Sailfish	DESeq2	0.240038	0.489807	193	43	#N/A	#N/A	#N/A	#N/A	#N/A	#N/A	#N/A	#N/A
Transcript	Frankenberger	Counts	Sailfish	Sailfish	DESeq2	0.281568	0.453443	198	45	#N/A	#N/A	#N/A	#N/A	#N/A	#N/A	#N/A	#N/A
Transcript	Haniffa	Counts	Sailfish	Sailfish	DESeq2	0.145942	0.544992	192	40	#N/A	#N/A	#N/A	#N/A	#N/A	#N/A	#N/A	#N/A
Transcript	Ingersoll	Counts	Sailfish	Sailfish	DESeq2	0.282455	0.459294	194	45	#N/A	#N/A	#N/A	#N/A	#N/A	#N/A	#N/A	#N/A
Transcript	Wong	Counts	Sailfish	Sailfish	DESeq2	0.250187	0.501502	186	41	#N/A	#N/A	#N/A	#N/A	#N/A	#N/A	#N/A	#N/A
Gene	Average	Counts	HISAT2	Salmon	DESeq2	0.259969	0.403973	195	57	#N/A	#N/A	0.259969	0.403973	#N/A	#N/A	195	57
Gene	Frankenberger	Counts	HISAT2	Salmon	DESeq2	0.304513	0.370674	189	54	#N/A	#N/A	#N/A	#N/A	#N/A	#N/A	#N/A	#N/A
Gene	Haniffa	Counts	HISAT2	Salmon	DESeq2	0.167068	0.471138	181	51	#N/A	#N/A	#N/A	#N/A	#N/A	#N/A	#N/A	#N/A
Gene	Ingersoll	Counts	HISAT2	Salmon	DESeq2	0.301583	0.370677	198	54	#N/A	#N/A	#N/A	#N/A	#N/A	#N/A	#N/A	#N/A
Gene	Wong	Counts	HISAT2	Salmon	DESeq2	0.266711	0.403403	209	61	#N/A	#N/A	#N/A	#N/A	#N/A	#N/A	#N/A	#N/A
Transcript	Average	Counts	HISAT2	Salmon	DESeq2	0.262912	0.372167	131	114	#N/A	#N/A	#N/A	#N/A	#N/A	#N/A	#N/A	#N/A
Transcript	Frankenberger	Counts	HISAT2	Salmon	DESeq2	0.308483	0.34249	127	114	#N/A	#N/A	#N/A	#N/A	#N/A	#N/A	#N/A	#N/A
Transcript	Haniffa	Counts	HISAT2	Salmon	DESeq2	0.165953	0.427844	132	116	#N/A	#N/A	#N/A	#N/A	#N/A	#N/A	#N/A	#N/A
Transcript	Ingersoll	Counts	HISAT2	Salmon	DESeq2	0.308162	0.345461	124	113	#N/A	#N/A	#N/A	#N/A	#N/A	#N/A	#N/A	#N/A
Transcript	Wong	Counts	HISAT2	Salmon	DESeq2	0.26905	0.372873	142	115	#N/A	#N/A	#N/A	#N/A	#N/A	#N/A	#N/A	#N/A
Gene	Average	Counts	Kallisto	Salmon	DESeq2	0.25932	0.435014	198	12	#N/A	#N/A	0.25932	0.435014	#N/A	#N/A	198	12
Gene	Frankenberger	Counts	Kallisto	Salmon	DESeq2	0.302219	0.398502	199	15	#N/A	#N/A	#N/A	#N/A	#N/A	#N/A	#N/A	#N/A
Gene	Haniffa	Counts	Kallisto	Salmon	DESeq2	0.163459	0.497453	198	12	#N/A	#N/A	#N/A	#N/A	#N/A	#N/A	#N/A	#N/A
Gene	Ingersoll	Counts	Kallisto	Salmon	DESeq2	0.301677	0.401657	196	12	#N/A	#N/A	#N/A	#N/A	#N/A	#N/A	#N/A	#N/A
Gene	Wong	Counts	Kallisto	Salmon	DESeq2	0.269924	0.442442	199	16	#N/A	#N/A	#N/A	#N/A	#N/A	#N/A	#N/A	#N/A
Transcript	Average	Counts	Kallisto	Salmon	DESeq2	0.248014	0.469748	178	58	#N/A	#N/A	#N/A	#N/A	#N/A	#N/A	#N/A	#N/A
Transcript	Frankenberger	Counts	Kallisto	Salmon	DESeq2	0.290346	0.434534	176	62	#N/A	#N/A	#N/A	#N/A	#N/A	#N/A	#N/A	#N/A
Transcript	Haniffa	Counts	Kallisto	Salmon	DESeq2	0.152254	0.524618	174	59	#N/A	#N/A	#N/A	#N/A	#N/A	#N/A	#N/A	#N/A
Transcript	Ingersoll	Counts	Kallisto	Salmon	DESeq2	0.292729	0.442363	168	61	#N/A	#N/A	#N/A	#N/A	#N/A	#N/A	#N/A	#N/A
Transcript	Wong	Counts	Kallisto	Salmon	DESeq2	0.256728	0.477477	175	58	#N/A	#N/A	#N/A	#N/A	#N/A	#N/A	#N/A	#N/A
Gene	Average	Counts	Salmon-FMD	Salmon	DESeq2	0.256909	0.417703	209	41	#N/A	#N/A	0.256909	0.417703	#N/A	#N/A	209	41
Gene	Frankenberger	Counts	Salmon-FMD	Salmon	DESeq2	0.301232	0.383874	207	37	#N/A	#N/A	#N/A	#N/A	#N/A	#N/A	#N/A	#N/A
Gene	Haniffa	Counts	Salmon-FMD	Salmon	DESeq2	0.161782	0.477929	208	45	#N/A	#N/A	#N/A	#N/A	#N/A	#N/A	#N/A	#N/A
Gene	Ingersoll	Counts	Salmon-FMD	Salmon	DESeq2	0.299272	0.385086	207	38	#N/A	#N/A	#N/A	#N/A	#N/A	#N/A	#N/A	#N/A
Gene	Wong	Counts	Salmon-FMD	Salmon	DESeq2	0.265351	0.423924	216	46	#N/A	#N/A	#N/A	#N/A	#N/A	#N/A	#N/A	#N/A
Transcript	Average	Counts	Salmon-FMD	Salmon	DESeq2	0.240953	0.480844	189	52	#N/A	#N/A	#N/A	#N/A	#N/A	#N/A	#N/A	#N/A
Transcript	Frankenberger	Counts	Salmon-FMD	Salmon	DESeq2	0.282569	0.444167	194	54	#N/A	#N/A	#N/A	#N/A	#N/A	#N/A	#N/A	#N/A
Transcript	Haniffa	Counts	Salmon-FMD	Salmon	DESeq2	0.149045	0.543294	185	41	#N/A	#N/A	#N/A	#N/A	#N/A	#N/A	#N/A	#N/A
Transcript	Ingersoll	Counts	Salmon-FMD	Salmon	DESeq2	0.283477	0.449928	191	51	#N/A	#N/A	#N/A	#N/A	#N/A	#N/A	#N/A	#N/A
Transcript	Wong	Counts	Salmon-FMD	Salmon	DESeq2	0.248719	0.485986	191	54	#N/A	#N/A	#N/A	#N/A	#N/A	#N/A	#N/A	#N/A
Gene	Average	Counts	Salmon-Quasi	Salmon	DESeq2	0.259147	0.420168	201	37	#N/A	#N/A	0.259147	0.420168	#N/A	#N/A	201	37
Gene	Frankenberger	Counts	Salmon-Quasi	Salmon	DESeq2	0.304092	0.387085	192	29	#N/A	#N/A	#N/A	#N/A	#N/A	#N/A	#N/A	#N/A
Gene	Haniffa	Counts	Salmon-Quasi	Salmon	DESeq2	0.162831	0.480475	205	40	#N/A	#N/A	#N/A	#N/A	#N/A	#N/A	#N/A	#N/A
Gene	Ingersoll	Counts	Salmon-Quasi	Salmon	DESeq2	0.30241	0.388689	191	30	#N/A	#N/A	#N/A	#N/A	#N/A	#N/A	#N/A	#N/A
Gene	Wong	Counts	Salmon-Quasi	Salmon	DESeq2	0.267255	0.424424	208	45	#N/A	#N/A	#N/A	#N/A	#N/A	#N/A	#N/A	#N/A
Transcript	Average	Counts	Salmon-Quasi	Salmon	DESeq2	0.241615	0.497417	188	39	#N/A	#N/A	#N/A	#N/A	#N/A	#N/A	#N/A	#N/A
Transcript	Frankenberger	Counts	Salmon-Quasi	Salmon	DESeq2	0.283896	0.461648	192	41	#N/A	#N/A	#N/A	#N/A	#N/A	#N/A	#N/A	#N/A
Transcript	Haniffa	Counts	Salmon-Quasi	Salmon	DESeq2	0.146754	0.552632	188	36	#N/A	#N/A	#N/A	#N/A	#N/A	#N/A	#N/A	#N/A
Transcript	Ingersoll	Counts	Salmon-Quasi	Salmon	DESeq2	0.285871	0.46938	189	41	#N/A	#N/A	#N/A	#N/A	#N/A	#N/A	#N/A	#N/A
Transcript	Wong	Counts	Salmon-Quasi	Salmon	DESeq2	0.249938	0.506006	187	37	#N/A	#N/A	#N/A	#N/A	#N/A	#N/A	#N/A	#N/A
Gene	Average	Counts	STAR	Salmon	DESeq2	0.266056	0.394995	173	61	#N/A	#N/A	0.266056	0.394995	#N/A	#N/A	173	61
Gene	Frankenberger	Counts	STAR	Salmon	DESeq2	0.307811	0.357117	176	61	#N/A	#N/A	#N/A	#N/A	#N/A	#N/A	#N/A	#N/A
Gene	Haniffa	Counts	STAR	Salmon	DESeq2	0.171131	0.460951	162	61	#N/A	#N/A	#N/A	#N/A	#N/A	#N/A	#N/A	#N/A
Gene	Ingersoll	Counts	STAR	Salmon	DESeq2	0.306888	0.35951	172	61	#N/A	#N/A	#N/A	#N/A	#N/A	#N/A	#N/A	#N/A
Gene	Wong	Counts	STAR	Salmon	DESeq2	0.278393	0.402402	169	62	#N/A	#N/A	#N/A	#N/A	#N/A	#N/A	#N/A	#N/A
Transcript	Average	Counts	STAR	Salmon	DESeq2	0.239605	0.510878	194	32	#N/A	#N/A	#N/A	#N/A	#N/A	#N/A	#N/A	#N/A
Transcript	Frankenberger	Counts	STAR	Salmon	DESeq2	0.281812	0.474848	196	34	#N/A	#N/A	#N/A	#N/A	#N/A	#N/A	#N/A	#N/A
Transcript	Haniffa	Counts	STAR	Salmon	DESeq2	0.146469	0.570458	190	24	#N/A	#N/A	#N/A	#N/A	#N/A	#N/A	#N/A	#N/A
Transcript	Ingersoll	Counts	STAR	Salmon	DESeq2	0.282236	0.480187	195	35	#N/A	#N/A	#N/A	#N/A	#N/A	#N/A	#N/A	#N/A
Transcript	Wong	Counts	STAR	Salmon	DESeq2	0.247904	0.518018	194	30	#N/A	#N/A	#N/A	#N/A	#N/A	#N/A	#N/A	#N/A
Gene	Average	Counts	STAR	STAR	DESeq2	0.280945	0.372728	110	76	#N/A	#N/A	0.280945	0.372728	#N/A	#N/A	110	76
Gene	Frankenberger	Counts	STAR	STAR	DESeq2	0.323316	0.333928	119	80	#N/A	#N/A	#N/A	#N/A	#N/A	#N/A	#N/A	#N/A
Gene	Haniffa	Counts	STAR	STAR	DESeq2	0.18291	0.439728	117	70	#N/A	#N/A	#N/A	#N/A	#N/A	#N/A	#N/A	#N/A
Gene	Ingersoll	Counts	STAR	STAR	DESeq2	0.321589	0.335375	114	78	#N/A	#N/A	#N/A	#N/A	#N/A	#N/A	#N/A	#N/A
Gene	Wong	Counts	STAR	STAR	DESeq2	0.295966	0.381882	105	75	#N/A	#N/A	#N/A	#N/A	#N/A	#N/A	#N/A	#N/A
Gene	Average	Counts	HISAT2	Stringtie	DESeq2	0.288788	0.325208	87	125	#N/A	#N/A	0.288788	0.325208	#N/A	#N/A	87	125
Gene	Frankenberger	Counts	HISAT2	Stringtie	DESeq2	0.334418	0.293257	82	128	#N/A	#N/A	#N/A	#N/A	#N/A	#N/A	#N/A	#N/A
Gene	Haniffa	Counts	HISAT2	Stringtie	DESeq2	0.185231	0.381154	103	126	#N/A	#N/A	#N/A	#N/A	#N/A	#N/A	#N/A	#N/A
Gene	Ingersoll	Counts	HISAT2	Stringtie	DESeq2	0.33157	0.293588	76	128	#N/A	#N/A	#N/A	#N/A	#N/A	#N/A	#N/A	#N/A
Gene	Wong	Counts	HISAT2	Stringtie	DESeq2	0.303931	0.332833	83	123	#N/A	#N/A	#N/A	#N/A	#N/A	#N/A	#N/A	#N/A
Transcript	Average	Counts	HISAT2	Stringtie	DESeq2	0.259788	0.362661	145	120	#N/A	#N/A	#N/A	#N/A	#N/A	#N/A	#N/A	#N/A
Transcript	Frankenberger	Counts	HISAT2	Stringtie	DESeq2	0.303455	0.332144	142	119	#N/A	#N/A	#N/A	#N/A	#N/A	#N/A	#N/A	#N/A
Transcript	Haniffa	Counts	HISAT2	Stringtie	DESeq2	0.16511	0.420204	139	120	#N/A	#N/A	#N/A	#N/A	#N/A	#N/A	#N/A	#N/A
Transcript	Ingersoll	Counts	HISAT2	Stringtie	DESeq2	0.302151	0.333934	146	119	#N/A	#N/A	#N/A	#N/A	#N/A	#N/A	#N/A	#N/A
Transcript	Wong	Counts	HISAT2	Stringtie	DESeq2	0.268437	0.364364	144	121	#N/A	#N/A	#N/A	#N/A	#N/A	#N/A	#N/A	#N/A
Gene	Average	Counts	STAR	Stringtie	DESeq2	0.268878	0.369999	158	79	#N/A	#N/A	0.268878	0.369999	#N/A	#N/A	158	79
Gene	Frankenberger	Counts	STAR	Stringtie	DESeq2	0.311563	0.333571	161	82	#N/A	#N/A	#N/A	#N/A	#N/A	#N/A	#N/A	#N/A
Gene	Haniffa	Counts	STAR	Stringtie	DESeq2	0.174119	0.436333	149	72	#N/A	#N/A	#N/A	#N/A	#N/A	#N/A	#N/A	#N/A
Gene	Ingersoll	Counts	STAR	Stringtie	DESeq2	0.308231	0.333213	166	83	#N/A	#N/A	#N/A	#N/A	#N/A	#N/A	#N/A	#N/A
Gene	Wong	Counts	STAR	Stringtie	DESeq2	0.281601	0.376877	157	80	#N/A	#N/A	#N/A	#N/A	#N/A	#N/A	#N/A	#N/A
Transcript	Average	Counts	STAR	Stringtie	DESeq2	0.248703	0.399273	172	96	#N/A	#N/A	#N/A	#N/A	#N/A	#N/A	#N/A	#N/A
Transcript	Frankenberger	Counts	STAR	Stringtie	DESeq2	0.286769	0.360328	187	100	#N/A	#N/A	#N/A	#N/A	#N/A	#N/A	#N/A	#N/A
Transcript	Haniffa	Counts	STAR	Stringtie	DESeq2	0.15814	0.4618	158	89	#N/A	#N/A	#N/A	#N/A	#N/A	#N/A	#N/A	#N/A
Transcript	Ingersoll	Counts	STAR	Stringtie	DESeq2	0.287337	0.364553	188	98	#N/A	#N/A	#N/A	#N/A	#N/A	#N/A	#N/A	#N/A
Transcript	Wong	Counts	STAR	Stringtie	DESeq2	0.262568	0.41041	162	93	#N/A	#N/A	#N/A	#N/A	#N/A	#N/A	#N/A	#N/A
Gene	Average	Counts	TopHat2	Stringtie	DESeq2	0.271936	0.356126	147	93	#N/A	#N/A	0.271936	0.356126	#N/A	#N/A	147	93
Gene	Frankenberger	Counts	TopHat2	Stringtie	DESeq2	0.320348	0.328577	127	90	#N/A	#N/A	#N/A	#N/A	#N/A	#N/A	#N/A	#N/A
Gene	Haniffa	Counts	TopHat2	Stringtie	DESeq2	0.169905	0.408319	166	96	#N/A	#N/A	#N/A	#N/A	#N/A	#N/A	#N/A	#N/A
Gene	Ingersoll	Counts	TopHat2	Stringtie	DESeq2	0.317913	0.329251	126	91	#N/A	#N/A	#N/A	#N/A	#N/A	#N/A	#N/A	#N/A
Gene	Wong	Counts	TopHat2	Stringtie	DESeq2	0.279578	0.358358	164	97	#N/A	#N/A	#N/A	#N/A	#N/A	#N/A	#N/A	#N/A
Transcript	Average	Counts	TopHat2	Stringtie	DESeq2	0.265342	0.348175	120	135	#N/A	#N/A	#N/A	#N/A	#N/A	#N/A	#N/A	#N/A
Transcript	Frankenberger	Counts	TopHat2	Stringtie	DESeq2	0.311127	0.31823	118	134	#N/A	#N/A	#N/A	#N/A	#N/A	#N/A	#N/A	#N/A
Transcript	Haniffa	Counts	TopHat2	Stringtie	DESeq2	0.170567	0.408319	115	130	#N/A	#N/A	#N/A	#N/A	#N/A	#N/A	#N/A	#N/A
Transcript	Ingersoll	Counts	TopHat2	Stringtie	DESeq2	0.308685	0.318804	121	134	#N/A	#N/A	#N/A	#N/A	#N/A	#N/A	#N/A	#N/A
Transcript	Wong	Counts	TopHat2	Stringtie	DESeq2	0.270988	0.347347	137	140	#N/A	#N/A	#N/A	#N/A	#N/A	#N/A	#N/A	#N/A
Gene	Average	Counts	HISAT2	BitSeq	EBseq	0.276017	0.274109	132	216	#N/A	#N/A	0.276017	0.274109	#N/A	#N/A	132	216
Gene	Frankenberger	Counts	HISAT2	BitSeq	EBseq	0.317761	0.245095	135	212	#N/A	#N/A	#N/A	#N/A	#N/A	#N/A	#N/A	#N/A
Gene	Haniffa	Counts	HISAT2	BitSeq	EBseq	0.182551	0.326825	120	220	#N/A	#N/A	#N/A	#N/A	#N/A	#N/A	#N/A	#N/A
Gene	Ingersoll	Counts	HISAT2	BitSeq	EBseq	0.313599	0.244236	144	212	#N/A	#N/A	#N/A	#N/A	#N/A	#N/A	#N/A	#N/A
Gene	Wong	Counts	HISAT2	BitSeq	EBseq	0.290155	0.28028	127	216	#N/A	#N/A	#N/A	#N/A	#N/A	#N/A	#N/A	#N/A
Transcript	Average	Counts	HISAT2	BitSeq	EBseq	0.218824	0.578963	219	8	#N/A	#N/A	#N/A	#N/A	#N/A	#N/A	#N/A	#N/A
Transcript	Frankenberger	Counts	HISAT2	BitSeq	EBseq	0.26384	0.559401	218	8	#N/A	#N/A	#N/A	#N/A	#N/A	#N/A	#N/A	#N/A
Transcript	Haniffa	Counts	HISAT2	BitSeq	EBseq	0.125109	0.609508	219	11	#N/A	#N/A	#N/A	#N/A	#N/A	#N/A	#N/A	#N/A
Transcript	Ingersoll	Counts	HISAT2	BitSeq	EBseq	0.265018	0.567363	219	7	#N/A	#N/A	#N/A	#N/A	#N/A	#N/A	#N/A	#N/A
Transcript	Wong	Counts	HISAT2	BitSeq	EBseq	0.22133	0.57958	219	9	#N/A	#N/A	#N/A	#N/A	#N/A	#N/A	#N/A	#N/A
Gene	Average	Counts	Kallisto	BitSeq	EBseq	0.273414	0.30954	138	155	#N/A	#N/A	0.273414	0.30954	#N/A	#N/A	138	155
Gene	Frankenberger	Counts	Kallisto	BitSeq	EBseq	0.30935	0.271495	172	172	#N/A	#N/A	#N/A	#N/A	#N/A	#N/A	#N/A	#N/A
Gene	Haniffa	Counts	Kallisto	BitSeq	EBseq	0.185325	0.375212	102	135	#N/A	#N/A	#N/A	#N/A	#N/A	#N/A	#N/A	#N/A
Gene	Ingersoll	Counts	Kallisto	BitSeq	EBseq	0.30935	0.274135	157	164	#N/A	#N/A	#N/A	#N/A	#N/A	#N/A	#N/A	#N/A
Gene	Wong	Counts	Kallisto	BitSeq	EBseq	0.28963	0.317317	128	151	#N/A	#N/A	#N/A	#N/A	#N/A	#N/A	#N/A	#N/A
Transcript	Average	Counts	Kallisto	BitSeq	EBseq	0.221436	0.584699	218	7	#N/A	#N/A	#N/A	#N/A	#N/A	#N/A	#N/A	#N/A
Transcript	Frankenberger	Counts	Kallisto	BitSeq	EBseq	0.263747	0.554406	219	9	#N/A	#N/A	#N/A	#N/A	#N/A	#N/A	#N/A	#N/A
Transcript	Haniffa	Counts	Kallisto	BitSeq	EBseq	0.13175	0.635823	218	7	#N/A	#N/A	#N/A	#N/A	#N/A	#N/A	#N/A	#N/A
Transcript	Ingersoll	Counts	Kallisto	BitSeq	EBseq	0.265954	0.564481	218	9	#N/A	#N/A	#N/A	#N/A	#N/A	#N/A	#N/A	#N/A
Transcript	Wong	Counts	Kallisto	BitSeq	EBseq	0.224294	0.584084	218	7	#N/A	#N/A	#N/A	#N/A	#N/A	#N/A	#N/A	#N/A
Transcript	Average	Counts	HISAT2	eXpress	EBseq	0.190913	0.543777	236	19	#N/A	#N/A	#N/A	#N/A	#N/A	#N/A	#N/A	#N/A
Transcript	Frankenberger	Counts	HISAT2	eXpress	EBseq	0.235908	0.540492	233	12	#N/A	#N/A	#N/A	#N/A	#N/A	#N/A	#N/A	#N/A
Transcript	Haniffa	Counts	HISAT2	eXpress	EBseq	0.105196	0.558574	235	32	#N/A	#N/A	#N/A	#N/A	#N/A	#N/A	#N/A	#N/A
Transcript	Ingersoll	Counts	HISAT2	eXpress	EBseq	0.234506	0.542507	235	12	#N/A	#N/A	#N/A	#N/A	#N/A	#N/A	#N/A	#N/A
Transcript	Wong	Counts	HISAT2	eXpress	EBseq	0.18804	0.533534	237	25	#N/A	#N/A	#N/A	#N/A	#N/A	#N/A	#N/A	#N/A
Transcript	Average	Counts	Kallisto	eXpress	EBseq	0.195867	0.568456	231	10	#N/A	#N/A	#N/A	#N/A	#N/A	#N/A	#N/A	#N/A
Transcript	Frankenberger	Counts	Kallisto	eXpress	EBseq	0.236286	0.550125	232	10	#N/A	#N/A	#N/A	#N/A	#N/A	#N/A	#N/A	#N/A
Transcript	Haniffa	Counts	Kallisto	eXpress	EBseq	0.110688	0.59253	231	15	#N/A	#N/A	#N/A	#N/A	#N/A	#N/A	#N/A	#N/A
Transcript	Ingersoll	Counts	Kallisto	eXpress	EBseq	0.238891	0.561599	231	10	#N/A	#N/A	#N/A	#N/A	#N/A	#N/A	#N/A	#N/A
Transcript	Wong	Counts	Kallisto	eXpress	EBseq	0.197604	0.56957	230	13	#N/A	#N/A	#N/A	#N/A	#N/A	#N/A	#N/A	#N/A
Gene	Average	Counts	STAR	htseq	EBseq	0.218776	0.354979	249	94	#N/A	#N/A	0.218776	0.354979	#N/A	#N/A	249	94
Gene	Frankenberger	Counts	STAR	htseq	EBseq	0.259816	0.332858	250	85	#N/A	#N/A	#N/A	#N/A	#N/A	#N/A	#N/A	#N/A
Gene	Haniffa	Counts	STAR	htseq	EBseq	0.135306	0.39983	249	107	#N/A	#N/A	#N/A	#N/A	#N/A	#N/A	#N/A	#N/A
Gene	Ingersoll	Counts	STAR	htseq	EBseq	0.259259	0.335375	249	79	#N/A	#N/A	#N/A	#N/A	#N/A	#N/A	#N/A	#N/A
Gene	Wong	Counts	STAR	htseq	EBseq	0.220722	0.351852	252	106	#N/A	#N/A	#N/A	#N/A	#N/A	#N/A	#N/A	#N/A
Gene	Average	Counts	TopHat2	htseq	EBseq	0.239484	0.312444	244	148	#N/A	#N/A	0.239484	0.312444	#N/A	#N/A	244	148
Gene	Frankenberger	Counts	TopHat2	htseq	EBseq	0.281621	0.287549	242	132	#N/A	#N/A	#N/A	#N/A	#N/A	#N/A	#N/A	#N/A
Gene	Haniffa	Counts	TopHat2	htseq	EBseq	0.15247	0.36163	242	163	#N/A	#N/A	#N/A	#N/A	#N/A	#N/A	#N/A	#N/A
Gene	Ingersoll	Counts	TopHat2	htseq	EBseq	0.283019	0.291787	242	130	#N/A	#N/A	#N/A	#N/A	#N/A	#N/A	#N/A	#N/A
Gene	Wong	Counts	TopHat2	htseq	EBseq	0.240827	0.308809	248	171	#N/A	#N/A	#N/A	#N/A	#N/A	#N/A	#N/A	#N/A
Gene	Average	Counts	Kallisto	Kallisto	EBseq	0.247448	0.310228	233	153	#N/A	#N/A	0.247448	0.310228	#N/A	#N/A	233	153
Gene	Frankenberger	Counts	Kallisto	Kallisto	EBseq	0.290065	0.285408	233	137	#N/A	#N/A	#N/A	#N/A	#N/A	#N/A	#N/A	#N/A
Gene	Haniffa	Counts	Kallisto	Kallisto	EBseq	0.154535	0.351443	234	189	#N/A	#N/A	#N/A	#N/A	#N/A	#N/A	#N/A	#N/A
Gene	Ingersoll	Counts	Kallisto	Kallisto	EBseq	0.288615	0.286744	235	134	#N/A	#N/A	#N/A	#N/A	#N/A	#N/A	#N/A	#N/A
Gene	Wong	Counts	Kallisto	Kallisto	EBseq	0.256576	0.317317	233	153	#N/A	#N/A	#N/A	#N/A	#N/A	#N/A	#N/A	#N/A
Transcript	Average	Counts	Kallisto	Kallisto	EBseq	0.208942	0.478593	220	54	#N/A	#N/A	#N/A	#N/A	#N/A	#N/A	#N/A	#N/A
Transcript	Frankenberger	Counts	Kallisto	Kallisto	EBseq	0.251417	0.458794	220	44	#N/A	#N/A	#N/A	#N/A	#N/A	#N/A	#N/A	#N/A
Transcript	Haniffa	Counts	Kallisto	Kallisto	EBseq	0.120192	0.509338	221	68	#N/A	#N/A	#N/A	#N/A	#N/A	#N/A	#N/A	#N/A
Transcript	Ingersoll	Counts	Kallisto	Kallisto	EBseq	0.251417	0.463256	220	43	#N/A	#N/A	#N/A	#N/A	#N/A	#N/A	#N/A	#N/A
Transcript	Wong	Counts	Kallisto	Kallisto	EBseq	0.212743	0.482983	220	55	#N/A	#N/A	#N/A	#N/A	#N/A	#N/A	#N/A	#N/A
Gene	Average	Counts	Bowtie2	RSEM	EBseq	0.247226	0.304343	235	167	#N/A	#N/A	0.247226	0.304343	#N/A	#N/A	235	167
Gene	Frankenberger	Counts	Bowtie2	RSEM	EBseq	0.291713	0.282554	229	149	#N/A	#N/A	#N/A	#N/A	#N/A	#N/A	#N/A	#N/A
Gene	Haniffa	Counts	Bowtie2	RSEM	EBseq	0.151378	0.340407	243	205	#N/A	#N/A	#N/A	#N/A	#N/A	#N/A	#N/A	#N/A
Gene	Ingersoll	Counts	Bowtie2	RSEM	EBseq	0.293554	0.287104	223	133	#N/A	#N/A	#N/A	#N/A	#N/A	#N/A	#N/A	#N/A
Gene	Wong	Counts	Bowtie2	RSEM	EBseq	0.25226	0.307307	239	176	#N/A	#N/A	#N/A	#N/A	#N/A	#N/A	#N/A	#N/A
Transcript	Average	Counts	Bowtie2	RSEM	EBseq	0.203839	0.481587	224	49	#N/A	#N/A	#N/A	#N/A	#N/A	#N/A	#N/A	#N/A
Transcript	Frankenberger	Counts	Bowtie2	RSEM	EBseq	0.247878	0.468783	222	39	#N/A	#N/A	#N/A	#N/A	#N/A	#N/A	#N/A	#N/A
Transcript	Haniffa	Counts	Bowtie2	RSEM	EBseq	0.114214	0.5	224	73	#N/A	#N/A	#N/A	#N/A	#N/A	#N/A	#N/A	#N/A
Transcript	Ingersoll	Counts	Bowtie2	RSEM	EBseq	0.249576	0.476585	224	38	#N/A	#N/A	#N/A	#N/A	#N/A	#N/A	#N/A	#N/A
Transcript	Wong	Counts	Bowtie2	RSEM	EBseq	0.203688	0.480981	226	56	#N/A	#N/A	#N/A	#N/A	#N/A	#N/A	#N/A	#N/A
Gene	Average	Counts	STAR	RSEM	EBseq	0.215422	0.349383	252	100	#N/A	#N/A	0.215422	0.349383	#N/A	#N/A	252	100
Gene	Frankenberger	Counts	STAR	RSEM	EBseq	0.25369	0.325009	253	92	#N/A	#N/A	#N/A	#N/A	#N/A	#N/A	#N/A	#N/A
Gene	Haniffa	Counts	STAR	RSEM	EBseq	0.128931	0.382852	253	125	#N/A	#N/A	#N/A	#N/A	#N/A	#N/A	#N/A	#N/A
Gene	Ingersoll	Counts	STAR	RSEM	EBseq	0.253411	0.32781	253	92	#N/A	#N/A	#N/A	#N/A	#N/A	#N/A	#N/A	#N/A
Gene	Wong	Counts	STAR	RSEM	EBseq	0.225655	0.361862	249	93	#N/A	#N/A	#N/A	#N/A	#N/A	#N/A	#N/A	#N/A
Transcript	Average	Counts	STAR	RSEM	EBseq	0.191741	0.550338	235	14	#N/A	#N/A	#N/A	#N/A	#N/A	#N/A	#N/A	#N/A
Transcript	Frankenberger	Counts	STAR	RSEM	EBseq	0.234711	0.540849	235	11	#N/A	#N/A	#N/A	#N/A	#N/A	#N/A	#N/A	#N/A
Transcript	Haniffa	Counts	STAR	RSEM	EBseq	0.106	0.565365	234	28	#N/A	#N/A	#N/A	#N/A	#N/A	#N/A	#N/A	#N/A
Transcript	Ingersoll	Counts	STAR	RSEM	EBseq	0.233627	0.543588	236	11	#N/A	#N/A	#N/A	#N/A	#N/A	#N/A	#N/A	#N/A
Transcript	Wong	Counts	STAR	RSEM	EBseq	0.192624	0.551552	235	17	#N/A	#N/A	#N/A	#N/A	#N/A	#N/A	#N/A	#N/A
Gene	Average	Counts	Sailfish	Sailfish	EBseq	0.244786	0.302547	237	173	#N/A	#N/A	0.244786	0.302547	#N/A	#N/A	237	173
Gene	Frankenberger	Counts	Sailfish	Sailfish	EBseq	0.285187	0.275419	239	164	#N/A	#N/A	#N/A	#N/A	#N/A	#N/A	#N/A	#N/A
Gene	Haniffa	Counts	Sailfish	Sailfish	EBseq	0.15295	0.345501	239	198	#N/A	#N/A	#N/A	#N/A	#N/A	#N/A	#N/A	#N/A
Gene	Ingersoll	Counts	Sailfish	Sailfish	EBseq	0.285556	0.278458	239	158	#N/A	#N/A	#N/A	#N/A	#N/A	#N/A	#N/A	#N/A
Gene	Wong	Counts	Sailfish	Sailfish	EBseq	0.25545	0.310811	236	166	#N/A	#N/A	#N/A	#N/A	#N/A	#N/A	#N/A	#N/A
Transcript	Average	Counts	Sailfish	Sailfish	EBseq	0.202704	0.511593	225	31	#N/A	#N/A	#N/A	#N/A	#N/A	#N/A	#N/A	#N/A
Transcript	Frankenberger	Counts	Sailfish	Sailfish	EBseq	0.246571	0.500178	226	24	#N/A	#N/A	#N/A	#N/A	#N/A	#N/A	#N/A	#N/A
Transcript	Haniffa	Counts	Sailfish	Sailfish	EBseq	0.112217	0.526316	227	57	#N/A	#N/A	#N/A	#N/A	#N/A	#N/A	#N/A	#N/A
Transcript	Ingersoll	Counts	Sailfish	Sailfish	EBseq	0.248681	0.509366	226	24	#N/A	#N/A	#N/A	#N/A	#N/A	#N/A	#N/A	#N/A
Transcript	Wong	Counts	Sailfish	Sailfish	EBseq	0.203349	0.510511	227	34	#N/A	#N/A	#N/A	#N/A	#N/A	#N/A	#N/A	#N/A
Gene	Average	Counts	HISAT2	Salmon	EBseq	0.241038	0.304247	242	168	#N/A	#N/A	0.241038	0.304247	#N/A	#N/A	242	168
Gene	Frankenberger	Counts	HISAT2	Salmon	EBseq	0.284214	0.280057	241	150	#N/A	#N/A	#N/A	#N/A	#N/A	#N/A	#N/A	#N/A
Gene	Haniffa	Counts	HISAT2	Salmon	EBseq	0.153535	0.35399	237	181	#N/A	#N/A	#N/A	#N/A	#N/A	#N/A	#N/A	#N/A
Gene	Ingersoll	Counts	HISAT2	Salmon	EBseq	0.284576	0.283141	241	146	#N/A	#N/A	#N/A	#N/A	#N/A	#N/A	#N/A	#N/A
Gene	Wong	Counts	HISAT2	Salmon	EBseq	0.241825	0.2998	247	191	#N/A	#N/A	#N/A	#N/A	#N/A	#N/A	#N/A	#N/A
Transcript	Average	Counts	HISAT2	Salmon	EBseq	0.20181	0.450522	227	74	#N/A	#N/A	#N/A	#N/A	#N/A	#N/A	#N/A	#N/A
Transcript	Frankenberger	Counts	HISAT2	Salmon	EBseq	0.247458	0.44274	223	55	#N/A	#N/A	#N/A	#N/A	#N/A	#N/A	#N/A	#N/A
Transcript	Haniffa	Counts	HISAT2	Salmon	EBseq	0.114064	0.473684	225	83	#N/A	#N/A	#N/A	#N/A	#N/A	#N/A	#N/A	#N/A
Transcript	Ingersoll	Counts	HISAT2	Salmon	EBseq	0.25005	0.451729	222	49	#N/A	#N/A	#N/A	#N/A	#N/A	#N/A	#N/A	#N/A
Transcript	Wong	Counts	HISAT2	Salmon	EBseq	0.195667	0.433934	233	82	#N/A	#N/A	#N/A	#N/A	#N/A	#N/A	#N/A	#N/A
Gene	Average	Counts	Kallisto	Salmon	EBseq	0.247422	0.311531	234	150	#N/A	#N/A	0.247422	0.311531	#N/A	#N/A	234	150
Gene	Frankenberger	Counts	Kallisto	Salmon	EBseq	0.289996	0.286479	234	133	#N/A	#N/A	#N/A	#N/A	#N/A	#N/A	#N/A	#N/A
Gene	Haniffa	Counts	Kallisto	Salmon	EBseq	0.154532	0.353141	235	185	#N/A	#N/A	#N/A	#N/A	#N/A	#N/A	#N/A	#N/A
Gene	Ingersoll	Counts	Kallisto	Salmon	EBseq	0.288913	0.288184	233	132	#N/A	#N/A	#N/A	#N/A	#N/A	#N/A	#N/A	#N/A
Gene	Wong	Counts	Kallisto	Salmon	EBseq	0.256245	0.318318	235	149	#N/A	#N/A	#N/A	#N/A	#N/A	#N/A	#N/A	#N/A
Transcript	Average	Counts	Kallisto	Salmon	EBseq	0.208022	0.465748	221	61	#N/A	#N/A	#N/A	#N/A	#N/A	#N/A	#N/A	#N/A
Transcript	Frankenberger	Counts	Kallisto	Salmon	EBseq	0.249599	0.444524	221	52	#N/A	#N/A	#N/A	#N/A	#N/A	#N/A	#N/A	#N/A
Transcript	Haniffa	Counts	Kallisto	Salmon	EBseq	0.120938	0.499151	220	74	#N/A	#N/A	#N/A	#N/A	#N/A	#N/A	#N/A	#N/A
Transcript	Ingersoll	Counts	Kallisto	Salmon	EBseq	0.249599	0.448847	223	54	#N/A	#N/A	#N/A	#N/A	#N/A	#N/A	#N/A	#N/A
Transcript	Wong	Counts	Kallisto	Salmon	EBseq	0.21195	0.47047	221	64	#N/A	#N/A	#N/A	#N/A	#N/A	#N/A	#N/A	#N/A
Gene	Average	Counts	Salmon-FMD	Salmon	EBseq	0.24	0.306174	243	162	#N/A	#N/A	0.24	0.306174	#N/A	#N/A	243	162
Gene	Frankenberger	Counts	Salmon-FMD	Salmon	EBseq	0.279512	0.277917	243	159	#N/A	#N/A	#N/A	#N/A	#N/A	#N/A	#N/A	#N/A
Gene	Haniffa	Counts	Salmon-FMD	Salmon	EBseq	0.152803	0.35399	240	179	#N/A	#N/A	#N/A	#N/A	#N/A	#N/A	#N/A	#N/A
Gene	Ingersoll	Counts	Salmon-FMD	Salmon	EBseq	0.279871	0.28098	244	151	#N/A	#N/A	#N/A	#N/A	#N/A	#N/A	#N/A	#N/A
Gene	Wong	Counts	Salmon-FMD	Salmon	EBseq	0.247812	0.311812	243	164	#N/A	#N/A	#N/A	#N/A	#N/A	#N/A	#N/A	#N/A
Transcript	Average	Counts	Salmon-FMD	Salmon	EBseq	0.19665	0.538729	230	21	#N/A	#N/A	#N/A	#N/A	#N/A	#N/A	#N/A	#N/A
Transcript	Frankenberger	Counts	Salmon-FMD	Salmon	EBseq	0.239565	0.526222	230	15	#N/A	#N/A	#N/A	#N/A	#N/A	#N/A	#N/A	#N/A
Transcript	Haniffa	Counts	Salmon-FMD	Salmon	EBseq	0.109352	0.556876	232	33	#N/A	#N/A	#N/A	#N/A	#N/A	#N/A	#N/A	#N/A
Transcript	Ingersoll	Counts	Salmon-FMD	Salmon	EBseq	0.240214	0.532781	230	15	#N/A	#N/A	#N/A	#N/A	#N/A	#N/A	#N/A	#N/A
Transcript	Wong	Counts	Salmon-FMD	Salmon	EBseq	0.19747	0.539039	231	23	#N/A	#N/A	#N/A	#N/A	#N/A	#N/A	#N/A	#N/A
Gene	Average	Counts	Salmon-Quasi	Salmon	EBseq	0.244175	0.302356	238	174	#N/A	#N/A	0.244175	0.302356	#N/A	#N/A	238	174
Gene	Frankenberger	Counts	Salmon-Quasi	Salmon	EBseq	0.284978	0.276133	240	162	#N/A	#N/A	#N/A	#N/A	#N/A	#N/A	#N/A	#N/A
Gene	Haniffa	Counts	Salmon-Quasi	Salmon	EBseq	0.152485	0.343803	241	201	#N/A	#N/A	#N/A	#N/A	#N/A	#N/A	#N/A	#N/A
Gene	Ingersoll	Counts	Salmon-Quasi	Salmon	EBseq	0.285346	0.279179	240	153	#N/A	#N/A	#N/A	#N/A	#N/A	#N/A	#N/A	#N/A
Gene	Wong	Counts	Salmon-Quasi	Salmon	EBseq	0.25389	0.31031	238	167	#N/A	#N/A	#N/A	#N/A	#N/A	#N/A	#N/A	#N/A
Transcript	Average	Counts	Salmon-Quasi	Salmon	EBseq	0.202231	0.513067	226	29	#N/A	#N/A	#N/A	#N/A	#N/A	#N/A	#N/A	#N/A
Transcript	Frankenberger	Counts	Salmon-Quasi	Salmon	EBseq	0.246678	0.503389	225	23	#N/A	#N/A	#N/A	#N/A	#N/A	#N/A	#N/A	#N/A
Transcript	Haniffa	Counts	Salmon-Quasi	Salmon	EBseq	0.111151	0.524618	229	58	#N/A	#N/A	#N/A	#N/A	#N/A	#N/A	#N/A	#N/A
Transcript	Ingersoll	Counts	Salmon-Quasi	Salmon	EBseq	0.248601	0.512248	227	23	#N/A	#N/A	#N/A	#N/A	#N/A	#N/A	#N/A	#N/A
Transcript	Wong	Counts	Salmon-Quasi	Salmon	EBseq	0.202494	0.512012	228	33	#N/A	#N/A	#N/A	#N/A	#N/A	#N/A	#N/A	#N/A
Gene	Average	Counts	STAR	Salmon	EBseq	0.21437	0.357071	254	92	#N/A	#N/A	0.21437	0.357071	#N/A	#N/A	254	92
Gene	Frankenberger	Counts	STAR	Salmon	EBseq	0.25333	0.332501	254	87	#N/A	#N/A	#N/A	#N/A	#N/A	#N/A	#N/A	#N/A
Gene	Haniffa	Counts	STAR	Salmon	EBseq	0.130909	0.397284	252	110	#N/A	#N/A	#N/A	#N/A	#N/A	#N/A	#N/A	#N/A
Gene	Ingersoll	Counts	STAR	Salmon	EBseq	0.250612	0.332133	254	86	#N/A	#N/A	#N/A	#N/A	#N/A	#N/A	#N/A	#N/A
Gene	Wong	Counts	STAR	Salmon	EBseq	0.222628	0.366366	251	89	#N/A	#N/A	#N/A	#N/A	#N/A	#N/A	#N/A	#N/A
Transcript	Average	Counts	STAR	Salmon	EBseq	0.18869	0.57586	237	9	#N/A	#N/A	#N/A	#N/A	#N/A	#N/A	#N/A	#N/A
Transcript	Frankenberger	Counts	STAR	Salmon	EBseq	0.230747	0.565466	237	7	#N/A	#N/A	#N/A	#N/A	#N/A	#N/A	#N/A	#N/A
Transcript	Haniffa	Counts	STAR	Salmon	EBseq	0.104301	0.590832	236	16	#N/A	#N/A	#N/A	#N/A	#N/A	#N/A	#N/A	#N/A
Transcript	Ingersoll	Counts	STAR	Salmon	EBseq	0.228563	0.565562	237	8	#N/A	#N/A	#N/A	#N/A	#N/A	#N/A	#N/A	#N/A
Transcript	Wong	Counts	STAR	Salmon	EBseq	0.19115	0.581582	236	8	#N/A	#N/A	#N/A	#N/A	#N/A	#N/A	#N/A	#N/A
Gene	Average	Counts	STAR	STAR	EBseq	0.218523	0.354462	250	95	#N/A	#N/A	0.218523	0.354462	#N/A	#N/A	250	95
Gene	Frankenberger	Counts	STAR	STAR	EBseq	0.259538	0.332501	251	86	#N/A	#N/A	#N/A	#N/A	#N/A	#N/A	#N/A	#N/A
Gene	Haniffa	Counts	STAR	STAR	EBseq	0.135096	0.398981	250	108	#N/A	#N/A	#N/A	#N/A	#N/A	#N/A	#N/A	#N/A
Gene	Ingersoll	Counts	STAR	STAR	EBseq	0.258981	0.335014	250	81	#N/A	#N/A	#N/A	#N/A	#N/A	#N/A	#N/A	#N/A
Gene	Wong	Counts	STAR	STAR	EBseq	0.220477	0.351351	253	107	#N/A	#N/A	#N/A	#N/A	#N/A	#N/A	#N/A	#N/A
Gene	Average	Counts	HISAT2	Stringtie	EBseq	0.217202	0.318626	251	133	#N/A	#N/A	0.217202	0.318626	#N/A	#N/A	251	133
Gene	Frankenberger	Counts	HISAT2	Stringtie	EBseq	0.260375	0.302176	249	117	#N/A	#N/A	#N/A	#N/A	#N/A	#N/A	#N/A	#N/A
Gene	Haniffa	Counts	HISAT2	Stringtie	EBseq	0.127261	0.34635	254	195	#N/A	#N/A	#N/A	#N/A	#N/A	#N/A	#N/A	#N/A
Gene	Ingersoll	Counts	HISAT2	Stringtie	EBseq	0.256994	0.301153	251	118	#N/A	#N/A	#N/A	#N/A	#N/A	#N/A	#N/A	#N/A
Gene	Wong	Counts	HISAT2	Stringtie	EBseq	0.22418	0.324825	250	132	#N/A	#N/A	#N/A	#N/A	#N/A	#N/A	#N/A	#N/A
Transcript	Average	Counts	HISAT2	Stringtie	EBseq	0.200703	0.434059	229	79	#N/A	#N/A	#N/A	#N/A	#N/A	#N/A	#N/A	#N/A
Transcript	Frankenberger	Counts	HISAT2	Stringtie	EBseq	0.240577	0.416696	229	76	#N/A	#N/A	#N/A	#N/A	#N/A	#N/A	#N/A	#N/A
Transcript	Haniffa	Counts	HISAT2	Stringtie	EBseq	0.110807	0.44652	230	103	#N/A	#N/A	#N/A	#N/A	#N/A	#N/A	#N/A	#N/A
Transcript	Ingersoll	Counts	HISAT2	Stringtie	EBseq	0.243048	0.425072	229	72	#N/A	#N/A	#N/A	#N/A	#N/A	#N/A	#N/A	#N/A
Transcript	Wong	Counts	HISAT2	Stringtie	EBseq	0.208382	0.447948	223	78	#N/A	#N/A	#N/A	#N/A	#N/A	#N/A	#N/A	#N/A
Gene	Average	Counts	STAR	Stringtie	EBseq	0.214441	0.335353	253	117	#N/A	#N/A	0.214441	0.335353	#N/A	#N/A	253	117
Gene	Frankenberger	Counts	STAR	Stringtie	EBseq	0.257184	0.319301	252	98	#N/A	#N/A	#N/A	#N/A	#N/A	#N/A	#N/A	#N/A
Gene	Haniffa	Counts	STAR	Stringtie	EBseq	0.123902	0.359083	255	169	#N/A	#N/A	#N/A	#N/A	#N/A	#N/A	#N/A	#N/A
Gene	Ingersoll	Counts	STAR	Stringtie	EBseq	0.256609	0.321686	252	96	#N/A	#N/A	#N/A	#N/A	#N/A	#N/A	#N/A	#N/A
Gene	Wong	Counts	STAR	Stringtie	EBseq	0.220071	0.341341	254	120	#N/A	#N/A	#N/A	#N/A	#N/A	#N/A	#N/A	#N/A
Transcript	Average	Counts	STAR	Stringtie	EBseq	0.193348	0.450084	233	75	#N/A	#N/A	#N/A	#N/A	#N/A	#N/A	#N/A	#N/A
Transcript	Frankenberger	Counts	STAR	Stringtie	EBseq	0.235093	0.44167	234	57	#N/A	#N/A	#N/A	#N/A	#N/A	#N/A	#N/A	#N/A
Transcript	Haniffa	Counts	STAR	Stringtie	EBseq	0.10402	0.452462	237	96	#N/A	#N/A	#N/A	#N/A	#N/A	#N/A	#N/A	#N/A
Transcript	Ingersoll	Counts	STAR	Stringtie	EBseq	0.234713	0.445245	233	58	#N/A	#N/A	#N/A	#N/A	#N/A	#N/A	#N/A	#N/A
Transcript	Wong	Counts	STAR	Stringtie	EBseq	0.199567	0.460961	229	71	#N/A	#N/A	#N/A	#N/A	#N/A	#N/A	#N/A	#N/A
Gene	Average	Counts	TopHat2	Stringtie	EBseq	0.243433	0.283227	240	207	#N/A	#N/A	0.243433	0.283227	#N/A	#N/A	240	207
Gene	Frankenberger	Counts	TopHat2	Stringtie	EBseq	0.291164	0.266857	230	181	#N/A	#N/A	#N/A	#N/A	#N/A	#N/A	#N/A	#N/A
Gene	Haniffa	Counts	TopHat2	Stringtie	EBseq	0.145282	0.312394	247	229	#N/A	#N/A	#N/A	#N/A	#N/A	#N/A	#N/A	#N/A
Gene	Ingersoll	Counts	TopHat2	Stringtie	EBseq	0.289996	0.268372	229	179	#N/A	#N/A	#N/A	#N/A	#N/A	#N/A	#N/A	#N/A
Gene	Wong	Counts	TopHat2	Stringtie	EBseq	0.247289	0.285285	245	210	#N/A	#N/A	#N/A	#N/A	#N/A	#N/A	#N/A	#N/A
Transcript	Average	Counts	TopHat2	Stringtie	EBseq	0.204335	0.416116	223	87	#N/A	#N/A	#N/A	#N/A	#N/A	#N/A	#N/A	#N/A
Transcript	Frankenberger	Counts	TopHat2	Stringtie	EBseq	0.246377	0.400285	227	81	#N/A	#N/A	#N/A	#N/A	#N/A	#N/A	#N/A	#N/A
Transcript	Haniffa	Counts	TopHat2	Stringtie	EBseq	0.116049	0.438879	223	108	#N/A	#N/A	#N/A	#N/A	#N/A	#N/A	#N/A	#N/A
Transcript	Ingersoll	Counts	TopHat2	Stringtie	EBseq	0.250769	0.411383	221	79	#N/A	#N/A	#N/A	#N/A	#N/A	#N/A	#N/A	#N/A
Transcript	Wong	Counts	TopHat2	Stringtie	EBseq	0.204147	0.413914	225	91	#N/A	#N/A	#N/A	#N/A	#N/A	#N/A	#N/A	#N/A
Gene	Average	Counts	HISAT2	BitSeq	edgeR	0.234773	0.413882	248	48	#N/A	#N/A	0.234773	0.413882	#N/A	#N/A	248	48
Gene	Frankenberger	Counts	HISAT2	BitSeq	edgeR	0.274706	0.382804	248	40	#N/A	#N/A	#N/A	#N/A	#N/A	#N/A	#N/A	#N/A
Gene	Haniffa	Counts	HISAT2	BitSeq	edgeR	0.143879	0.460951	248	60	#N/A	#N/A	#N/A	#N/A	#N/A	#N/A	#N/A	#N/A
Gene	Ingersoll	Counts	HISAT2	BitSeq	edgeR	0.271377	0.381844	248	44	#N/A	#N/A	#N/A	#N/A	#N/A	#N/A	#N/A	#N/A
Gene	Wong	Counts	HISAT2	BitSeq	edgeR	0.24913	0.42993	242	36	#N/A	#N/A	#N/A	#N/A	#N/A	#N/A	#N/A	#N/A
Transcript	Average	Counts	HISAT2	BitSeq	edgeR	0.235754	0.415906	204	88	#N/A	#N/A	#N/A	#N/A	#N/A	#N/A	#N/A	#N/A
Transcript	Frankenberger	Counts	HISAT2	BitSeq	edgeR	0.284227	0.399215	190	83	#N/A	#N/A	#N/A	#N/A	#N/A	#N/A	#N/A	#N/A
Transcript	Haniffa	Counts	HISAT2	BitSeq	edgeR	0.138437	0.448217	215	101	#N/A	#N/A	#N/A	#N/A	#N/A	#N/A	#N/A	#N/A
Transcript	Ingersoll	Counts	HISAT2	BitSeq	edgeR	0.281179	0.398775	201	83	#N/A	#N/A	#N/A	#N/A	#N/A	#N/A	#N/A	#N/A
Transcript	Wong	Counts	HISAT2	BitSeq	edgeR	0.239174	0.417417	210	90	#N/A	#N/A	#N/A	#N/A	#N/A	#N/A	#N/A	#N/A
Gene	Average	Counts	Kallisto	BitSeq	edgeR	0.238038	0.439906	246	6	#N/A	#N/A	0.238038	0.439906	#N/A	#N/A	246	6
Gene	Frankenberger	Counts	Kallisto	BitSeq	edgeR	0.2767	0.402069	245	8	#N/A	#N/A	#N/A	#N/A	#N/A	#N/A	#N/A	#N/A
Gene	Haniffa	Counts	Kallisto	BitSeq	edgeR	0.147603	0.494058	246	22	#N/A	#N/A	#N/A	#N/A	#N/A	#N/A	#N/A	#N/A
Gene	Ingersoll	Counts	Kallisto	BitSeq	edgeR	0.275718	0.404539	245	5	#N/A	#N/A	#N/A	#N/A	#N/A	#N/A	#N/A	#N/A
Gene	Wong	Counts	Kallisto	BitSeq	edgeR	0.252131	0.458959	240	2	#N/A	#N/A	#N/A	#N/A	#N/A	#N/A	#N/A	#N/A
Transcript	Average	Counts	Kallisto	BitSeq	edgeR	0.233738	0.450725	211	72	#N/A	#N/A	#N/A	#N/A	#N/A	#N/A	#N/A	#N/A
Transcript	Frankenberger	Counts	Kallisto	BitSeq	edgeR	0.27907	0.428113	204	66	#N/A	#N/A	#N/A	#N/A	#N/A	#N/A	#N/A	#N/A
Transcript	Haniffa	Counts	Kallisto	BitSeq	edgeR	0.140029	0.49236	210	75	#N/A	#N/A	#N/A	#N/A	#N/A	#N/A	#N/A	#N/A
Transcript	Ingersoll	Counts	Kallisto	BitSeq	edgeR	0.277907	0.430476	211	67	#N/A	#N/A	#N/A	#N/A	#N/A	#N/A	#N/A	#N/A
Transcript	Wong	Counts	Kallisto	BitSeq	edgeR	0.237945	0.451952	214	74	#N/A	#N/A	#N/A	#N/A	#N/A	#N/A	#N/A	#N/A
Transcript	Average	Counts	HISAT2	eXpress	edgeR	0.274007	0.306935	101	177	#N/A	#N/A	#N/A	#N/A	#N/A	#N/A	#N/A	#N/A
Transcript	Frankenberger	Counts	HISAT2	eXpress	edgeR	0.323327	0.284338	83	163	#N/A	#N/A	#N/A	#N/A	#N/A	#N/A	#N/A	#N/A
Transcript	Haniffa	Counts	HISAT2	eXpress	edgeR	0.172917	0.352292	108	188	#N/A	#N/A	#N/A	#N/A	#N/A	#N/A	#N/A	#N/A
Transcript	Ingersoll	Counts	HISAT2	eXpress	edgeR	0.321298	0.285303	81	165	#N/A	#N/A	#N/A	#N/A	#N/A	#N/A	#N/A	#N/A
Transcript	Wong	Counts	HISAT2	eXpress	edgeR	0.278487	0.305806	111	177	#N/A	#N/A	#N/A	#N/A	#N/A	#N/A	#N/A	#N/A
Transcript	Average	Counts	Kallisto	eXpress	edgeR	0.2614	0.347094	137	136	#N/A	#N/A	#N/A	#N/A	#N/A	#N/A	#N/A	#N/A
Transcript	Frankenberger	Counts	Kallisto	eXpress	edgeR	0.306982	0.320014	133	132	#N/A	#N/A	#N/A	#N/A	#N/A	#N/A	#N/A	#N/A
Transcript	Haniffa	Counts	Kallisto	eXpress	edgeR	0.165437	0.39983	137	138	#N/A	#N/A	#N/A	#N/A	#N/A	#N/A	#N/A	#N/A
Transcript	Ingersoll	Counts	Kallisto	eXpress	edgeR	0.305613	0.321686	131	129	#N/A	#N/A	#N/A	#N/A	#N/A	#N/A	#N/A	#N/A
Transcript	Wong	Counts	Kallisto	eXpress	edgeR	0.267568	0.346847	146	141	#N/A	#N/A	#N/A	#N/A	#N/A	#N/A	#N/A	#N/A
Gene	Average	Counts	STAR	htseq	edgeR	0.287004	0.311025	94	152	#N/A	#N/A	0.287004	0.311025	#N/A	#N/A	94	152
Gene	Frankenberger	Counts	STAR	htseq	edgeR	0.336276	0.285408	75	140	#N/A	#N/A	#N/A	#N/A	#N/A	#N/A	#N/A	#N/A
Gene	Haniffa	Counts	STAR	htseq	edgeR	0.183558	0.358234	114	171	#N/A	#N/A	#N/A	#N/A	#N/A	#N/A	#N/A	#N/A
Gene	Ingersoll	Counts	STAR	htseq	edgeR	0.330391	0.283141	82	144	#N/A	#N/A	#N/A	#N/A	#N/A	#N/A	#N/A	#N/A
Gene	Wong	Counts	STAR	htseq	edgeR	0.297792	0.317317	98	152	#N/A	#N/A	#N/A	#N/A	#N/A	#N/A	#N/A	#N/A
Gene	Average	Counts	TopHat2	htseq	edgeR	0.266833	0.339809	170	113	#N/A	#N/A	0.266833	0.339809	#N/A	#N/A	170	113
Gene	Frankenberger	Counts	TopHat2	htseq	edgeR	0.314011	0.31502	154	105	#N/A	#N/A	#N/A	#N/A	#N/A	#N/A	#N/A	#N/A
Gene	Haniffa	Counts	TopHat2	htseq	edgeR	0.164948	0.380306	193	127	#N/A	#N/A	#N/A	#N/A	#N/A	#N/A	#N/A	#N/A
Gene	Ingersoll	Counts	TopHat2	htseq	edgeR	0.311522	0.315562	153	104	#N/A	#N/A	#N/A	#N/A	#N/A	#N/A	#N/A	#N/A
Gene	Wong	Counts	TopHat2	htseq	edgeR	0.27685	0.348348	172	110	#N/A	#N/A	#N/A	#N/A	#N/A	#N/A	#N/A	#N/A
Gene	Average	Counts	Kallisto	Kallisto	edgeR	0.258572	0.37974	206	72	#N/A	#N/A	0.258572	0.37974	#N/A	#N/A	206	72
Gene	Frankenberger	Counts	Kallisto	Kallisto	edgeR	0.301793	0.348198	203	67	#N/A	#N/A	#N/A	#N/A	#N/A	#N/A	#N/A	#N/A
Gene	Haniffa	Counts	Kallisto	Kallisto	edgeR	0.162828	0.432088	206	78	#N/A	#N/A	#N/A	#N/A	#N/A	#N/A	#N/A	#N/A
Gene	Ingersoll	Counts	Kallisto	Kallisto	edgeR	0.300247	0.349784	202	68	#N/A	#N/A	#N/A	#N/A	#N/A	#N/A	#N/A	#N/A
Gene	Wong	Counts	Kallisto	Kallisto	edgeR	0.269417	0.388889	201	71	#N/A	#N/A	#N/A	#N/A	#N/A	#N/A	#N/A	#N/A
Transcript	Average	Counts	Kallisto	Kallisto	edgeR	0.273067	0.332332	105	148	#N/A	#N/A	#N/A	#N/A	#N/A	#N/A	#N/A	#N/A
Transcript	Frankenberger	Counts	Kallisto	Kallisto	edgeR	0.319865	0.30503	97	146	#N/A	#N/A	#N/A	#N/A	#N/A	#N/A	#N/A	#N/A
Transcript	Haniffa	Counts	Kallisto	Kallisto	edgeR	0.174365	0.38455	99	156	#N/A	#N/A	#N/A	#N/A	#N/A	#N/A	#N/A	#N/A
Transcript	Ingersoll	Counts	Kallisto	Kallisto	edgeR	0.318743	0.306916	94	145	#N/A	#N/A	#N/A	#N/A	#N/A	#N/A	#N/A	#N/A
Transcript	Wong	Counts	Kallisto	Kallisto	edgeR	0.279294	0.332833	109	148	#N/A	#N/A	#N/A	#N/A	#N/A	#N/A	#N/A	#N/A
Gene	Average	Counts	Bowtie2	RSEM	edgeR	0.268193	0.368934	163	81	#N/A	#N/A	0.268193	0.368934	#N/A	#N/A	163	81
Gene	Frankenberger	Counts	Bowtie2	RSEM	edgeR	0.314796	0.339279	147	77	#N/A	#N/A	#N/A	#N/A	#N/A	#N/A	#N/A	#N/A
Gene	Haniffa	Counts	Bowtie2	RSEM	edgeR	0.169915	0.421902	165	86	#N/A	#N/A	#N/A	#N/A	#N/A	#N/A	#N/A	#N/A
Gene	Ingersoll	Counts	Bowtie2	RSEM	edgeR	0.309831	0.337176	156	77	#N/A	#N/A	#N/A	#N/A	#N/A	#N/A	#N/A	#N/A
Gene	Wong	Counts	Bowtie2	RSEM	edgeR	0.278229	0.377377	170	79	#N/A	#N/A	#N/A	#N/A	#N/A	#N/A	#N/A	#N/A
Transcript	Average	Counts	Bowtie2	RSEM	edgeR	0.283807	0.311154	70	170	#N/A	#N/A	#N/A	#N/A	#N/A	#N/A	#N/A	#N/A
Transcript	Frankenberger	Counts	Bowtie2	RSEM	edgeR	0.334582	0.286836	60	161	#N/A	#N/A	#N/A	#N/A	#N/A	#N/A	#N/A	#N/A
Transcript	Haniffa	Counts	Bowtie2	RSEM	edgeR	0.180384	0.359083	82	180	#N/A	#N/A	#N/A	#N/A	#N/A	#N/A	#N/A	#N/A
Transcript	Ingersoll	Counts	Bowtie2	RSEM	edgeR	0.330836	0.286383	63	162	#N/A	#N/A	#N/A	#N/A	#N/A	#N/A	#N/A	#N/A
Transcript	Wong	Counts	Bowtie2	RSEM	edgeR	0.289425	0.312312	78	171	#N/A	#N/A	#N/A	#N/A	#N/A	#N/A	#N/A	#N/A
Gene	Average	Counts	STAR	RSEM	edgeR	0.267216	0.35866	169	90	#N/A	#N/A	0.267216	0.35866	#N/A	#N/A	169	90
Gene	Frankenberger	Counts	STAR	RSEM	edgeR	0.315683	0.333928	143	79	#N/A	#N/A	#N/A	#N/A	#N/A	#N/A	#N/A	#N/A
Gene	Haniffa	Counts	STAR	RSEM	edgeR	0.166317	0.404075	183	104	#N/A	#N/A	#N/A	#N/A	#N/A	#N/A	#N/A	#N/A
Gene	Ingersoll	Counts	STAR	RSEM	edgeR	0.310624	0.331772	155	87	#N/A	#N/A	#N/A	#N/A	#N/A	#N/A	#N/A	#N/A
Gene	Wong	Counts	STAR	RSEM	edgeR	0.276241	0.364865	174	90	#N/A	#N/A	#N/A	#N/A	#N/A	#N/A	#N/A	#N/A
Transcript	Average	Counts	STAR	RSEM	edgeR	0.296668	0.292173	46	190	#N/A	#N/A	#N/A	#N/A	#N/A	#N/A	#N/A	#N/A
Transcript	Frankenberger	Counts	STAR	RSEM	edgeR	0.347261	0.266857	39	185	#N/A	#N/A	#N/A	#N/A	#N/A	#N/A	#N/A	#N/A
Transcript	Haniffa	Counts	STAR	RSEM	edgeR	0.189867	0.340407	64	203	#N/A	#N/A	#N/A	#N/A	#N/A	#N/A	#N/A	#N/A
Transcript	Ingersoll	Counts	STAR	RSEM	edgeR	0.34169	0.26513	45	188	#N/A	#N/A	#N/A	#N/A	#N/A	#N/A	#N/A	#N/A
Transcript	Wong	Counts	STAR	RSEM	edgeR	0.307852	0.296296	44	187	#N/A	#N/A	#N/A	#N/A	#N/A	#N/A	#N/A	#N/A
Gene	Average	Counts	Sailfish	Sailfish	edgeR	0.261061	0.380447	188	69	#N/A	#N/A	0.261061	0.380447	#N/A	#N/A	188	69
Gene	Frankenberger	Counts	Sailfish	Sailfish	edgeR	0.304905	0.348198	186	68	#N/A	#N/A	#N/A	#N/A	#N/A	#N/A	#N/A	#N/A
Gene	Haniffa	Counts	Sailfish	Sailfish	edgeR	0.165002	0.434635	192	75	#N/A	#N/A	#N/A	#N/A	#N/A	#N/A	#N/A	#N/A
Gene	Ingersoll	Counts	Sailfish	Sailfish	edgeR	0.302718	0.349063	189	70	#N/A	#N/A	#N/A	#N/A	#N/A	#N/A	#N/A	#N/A
Gene	Wong	Counts	Sailfish	Sailfish	edgeR	0.271618	0.38989	189	69	#N/A	#N/A	#N/A	#N/A	#N/A	#N/A	#N/A	#N/A
Transcript	Average	Counts	Sailfish	Sailfish	edgeR	0.273651	0.337852	104	145	#N/A	#N/A	#N/A	#N/A	#N/A	#N/A	#N/A	#N/A
Transcript	Frankenberger	Counts	Sailfish	Sailfish	edgeR	0.319527	0.308241	98	142	#N/A	#N/A	#N/A	#N/A	#N/A	#N/A	#N/A	#N/A
Transcript	Haniffa	Counts	Sailfish	Sailfish	edgeR	0.176359	0.393888	93	145	#N/A	#N/A	#N/A	#N/A	#N/A	#N/A	#N/A	#N/A
Transcript	Ingersoll	Counts	Sailfish	Sailfish	edgeR	0.317678	0.309438	97	142	#N/A	#N/A	#N/A	#N/A	#N/A	#N/A	#N/A	#N/A
Transcript	Wong	Counts	Sailfish	Sailfish	edgeR	0.281043	0.33984	104	146	#N/A	#N/A	#N/A	#N/A	#N/A	#N/A	#N/A	#N/A
Gene	Average	Counts	HISAT2	Salmon	edgeR	0.26509	0.361229	175	84	#N/A	#N/A	0.26509	0.361229	#N/A	#N/A	175	84
Gene	Frankenberger	Counts	HISAT2	Salmon	edgeR	0.313064	0.334285	156	78	#N/A	#N/A	#N/A	#N/A	#N/A	#N/A	#N/A	#N/A
Gene	Haniffa	Counts	HISAT2	Salmon	edgeR	0.167642	0.413413	177	88	#N/A	#N/A	#N/A	#N/A	#N/A	#N/A	#N/A	#N/A
Gene	Ingersoll	Counts	HISAT2	Salmon	edgeR	0.30872	0.332853	163	85	#N/A	#N/A	#N/A	#N/A	#N/A	#N/A	#N/A	#N/A
Gene	Wong	Counts	HISAT2	Salmon	edgeR	0.270934	0.364364	194	92	#N/A	#N/A	#N/A	#N/A	#N/A	#N/A	#N/A	#N/A
Transcript	Average	Counts	HISAT2	Salmon	edgeR	0.27632	0.309822	85	172	#N/A	#N/A	#N/A	#N/A	#N/A	#N/A	#N/A	#N/A
Transcript	Frankenberger	Counts	HISAT2	Salmon	edgeR	0.328188	0.288263	72	160	#N/A	#N/A	#N/A	#N/A	#N/A	#N/A	#N/A	#N/A
Transcript	Haniffa	Counts	HISAT2	Salmon	edgeR	0.174854	0.356537	98	183	#N/A	#N/A	#N/A	#N/A	#N/A	#N/A	#N/A	#N/A
Transcript	Ingersoll	Counts	HISAT2	Salmon	edgeR	0.324939	0.288184	74	161	#N/A	#N/A	#N/A	#N/A	#N/A	#N/A	#N/A	#N/A
Transcript	Wong	Counts	HISAT2	Salmon	edgeR	0.2773	0.306306	112	176	#N/A	#N/A	#N/A	#N/A	#N/A	#N/A	#N/A	#N/A
Gene	Average	Counts	Kallisto	Salmon	edgeR	0.258644	0.380235	205	70	#N/A	#N/A	0.258644	0.380235	#N/A	#N/A	205	70
Gene	Frankenberger	Counts	Kallisto	Salmon	edgeR	0.301298	0.347842	206	70	#N/A	#N/A	#N/A	#N/A	#N/A	#N/A	#N/A	#N/A
Gene	Haniffa	Counts	Kallisto	Salmon	edgeR	0.163415	0.433786	200	77	#N/A	#N/A	#N/A	#N/A	#N/A	#N/A	#N/A	#N/A
Gene	Ingersoll	Counts	Kallisto	Salmon	edgeR	0.299753	0.349424	206	69	#N/A	#N/A	#N/A	#N/A	#N/A	#N/A	#N/A	#N/A
Gene	Wong	Counts	Kallisto	Salmon	edgeR	0.270111	0.38989	198	68	#N/A	#N/A	#N/A	#N/A	#N/A	#N/A	#N/A	#N/A
Transcript	Average	Counts	Kallisto	Salmon	edgeR	0.275574	0.330719	93	149	#N/A	#N/A	#N/A	#N/A	#N/A	#N/A	#N/A	#N/A
Transcript	Frankenberger	Counts	Kallisto	Salmon	edgeR	0.323585	0.30396	79	148	#N/A	#N/A	#N/A	#N/A	#N/A	#N/A	#N/A	#N/A
Transcript	Haniffa	Counts	Kallisto	Salmon	edgeR	0.176953	0.38455	92	155	#N/A	#N/A	#N/A	#N/A	#N/A	#N/A	#N/A	#N/A
Transcript	Ingersoll	Counts	Kallisto	Salmon	edgeR	0.320547	0.304035	83	149	#N/A	#N/A	#N/A	#N/A	#N/A	#N/A	#N/A	#N/A
Transcript	Wong	Counts	Kallisto	Salmon	edgeR	0.28121	0.33033	102	150	#N/A	#N/A	#N/A	#N/A	#N/A	#N/A	#N/A	#N/A
Gene	Average	Counts	Salmon-FMD	Salmon	edgeR	0.264634	0.371818	177	78	#N/A	#N/A	0.264634	0.371818	#N/A	#N/A	177	78
Gene	Frankenberger	Counts	Salmon-FMD	Salmon	edgeR	0.310613	0.34142	169	76	#N/A	#N/A	#N/A	#N/A	#N/A	#N/A	#N/A	#N/A
Gene	Haniffa	Counts	Salmon-FMD	Salmon	edgeR	0.168396	0.426995	174	81	#N/A	#N/A	#N/A	#N/A	#N/A	#N/A	#N/A	#N/A
Gene	Ingersoll	Counts	Salmon-FMD	Salmon	edgeR	0.30542	0.338977	177	76	#N/A	#N/A	#N/A	#N/A	#N/A	#N/A	#N/A	#N/A
Gene	Wong	Counts	Salmon-FMD	Salmon	edgeR	0.274106	0.37988	181	78	#N/A	#N/A	#N/A	#N/A	#N/A	#N/A	#N/A	#N/A
Transcript	Average	Counts	Salmon-FMD	Salmon	edgeR	0.280126	0.319475	76	160	#N/A	#N/A	#N/A	#N/A	#N/A	#N/A	#N/A	#N/A
Transcript	Frankenberger	Counts	Salmon-FMD	Salmon	edgeR	0.327586	0.291473	73	159	#N/A	#N/A	#N/A	#N/A	#N/A	#N/A	#N/A	#N/A
Transcript	Haniffa	Counts	Salmon-FMD	Salmon	edgeR	0.180321	0.371817	83	167	#N/A	#N/A	#N/A	#N/A	#N/A	#N/A	#N/A	#N/A
Transcript	Ingersoll	Counts	Salmon-FMD	Salmon	edgeR	0.324779	0.291787	75	158	#N/A	#N/A	#N/A	#N/A	#N/A	#N/A	#N/A	#N/A
Transcript	Wong	Counts	Salmon-FMD	Salmon	edgeR	0.287818	0.322823	84	159	#N/A	#N/A	#N/A	#N/A	#N/A	#N/A	#N/A	#N/A
Gene	Average	Counts	Salmon-Quasi	Salmon	edgeR	0.260817	0.381039	190	68	#N/A	#N/A	0.260817	0.381039	#N/A	#N/A	190	68
Gene	Frankenberger	Counts	Salmon-Quasi	Salmon	edgeR	0.305106	0.349625	183	66	#N/A	#N/A	#N/A	#N/A	#N/A	#N/A	#N/A	#N/A
Gene	Haniffa	Counts	Salmon-Quasi	Salmon	edgeR	0.165002	0.434635	191	76	#N/A	#N/A	#N/A	#N/A	#N/A	#N/A	#N/A	#N/A
Gene	Ingersoll	Counts	Salmon-Quasi	Salmon	edgeR	0.302927	0.350504	186	67	#N/A	#N/A	#N/A	#N/A	#N/A	#N/A	#N/A	#N/A
Gene	Wong	Counts	Salmon-Quasi	Salmon	edgeR	0.270233	0.389389	197	70	#N/A	#N/A	#N/A	#N/A	#N/A	#N/A	#N/A	#N/A
Transcript	Average	Counts	Salmon-Quasi	Salmon	edgeR	0.275363	0.340203	95	143	#N/A	#N/A	#N/A	#N/A	#N/A	#N/A	#N/A	#N/A
Transcript	Frankenberger	Counts	Salmon-Quasi	Salmon	edgeR	0.321244	0.309668	89	140	#N/A	#N/A	#N/A	#N/A	#N/A	#N/A	#N/A	#N/A
Transcript	Haniffa	Counts	Salmon-Quasi	Salmon	edgeR	0.177947	0.397284	88	141	#N/A	#N/A	#N/A	#N/A	#N/A	#N/A	#N/A	#N/A
Transcript	Ingersoll	Counts	Salmon-Quasi	Salmon	edgeR	0.319023	0.310519	93	140	#N/A	#N/A	#N/A	#N/A	#N/A	#N/A	#N/A	#N/A
Transcript	Wong	Counts	Salmon-Quasi	Salmon	edgeR	0.283237	0.343343	93	145	#N/A	#N/A	#N/A	#N/A	#N/A	#N/A	#N/A	#N/A
Gene	Average	Counts	STAR	Salmon	edgeR	0.268303	0.359989	160	88	#N/A	#N/A	0.268303	0.359989	#N/A	#N/A	160	88
Gene	Frankenberger	Counts	STAR	Salmon	edgeR	0.315416	0.332858	145	84	#N/A	#N/A	#N/A	#N/A	#N/A	#N/A	#N/A	#N/A
Gene	Haniffa	Counts	STAR	Salmon	edgeR	0.168006	0.408319	175	97	#N/A	#N/A	#N/A	#N/A	#N/A	#N/A	#N/A	#N/A
Gene	Ingersoll	Counts	STAR	Salmon	edgeR	0.311021	0.331412	154	88	#N/A	#N/A	#N/A	#N/A	#N/A	#N/A	#N/A	#N/A
Gene	Wong	Counts	STAR	Salmon	edgeR	0.278769	0.367367	167	87	#N/A	#N/A	#N/A	#N/A	#N/A	#N/A	#N/A	#N/A
Transcript	Average	Counts	STAR	Salmon	edgeR	0.28302	0.324955	71	156	#N/A	#N/A	#N/A	#N/A	#N/A	#N/A	#N/A	#N/A
Transcript	Frankenberger	Counts	STAR	Salmon	edgeR	0.328822	0.294684	70	156	#N/A	#N/A	#N/A	#N/A	#N/A	#N/A	#N/A	#N/A
Transcript	Haniffa	Counts	STAR	Salmon	edgeR	0.184943	0.383701	73	157	#N/A	#N/A	#N/A	#N/A	#N/A	#N/A	#N/A	#N/A
Transcript	Ingersoll	Counts	STAR	Salmon	edgeR	0.327229	0.29611	71	154	#N/A	#N/A	#N/A	#N/A	#N/A	#N/A	#N/A	#N/A
Transcript	Wong	Counts	STAR	Salmon	edgeR	0.291088	0.325325	73	154	#N/A	#N/A	#N/A	#N/A	#N/A	#N/A	#N/A	#N/A
Gene	Average	Counts	STAR	STAR	edgeR	0.277473	0.348294	127	105	#N/A	#N/A	0.277473	0.348294	#N/A	#N/A	127	105
Gene	Frankenberger	Counts	STAR	STAR	edgeR	0.324864	0.319301	110	99	#N/A	#N/A	#N/A	#N/A	#N/A	#N/A	#N/A	#N/A
Gene	Haniffa	Counts	STAR	STAR	edgeR	0.177995	0.402377	139	105	#N/A	#N/A	#N/A	#N/A	#N/A	#N/A	#N/A	#N/A
Gene	Ingersoll	Counts	STAR	STAR	edgeR	0.319056	0.316643	123	101	#N/A	#N/A	#N/A	#N/A	#N/A	#N/A	#N/A	#N/A
Gene	Wong	Counts	STAR	STAR	edgeR	0.287977	0.354855	137	101	#N/A	#N/A	#N/A	#N/A	#N/A	#N/A	#N/A	#N/A
Gene	Average	Counts	HISAT2	Stringtie	edgeR	0.300889	0.287782	62	203	#N/A	#N/A	0.300889	0.287782	#N/A	#N/A	62	203
Gene	Frankenberger	Counts	HISAT2	Stringtie	edgeR	0.349664	0.259722	57	192	#N/A	#N/A	#N/A	#N/A	#N/A	#N/A	#N/A	#N/A
Gene	Haniffa	Counts	HISAT2	Stringtie	edgeR	0.196376	0.340407	75	207	#N/A	#N/A	#N/A	#N/A	#N/A	#N/A	#N/A	#N/A
Gene	Ingersoll	Counts	HISAT2	Stringtie	edgeR	0.342939	0.257205	61	200	#N/A	#N/A	#N/A	#N/A	#N/A	#N/A	#N/A	#N/A
Gene	Wong	Counts	HISAT2	Stringtie	edgeR	0.314577	0.293794	61	200	#N/A	#N/A	#N/A	#N/A	#N/A	#N/A	#N/A	#N/A
Transcript	Average	Counts	HISAT2	Stringtie	edgeR	0.312298	0.227327	21	232	#N/A	#N/A	#N/A	#N/A	#N/A	#N/A	#N/A	#N/A
Transcript	Frankenberger	Counts	HISAT2	Stringtie	edgeR	0.36231	0.20371	17	231	#N/A	#N/A	#N/A	#N/A	#N/A	#N/A	#N/A	#N/A
Transcript	Haniffa	Counts	HISAT2	Stringtie	edgeR	0.205901	0.272496	23	233	#N/A	#N/A	#N/A	#N/A	#N/A	#N/A	#N/A	#N/A
Transcript	Ingersoll	Counts	HISAT2	Stringtie	edgeR	0.354695	0.201369	22	231	#N/A	#N/A	#N/A	#N/A	#N/A	#N/A	#N/A	#N/A
Transcript	Wong	Counts	HISAT2	Stringtie	edgeR	0.326286	0.231732	17	232	#N/A	#N/A	#N/A	#N/A	#N/A	#N/A	#N/A	#N/A
Gene	Average	Counts	STAR	Stringtie	edgeR	0.290548	0.312715	80	146	#N/A	#N/A	0.290548	0.312715	#N/A	#N/A	80	146
Gene	Frankenberger	Counts	STAR	Stringtie	edgeR	0.339687	0.286122	73	134	#N/A	#N/A	#N/A	#N/A	#N/A	#N/A	#N/A	#N/A
Gene	Haniffa	Counts	STAR	Stringtie	edgeR	0.185571	0.362479	99	160	#N/A	#N/A	#N/A	#N/A	#N/A	#N/A	#N/A	#N/A
Gene	Ingersoll	Counts	STAR	Stringtie	edgeR	0.335028	0.284942	72	139	#N/A	#N/A	#N/A	#N/A	#N/A	#N/A	#N/A	#N/A
Gene	Wong	Counts	STAR	Stringtie	edgeR	0.301905	0.317317	91	150	#N/A	#N/A	#N/A	#N/A	#N/A	#N/A	#N/A	#N/A
Transcript	Average	Counts	STAR	Stringtie	edgeR	0.300092	0.252281	38	221	#N/A	#N/A	#N/A	#N/A	#N/A	#N/A	#N/A	#N/A
Transcript	Frankenberger	Counts	STAR	Stringtie	edgeR	0.348659	0.227257	34	220	#N/A	#N/A	#N/A	#N/A	#N/A	#N/A	#N/A	#N/A
Transcript	Haniffa	Counts	STAR	Stringtie	edgeR	0.194568	0.297963	52	225	#N/A	#N/A	#N/A	#N/A	#N/A	#N/A	#N/A	#N/A
Transcript	Ingersoll	Counts	STAR	Stringtie	edgeR	0.342091	0.225144	44	221	#N/A	#N/A	#N/A	#N/A	#N/A	#N/A	#N/A	#N/A
Transcript	Wong	Counts	STAR	Stringtie	edgeR	0.315052	0.258759	26	220	#N/A	#N/A	#N/A	#N/A	#N/A	#N/A	#N/A	#N/A
Gene	Average	Counts	TopHat2	Stringtie	edgeR	0.280868	0.312745	112	145	#N/A	#N/A	0.280868	0.312745	#N/A	#N/A	112	145
Gene	Frankenberger	Counts	TopHat2	Stringtie	edgeR	0.330332	0.287906	96	131	#N/A	#N/A	#N/A	#N/A	#N/A	#N/A	#N/A	#N/A
Gene	Haniffa	Counts	TopHat2	Stringtie	edgeR	0.176865	0.358234	142	172	#N/A	#N/A	#N/A	#N/A	#N/A	#N/A	#N/A	#N/A
Gene	Ingersoll	Counts	TopHat2	Stringtie	edgeR	0.32501	0.286023	99	137	#N/A	#N/A	#N/A	#N/A	#N/A	#N/A	#N/A	#N/A
Gene	Wong	Counts	TopHat2	Stringtie	edgeR	0.291267	0.318819	121	145	#N/A	#N/A	#N/A	#N/A	#N/A	#N/A	#N/A	#N/A
Transcript	Average	Counts	TopHat2	Stringtie	edgeR	0.297061	0.247028	45	224	#N/A	#N/A	#N/A	#N/A	#N/A	#N/A	#N/A	#N/A
Transcript	Frankenberger	Counts	TopHat2	Stringtie	edgeR	0.347444	0.225473	38	221	#N/A	#N/A	#N/A	#N/A	#N/A	#N/A	#N/A	#N/A
Transcript	Haniffa	Counts	TopHat2	Stringtie	edgeR	0.186838	0.28438	69	230	#N/A	#N/A	#N/A	#N/A	#N/A	#N/A	#N/A	#N/A
Transcript	Ingersoll	Counts	TopHat2	Stringtie	edgeR	0.344145	0.225504	39	220	#N/A	#N/A	#N/A	#N/A	#N/A	#N/A	#N/A	#N/A
Transcript	Wong	Counts	TopHat2	Stringtie	edgeR	0.309816	0.252753	37	222	#N/A	#N/A	#N/A	#N/A	#N/A	#N/A	#N/A	#N/A
Gene	Average	Counts	HISAT2	BitSeq	limma+voom	0.303767	0.275548	56	213	#N/A	#N/A	0.303767	0.275548	#N/A	#N/A	56	213
Gene	Frankenberger	Counts	HISAT2	BitSeq	limma+voom	0.345938	0.241527	64	216	#N/A	#N/A	#N/A	#N/A	#N/A	#N/A	#N/A	#N/A
Gene	Haniffa	Counts	HISAT2	BitSeq	limma+voom	0.205102	0.334465	49	214	#N/A	#N/A	#N/A	#N/A	#N/A	#N/A	#N/A	#N/A
Gene	Ingersoll	Counts	HISAT2	BitSeq	limma+voom	0.340317	0.239914	65	218	#N/A	#N/A	#N/A	#N/A	#N/A	#N/A	#N/A	#N/A
Gene	Wong	Counts	HISAT2	BitSeq	limma+voom	0.323713	0.286286	43	209	#N/A	#N/A	#N/A	#N/A	#N/A	#N/A	#N/A	#N/A
Transcript	Average	Counts	HISAT2	BitSeq	limma+voom	0.272605	0.365536	107	118	#N/A	#N/A	#N/A	#N/A	#N/A	#N/A	#N/A	#N/A
Transcript	Frankenberger	Counts	HISAT2	BitSeq	limma+voom	0.317471	0.333214	105	118	#N/A	#N/A	#N/A	#N/A	#N/A	#N/A	#N/A	#N/A
Transcript	Haniffa	Counts	HISAT2	BitSeq	limma+voom	0.173534	0.421902	105	119	#N/A	#N/A	#N/A	#N/A	#N/A	#N/A	#N/A	#N/A
Transcript	Ingersoll	Counts	HISAT2	BitSeq	limma+voom	0.315772	0.334654	103	118	#N/A	#N/A	#N/A	#N/A	#N/A	#N/A	#N/A	#N/A
Transcript	Wong	Counts	HISAT2	BitSeq	limma+voom	0.283645	0.372372	92	116	#N/A	#N/A	#N/A	#N/A	#N/A	#N/A	#N/A	#N/A
Gene	Average	Counts	Kallisto	BitSeq	limma+voom	0.294005	0.299274	73	180	#N/A	#N/A	0.294005	0.299274	#N/A	#N/A	73	180
Gene	Frankenberger	Counts	Kallisto	BitSeq	limma+voom	0.332578	0.261862	89	189	#N/A	#N/A	#N/A	#N/A	#N/A	#N/A	#N/A	#N/A
Gene	Haniffa	Counts	Kallisto	BitSeq	limma+voom	0.199907	0.364177	66	158	#N/A	#N/A	#N/A	#N/A	#N/A	#N/A	#N/A	#N/A
Gene	Ingersoll	Counts	Kallisto	BitSeq	limma+voom	0.32986	0.262248	86	188	#N/A	#N/A	#N/A	#N/A	#N/A	#N/A	#N/A	#N/A
Gene	Wong	Counts	Kallisto	BitSeq	limma+voom	0.313676	0.308809	63	170	#N/A	#N/A	#N/A	#N/A	#N/A	#N/A	#N/A	#N/A
Transcript	Average	Counts	Kallisto	BitSeq	limma+voom	0.262721	0.405476	133	92	#N/A	#N/A	#N/A	#N/A	#N/A	#N/A	#N/A	#N/A
Transcript	Frankenberger	Counts	Kallisto	BitSeq	limma+voom	0.304348	0.369604	141	91	#N/A	#N/A	#N/A	#N/A	#N/A	#N/A	#N/A	#N/A
Transcript	Haniffa	Counts	Kallisto	BitSeq	limma+voom	0.164542	0.460102	140	90	#N/A	#N/A	#N/A	#N/A	#N/A	#N/A	#N/A	#N/A
Transcript	Ingersoll	Counts	Kallisto	BitSeq	limma+voom	0.305229	0.37428	132	92	#N/A	#N/A	#N/A	#N/A	#N/A	#N/A	#N/A	#N/A
Transcript	Wong	Counts	Kallisto	BitSeq	limma+voom	0.276765	0.417918	115	89	#N/A	#N/A	#N/A	#N/A	#N/A	#N/A	#N/A	#N/A
Transcript	Average	Counts	HISAT2	eXpress	limma+voom	0.265878	0.35084	117	130	#N/A	#N/A	#N/A	#N/A	#N/A	#N/A	#N/A	#N/A
Transcript	Frankenberger	Counts	HISAT2	eXpress	limma+voom	0.313124	0.324295	114	125	#N/A	#N/A	#N/A	#N/A	#N/A	#N/A	#N/A	#N/A
Transcript	Haniffa	Counts	HISAT2	eXpress	limma+voom	0.167549	0.403226	125	136	#N/A	#N/A	#N/A	#N/A	#N/A	#N/A	#N/A	#N/A
Transcript	Ingersoll	Counts	HISAT2	eXpress	limma+voom	0.309335	0.323487	118	127	#N/A	#N/A	#N/A	#N/A	#N/A	#N/A	#N/A	#N/A
Transcript	Wong	Counts	HISAT2	eXpress	limma+voom	0.273504	0.352352	128	132	#N/A	#N/A	#N/A	#N/A	#N/A	#N/A	#N/A	#N/A
Transcript	Average	Counts	Kallisto	eXpress	limma+voom	0.256581	0.406552	153	90	#N/A	#N/A	#N/A	#N/A	#N/A	#N/A	#N/A	#N/A
Transcript	Frankenberger	Counts	Kallisto	eXpress	limma+voom	0.300258	0.373528	151	90	#N/A	#N/A	#N/A	#N/A	#N/A	#N/A	#N/A	#N/A
Transcript	Haniffa	Counts	Kallisto	eXpress	limma+voom	0.160625	0.462649	150	88	#N/A	#N/A	#N/A	#N/A	#N/A	#N/A	#N/A	#N/A
Transcript	Ingersoll	Counts	Kallisto	eXpress	limma+voom	0.303413	0.381124	140	89	#N/A	#N/A	#N/A	#N/A	#N/A	#N/A	#N/A	#N/A
Transcript	Wong	Counts	Kallisto	eXpress	limma+voom	0.262027	0.408909	164	94	#N/A	#N/A	#N/A	#N/A	#N/A	#N/A	#N/A	#N/A
Gene	Average	Counts	STAR	htseq	limma+voom	0.281906	0.369874	105	80	#N/A	#N/A	0.281906	0.369874	#N/A	#N/A	105	80
Gene	Frankenberger	Counts	STAR	htseq	limma+voom	0.32589	0.333214	106	83	#N/A	#N/A	#N/A	#N/A	#N/A	#N/A	#N/A	#N/A
Gene	Haniffa	Counts	STAR	htseq	limma+voom	0.183966	0.436333	111	73	#N/A	#N/A	#N/A	#N/A	#N/A	#N/A	#N/A	#N/A
Gene	Ingersoll	Counts	STAR	htseq	limma+voom	0.323098	0.333573	106	82	#N/A	#N/A	#N/A	#N/A	#N/A	#N/A	#N/A	#N/A
Gene	Wong	Counts	STAR	htseq	limma+voom	0.294671	0.376376	108	81	#N/A	#N/A	#N/A	#N/A	#N/A	#N/A	#N/A	#N/A
Gene	Average	Counts	TopHat2	htseq	limma+voom	0.260663	0.363246	193	82	#N/A	#N/A	0.260663	0.363246	#N/A	#N/A	193	82
Gene	Frankenberger	Counts	TopHat2	htseq	limma+voom	0.301146	0.32822	208	91	#N/A	#N/A	#N/A	#N/A	#N/A	#N/A	#N/A	#N/A
Gene	Haniffa	Counts	TopHat2	htseq	limma+voom	0.169194	0.426146	169	82	#N/A	#N/A	#N/A	#N/A	#N/A	#N/A	#N/A	#N/A
Gene	Ingersoll	Counts	TopHat2	htseq	limma+voom	0.299182	0.329251	208	90	#N/A	#N/A	#N/A	#N/A	#N/A	#N/A	#N/A	#N/A
Gene	Wong	Counts	TopHat2	htseq	limma+voom	0.273131	0.369369	182	84	#N/A	#N/A	#N/A	#N/A	#N/A	#N/A	#N/A	#N/A
Gene	Average	Counts	Kallisto	Kallisto	limma+voom	0.274132	0.35953	137	89	#N/A	#N/A	0.274132	0.35953	#N/A	#N/A	137	89
Gene	Frankenberger	Counts	Kallisto	Kallisto	limma+voom	0.317167	0.324295	136	93	#N/A	#N/A	#N/A	#N/A	#N/A	#N/A	#N/A	#N/A
Gene	Haniffa	Counts	Kallisto	Kallisto	limma+voom	0.178559	0.42275	137	85	#N/A	#N/A	#N/A	#N/A	#N/A	#N/A	#N/A	#N/A
Gene	Ingersoll	Counts	Kallisto	Kallisto	limma+voom	0.314027	0.324207	143	93	#N/A	#N/A	#N/A	#N/A	#N/A	#N/A	#N/A	#N/A
Gene	Wong	Counts	Kallisto	Kallisto	limma+voom	0.286776	0.366867	141	88	#N/A	#N/A	#N/A	#N/A	#N/A	#N/A	#N/A	#N/A
Transcript	Average	Counts	Kallisto	Kallisto	limma+voom	0.257626	0.394065	150	99	#N/A	#N/A	#N/A	#N/A	#N/A	#N/A	#N/A	#N/A
Transcript	Frankenberger	Counts	Kallisto	Kallisto	limma+voom	0.302877	0.364253	146	96	#N/A	#N/A	#N/A	#N/A	#N/A	#N/A	#N/A	#N/A
Transcript	Haniffa	Counts	Kallisto	Kallisto	limma+voom	0.159063	0.443973	155	105	#N/A	#N/A	#N/A	#N/A	#N/A	#N/A	#N/A	#N/A
Transcript	Ingersoll	Counts	Kallisto	Kallisto	limma+voom	0.301098	0.365634	152	97	#N/A	#N/A	#N/A	#N/A	#N/A	#N/A	#N/A	#N/A
Transcript	Wong	Counts	Kallisto	Kallisto	limma+voom	0.267465	0.402402	147	97	#N/A	#N/A	#N/A	#N/A	#N/A	#N/A	#N/A	#N/A
Gene	Average	Counts	Bowtie2	RSEM	limma+voom	0.273153	0.349716	140	99	#N/A	#N/A	0.273153	0.349716	#N/A	#N/A	140	99
Gene	Frankenberger	Counts	Bowtie2	RSEM	limma+voom	0.316542	0.31609	139	102	#N/A	#N/A	#N/A	#N/A	#N/A	#N/A	#N/A	#N/A
Gene	Haniffa	Counts	Bowtie2	RSEM	limma+voom	0.174835	0.405772	147	101	#N/A	#N/A	#N/A	#N/A	#N/A	#N/A	#N/A	#N/A
Gene	Ingersoll	Counts	Bowtie2	RSEM	limma+voom	0.314041	0.316643	142	102	#N/A	#N/A	#N/A	#N/A	#N/A	#N/A	#N/A	#N/A
Gene	Wong	Counts	Bowtie2	RSEM	limma+voom	0.287196	0.36036	139	96	#N/A	#N/A	#N/A	#N/A	#N/A	#N/A	#N/A	#N/A
Transcript	Average	Counts	Bowtie2	RSEM	limma+voom	0.264501	0.385809	126	107	#N/A	#N/A	#N/A	#N/A	#N/A	#N/A	#N/A	#N/A
Transcript	Frankenberger	Counts	Bowtie2	RSEM	limma+voom	0.311542	0.355334	116	104	#N/A	#N/A	#N/A	#N/A	#N/A	#N/A	#N/A	#N/A
Transcript	Haniffa	Counts	Bowtie2	RSEM	limma+voom	0.167946	0.445671	122	104	#N/A	#N/A	#N/A	#N/A	#N/A	#N/A	#N/A	#N/A
Transcript	Ingersoll	Counts	Bowtie2	RSEM	limma+voom	0.310291	0.357349	115	105	#N/A	#N/A	#N/A	#N/A	#N/A	#N/A	#N/A	#N/A
Transcript	Wong	Counts	Bowtie2	RSEM	limma+voom	0.268225	0.384885	145	110	#N/A	#N/A	#N/A	#N/A	#N/A	#N/A	#N/A	#N/A
Gene	Average	Counts	STAR	RSEM	limma+voom	0.276758	0.38499	130	67	#N/A	#N/A	0.276758	0.38499	#N/A	#N/A	130	67
Gene	Frankenberger	Counts	STAR	RSEM	limma+voom	0.320289	0.347485	128	71	#N/A	#N/A	#N/A	#N/A	#N/A	#N/A	#N/A	#N/A
Gene	Haniffa	Counts	STAR	RSEM	limma+voom	0.180007	0.452462	131	64	#N/A	#N/A	#N/A	#N/A	#N/A	#N/A	#N/A	#N/A
Gene	Ingersoll	Counts	STAR	RSEM	limma+voom	0.31733	0.347622	130	71	#N/A	#N/A	#N/A	#N/A	#N/A	#N/A	#N/A	#N/A
Gene	Wong	Counts	STAR	RSEM	limma+voom	0.289406	0.392392	131	67	#N/A	#N/A	#N/A	#N/A	#N/A	#N/A	#N/A	#N/A
Transcript	Average	Counts	STAR	RSEM	limma+voom	0.273926	0.379086	102	110	#N/A	#N/A	#N/A	#N/A	#N/A	#N/A	#N/A	#N/A
Transcript	Frankenberger	Counts	STAR	RSEM	limma+voom	0.320407	0.347842	94	111	#N/A	#N/A	#N/A	#N/A	#N/A	#N/A	#N/A	#N/A
Transcript	Haniffa	Counts	STAR	RSEM	limma+voom	0.170592	0.43039	114	115	#N/A	#N/A	#N/A	#N/A	#N/A	#N/A	#N/A	#N/A
Transcript	Ingersoll	Counts	STAR	RSEM	limma+voom	0.320407	0.351225	85	109	#N/A	#N/A	#N/A	#N/A	#N/A	#N/A	#N/A	#N/A
Transcript	Wong	Counts	STAR	RSEM	limma+voom	0.284296	0.386887	91	109	#N/A	#N/A	#N/A	#N/A	#N/A	#N/A	#N/A	#N/A
Gene	Average	Counts	Sailfish	Sailfish	limma+voom	0.277426	0.349201	128	102	#N/A	#N/A	0.277426	0.349201	#N/A	#N/A	128	102
Gene	Frankenberger	Counts	Sailfish	Sailfish	limma+voom	0.321208	0.31502	124	103	#N/A	#N/A	#N/A	#N/A	#N/A	#N/A	#N/A	#N/A
Gene	Haniffa	Counts	Sailfish	Sailfish	limma+voom	0.180395	0.410866	129	94	#N/A	#N/A	#N/A	#N/A	#N/A	#N/A	#N/A	#N/A
Gene	Ingersoll	Counts	Sailfish	Sailfish	limma+voom	0.318661	0.315562	125	105	#N/A	#N/A	#N/A	#N/A	#N/A	#N/A	#N/A	#N/A
Gene	Wong	Counts	Sailfish	Sailfish	limma+voom	0.289442	0.355355	130	100	#N/A	#N/A	#N/A	#N/A	#N/A	#N/A	#N/A	#N/A
Transcript	Average	Counts	Sailfish	Sailfish	limma+voom	0.259832	0.402205	144	93	#N/A	#N/A	#N/A	#N/A	#N/A	#N/A	#N/A	#N/A
Transcript	Frankenberger	Counts	Sailfish	Sailfish	limma+voom	0.303351	0.368177	144	93	#N/A	#N/A	#N/A	#N/A	#N/A	#N/A	#N/A	#N/A
Transcript	Haniffa	Counts	Sailfish	Sailfish	limma+voom	0.162008	0.457555	146	92	#N/A	#N/A	#N/A	#N/A	#N/A	#N/A	#N/A	#N/A
Transcript	Ingersoll	Counts	Sailfish	Sailfish	limma+voom	0.302469	0.370677	144	94	#N/A	#N/A	#N/A	#N/A	#N/A	#N/A	#N/A	#N/A
Transcript	Wong	Counts	Sailfish	Sailfish	limma+voom	0.271499	0.412412	132	92	#N/A	#N/A	#N/A	#N/A	#N/A	#N/A	#N/A	#N/A
Gene	Average	Counts	HISAT2	Salmon	limma+voom	0.278787	0.338949	123	115	#N/A	#N/A	0.278787	0.338949	#N/A	#N/A	123	115
Gene	Frankenberger	Counts	HISAT2	Salmon	limma+voom	0.324934	0.308241	109	116	#N/A	#N/A	#N/A	#N/A	#N/A	#N/A	#N/A	#N/A
Gene	Haniffa	Counts	HISAT2	Salmon	limma+voom	0.180031	0.396435	130	112	#N/A	#N/A	#N/A	#N/A	#N/A	#N/A	#N/A	#N/A
Gene	Ingersoll	Counts	HISAT2	Salmon	limma+voom	0.320797	0.307277	118	116	#N/A	#N/A	#N/A	#N/A	#N/A	#N/A	#N/A	#N/A
Gene	Wong	Counts	HISAT2	Salmon	limma+voom	0.289385	0.343844	132	115	#N/A	#N/A	#N/A	#N/A	#N/A	#N/A	#N/A	#N/A
Transcript	Average	Counts	HISAT2	Salmon	limma+voom	0.264715	0.358105	124	123	#N/A	#N/A	#N/A	#N/A	#N/A	#N/A	#N/A	#N/A
Transcript	Frankenberger	Counts	HISAT2	Salmon	limma+voom	0.311276	0.328933	117	123	#N/A	#N/A	#N/A	#N/A	#N/A	#N/A	#N/A	#N/A
Transcript	Haniffa	Counts	HISAT2	Salmon	limma+voom	0.168154	0.415959	121	123	#N/A	#N/A	#N/A	#N/A	#N/A	#N/A	#N/A	#N/A
Transcript	Ingersoll	Counts	HISAT2	Salmon	limma+voom	0.307562	0.32817	127	125	#N/A	#N/A	#N/A	#N/A	#N/A	#N/A	#N/A	#N/A
Transcript	Wong	Counts	HISAT2	Salmon	limma+voom	0.271867	0.359359	131	125	#N/A	#N/A	#N/A	#N/A	#N/A	#N/A	#N/A	#N/A
Gene	Average	Counts	Kallisto	Salmon	limma+voom	0.272743	0.357204	142	91	#N/A	#N/A	0.272743	0.357204	#N/A	#N/A	142	91
Gene	Frankenberger	Counts	Kallisto	Salmon	limma+voom	0.314795	0.321085	148	94	#N/A	#N/A	#N/A	#N/A	#N/A	#N/A	#N/A	#N/A
Gene	Haniffa	Counts	Kallisto	Salmon	limma+voom	0.178648	0.421902	135	87	#N/A	#N/A	#N/A	#N/A	#N/A	#N/A	#N/A	#N/A
Gene	Ingersoll	Counts	Kallisto	Salmon	limma+voom	0.311647	0.320965	152	98	#N/A	#N/A	#N/A	#N/A	#N/A	#N/A	#N/A	#N/A
Gene	Wong	Counts	Kallisto	Salmon	limma+voom	0.285882	0.364865	143	91	#N/A	#N/A	#N/A	#N/A	#N/A	#N/A	#N/A	#N/A
Transcript	Average	Counts	Kallisto	Salmon	limma+voom	0.258573	0.383157	149	108	#N/A	#N/A	#N/A	#N/A	#N/A	#N/A	#N/A	#N/A
Transcript	Frankenberger	Counts	Kallisto	Salmon	limma+voom	0.304414	0.354263	140	107	#N/A	#N/A	#N/A	#N/A	#N/A	#N/A	#N/A	#N/A
Transcript	Haniffa	Counts	Kallisto	Salmon	limma+voom	0.16044	0.433786	151	111	#N/A	#N/A	#N/A	#N/A	#N/A	#N/A	#N/A	#N/A
Transcript	Ingersoll	Counts	Kallisto	Salmon	limma+voom	0.302269	0.355187	145	108	#N/A	#N/A	#N/A	#N/A	#N/A	#N/A	#N/A	#N/A
Transcript	Wong	Counts	Kallisto	Salmon	limma+voom	0.26717	0.389389	149	108	#N/A	#N/A	#N/A	#N/A	#N/A	#N/A	#N/A	#N/A
Gene	Average	Counts	Salmon-FMD	Salmon	limma+voom	0.268251	0.347273	162	106	#N/A	#N/A	0.268251	0.347273	#N/A	#N/A	162	106
Gene	Frankenberger	Counts	Salmon-FMD	Salmon	limma+voom	0.310954	0.313949	165	106	#N/A	#N/A	#N/A	#N/A	#N/A	#N/A	#N/A	#N/A
Gene	Haniffa	Counts	Salmon-FMD	Salmon	limma+voom	0.174511	0.409168	148	95	#N/A	#N/A	#N/A	#N/A	#N/A	#N/A	#N/A	#N/A
Gene	Ingersoll	Counts	Salmon-FMD	Salmon	limma+voom	0.308127	0.314121	167	107	#N/A	#N/A	#N/A	#N/A	#N/A	#N/A	#N/A	#N/A
Gene	Wong	Counts	Salmon-FMD	Salmon	limma+voom	0.279412	0.351852	165	105	#N/A	#N/A	#N/A	#N/A	#N/A	#N/A	#N/A	#N/A
Transcript	Average	Counts	Salmon-FMD	Salmon	limma+voom	0.25478	0.394493	157	98	#N/A	#N/A	#N/A	#N/A	#N/A	#N/A	#N/A	#N/A
Transcript	Frankenberger	Counts	Salmon-FMD	Salmon	limma+voom	0.299002	0.363539	154	98	#N/A	#N/A	#N/A	#N/A	#N/A	#N/A	#N/A	#N/A
Transcript	Haniffa	Counts	Salmon-FMD	Salmon	limma+voom	0.156306	0.443973	163	106	#N/A	#N/A	#N/A	#N/A	#N/A	#N/A	#N/A	#N/A
Transcript	Ingersoll	Counts	Salmon-FMD	Salmon	limma+voom	0.296948	0.364553	156	99	#N/A	#N/A	#N/A	#N/A	#N/A	#N/A	#N/A	#N/A
Transcript	Wong	Counts	Salmon-FMD	Salmon	limma+voom	0.266864	0.405906	150	96	#N/A	#N/A	#N/A	#N/A	#N/A	#N/A	#N/A	#N/A
Gene	Average	Counts	Salmon-Quasi	Salmon	limma+voom	0.2785	0.349128	125	103	#N/A	#N/A	0.2785	0.349128	#N/A	#N/A	125	103
Gene	Frankenberger	Counts	Salmon-Quasi	Salmon	limma+voom	0.322616	0.31502	120	104	#N/A	#N/A	#N/A	#N/A	#N/A	#N/A	#N/A	#N/A
Gene	Haniffa	Counts	Salmon-Quasi	Salmon	limma+voom	0.181444	0.411715	124	92	#N/A	#N/A	#N/A	#N/A	#N/A	#N/A	#N/A	#N/A
Gene	Ingersoll	Counts	Salmon-Quasi	Salmon	limma+voom	0.320424	0.315922	119	103	#N/A	#N/A	#N/A	#N/A	#N/A	#N/A	#N/A	#N/A
Gene	Wong	Counts	Salmon-Quasi	Salmon	limma+voom	0.289517	0.353854	129	103	#N/A	#N/A	#N/A	#N/A	#N/A	#N/A	#N/A	#N/A
Transcript	Average	Counts	Salmon-Quasi	Salmon	limma+voom	0.261323	0.397569	139	97	#N/A	#N/A	#N/A	#N/A	#N/A	#N/A	#N/A	#N/A
Transcript	Frankenberger	Counts	Salmon-Quasi	Salmon	limma+voom	0.305531	0.364609	137	95	#N/A	#N/A	#N/A	#N/A	#N/A	#N/A	#N/A	#N/A
Transcript	Haniffa	Counts	Salmon-Quasi	Salmon	limma+voom	0.162137	0.450764	144	98	#N/A	#N/A	#N/A	#N/A	#N/A	#N/A	#N/A	#N/A
Transcript	Ingersoll	Counts	Salmon-Quasi	Salmon	limma+voom	0.303737	0.365994	138	96	#N/A	#N/A	#N/A	#N/A	#N/A	#N/A	#N/A	#N/A
Transcript	Wong	Counts	Salmon-Quasi	Salmon	limma+voom	0.273885	0.408909	126	95	#N/A	#N/A	#N/A	#N/A	#N/A	#N/A	#N/A	#N/A
Gene	Average	Counts	STAR	Salmon	limma+voom	0.272906	0.388993	141	65	#N/A	#N/A	0.272906	0.388993	#N/A	#N/A	141	65
Gene	Frankenberger	Counts	STAR	Salmon	limma+voom	0.315891	0.351052	142	65	#N/A	#N/A	#N/A	#N/A	#N/A	#N/A	#N/A	#N/A
Gene	Haniffa	Counts	STAR	Salmon	limma+voom	0.177169	0.455857	141	62	#N/A	#N/A	#N/A	#N/A	#N/A	#N/A	#N/A	#N/A
Gene	Ingersoll	Counts	STAR	Salmon	limma+voom	0.314286	0.352666	141	65	#N/A	#N/A	#N/A	#N/A	#N/A	#N/A	#N/A	#N/A
Gene	Wong	Counts	STAR	Salmon	limma+voom	0.284279	0.396396	149	66	#N/A	#N/A	#N/A	#N/A	#N/A	#N/A	#N/A	#N/A
Transcript	Average	Counts	STAR	Salmon	limma+voom	0.262762	0.414476	132	89	#N/A	#N/A	#N/A	#N/A	#N/A	#N/A	#N/A	#N/A
Transcript	Frankenberger	Counts	STAR	Salmon	limma+voom	0.308471	0.380664	128	89	#N/A	#N/A	#N/A	#N/A	#N/A	#N/A	#N/A	#N/A
Transcript	Haniffa	Counts	STAR	Salmon	limma+voom	0.166323	0.478778	130	82	#N/A	#N/A	#N/A	#N/A	#N/A	#N/A	#N/A	#N/A
Transcript	Ingersoll	Counts	STAR	Salmon	limma+voom	0.305001	0.380043	133	90	#N/A	#N/A	#N/A	#N/A	#N/A	#N/A	#N/A	#N/A
Transcript	Wong	Counts	STAR	Salmon	limma+voom	0.271252	0.418418	134	88	#N/A	#N/A	#N/A	#N/A	#N/A	#N/A	#N/A	#N/A
Gene	Average	Counts	STAR	STAR	limma+voom	0.278273	0.379865	126	71	#N/A	#N/A	0.278273	0.379865	#N/A	#N/A	126	71
Gene	Frankenberger	Counts	STAR	STAR	limma+voom	0.321369	0.341777	123	75	#N/A	#N/A	#N/A	#N/A	#N/A	#N/A	#N/A	#N/A
Gene	Haniffa	Counts	STAR	STAR	limma+voom	0.181881	0.448217	123	67	#N/A	#N/A	#N/A	#N/A	#N/A	#N/A	#N/A	#N/A
Gene	Ingersoll	Counts	STAR	STAR	limma+voom	0.31902	0.342579	124	75	#N/A	#N/A	#N/A	#N/A	#N/A	#N/A	#N/A	#N/A
Gene	Wong	Counts	STAR	STAR	limma+voom	0.29082	0.386887	124	74	#N/A	#N/A	#N/A	#N/A	#N/A	#N/A	#N/A	#N/A
Gene	Average	Counts	HISAT2	Stringtie	limma+voom	0.286933	0.308239	95	156	#N/A	#N/A	0.286933	0.308239	#N/A	#N/A	95	156
Gene	Frankenberger	Counts	HISAT2	Stringtie	limma+voom	0.330621	0.275419	95	165	#N/A	#N/A	#N/A	#N/A	#N/A	#N/A	#N/A	#N/A
Gene	Haniffa	Counts	HISAT2	Stringtie	limma+voom	0.188235	0.366723	94	147	#N/A	#N/A	#N/A	#N/A	#N/A	#N/A	#N/A	#N/A
Gene	Ingersoll	Counts	HISAT2	Stringtie	limma+voom	0.326338	0.274496	96	163	#N/A	#N/A	#N/A	#N/A	#N/A	#N/A	#N/A	#N/A
Gene	Wong	Counts	HISAT2	Stringtie	limma+voom	0.302537	0.316316	88	154	#N/A	#N/A	#N/A	#N/A	#N/A	#N/A	#N/A	#N/A
Transcript	Average	Counts	HISAT2	Stringtie	limma+voom	0.287725	0.278315	66	209	#N/A	#N/A	#N/A	#N/A	#N/A	#N/A	#N/A	#N/A
Transcript	Frankenberger	Counts	HISAT2	Stringtie	limma+voom	0.330626	0.246878	68	207	#N/A	#N/A	#N/A	#N/A	#N/A	#N/A	#N/A	#N/A
Transcript	Haniffa	Counts	HISAT2	Stringtie	limma+voom	0.189489	0.333616	66	210	#N/A	#N/A	#N/A	#N/A	#N/A	#N/A	#N/A	#N/A
Transcript	Ingersoll	Counts	HISAT2	Stringtie	limma+voom	0.328237	0.247478	70	207	#N/A	#N/A	#N/A	#N/A	#N/A	#N/A	#N/A	#N/A
Transcript	Wong	Counts	HISAT2	Stringtie	limma+voom	0.302548	0.285285	56	204	#N/A	#N/A	#N/A	#N/A	#N/A	#N/A	#N/A	#N/A
Gene	Average	Counts	STAR	Stringtie	limma+voom	0.27423	0.334744	136	118	#N/A	#N/A	0.27423	0.334744	#N/A	#N/A	136	118
Gene	Frankenberger	Counts	STAR	Stringtie	limma+voom	0.317891	0.301106	134	120	#N/A	#N/A	#N/A	#N/A	#N/A	#N/A	#N/A	#N/A
Gene	Haniffa	Counts	STAR	Stringtie	limma+voom	0.177617	0.394737	140	114	#N/A	#N/A	#N/A	#N/A	#N/A	#N/A	#N/A	#N/A
Gene	Ingersoll	Counts	STAR	Stringtie	limma+voom	0.314501	0.300793	139	120	#N/A	#N/A	#N/A	#N/A	#N/A	#N/A	#N/A	#N/A
Gene	Wong	Counts	STAR	Stringtie	limma+voom	0.286913	0.342342	140	117	#N/A	#N/A	#N/A	#N/A	#N/A	#N/A	#N/A	#N/A
Transcript	Average	Counts	STAR	Stringtie	limma+voom	0.278217	0.314678	79	163	#N/A	#N/A	#N/A	#N/A	#N/A	#N/A	#N/A	#N/A
Transcript	Frankenberger	Counts	STAR	Stringtie	limma+voom	0.323972	0.283981	78	164	#N/A	#N/A	#N/A	#N/A	#N/A	#N/A	#N/A	#N/A
Transcript	Haniffa	Counts	STAR	Stringtie	limma+voom	0.179245	0.370968	86	168	#N/A	#N/A	#N/A	#N/A	#N/A	#N/A	#N/A	#N/A
Transcript	Ingersoll	Counts	STAR	Stringtie	limma+voom	0.321937	0.284942	80	166	#N/A	#N/A	#N/A	#N/A	#N/A	#N/A	#N/A	#N/A
Transcript	Wong	Counts	STAR	Stringtie	limma+voom	0.287715	0.318819	85	165	#N/A	#N/A	#N/A	#N/A	#N/A	#N/A	#N/A	#N/A
Gene	Average	Counts	TopHat2	Stringtie	limma+voom	0.283086	0.313615	101	142	#N/A	#N/A	0.283086	0.313615	#N/A	#N/A	101	142
Gene	Frankenberger	Counts	TopHat2	Stringtie	limma+voom	0.329334	0.283981	99	145	#N/A	#N/A	#N/A	#N/A	#N/A	#N/A	#N/A	#N/A
Gene	Haniffa	Counts	TopHat2	Stringtie	limma+voom	0.181092	0.365874	127	154	#N/A	#N/A	#N/A	#N/A	#N/A	#N/A	#N/A	#N/A
Gene	Ingersoll	Counts	TopHat2	Stringtie	limma+voom	0.324783	0.282781	101	149	#N/A	#N/A	#N/A	#N/A	#N/A	#N/A	#N/A	#N/A
Gene	Wong	Counts	TopHat2	Stringtie	limma+voom	0.297135	0.321822	100	140	#N/A	#N/A	#N/A	#N/A	#N/A	#N/A	#N/A	#N/A
Transcript	Average	Counts	TopHat2	Stringtie	limma+voom	0.271243	0.297413	108	184	#N/A	#N/A	#N/A	#N/A	#N/A	#N/A	#N/A	#N/A
Transcript	Frankenberger	Counts	TopHat2	Stringtie	limma+voom	0.315394	0.269711	109	183	#N/A	#N/A	#N/A	#N/A	#N/A	#N/A	#N/A	#N/A
Transcript	Haniffa	Counts	TopHat2	Stringtie	limma+voom	0.171465	0.343803	112	195	#N/A	#N/A	#N/A	#N/A	#N/A	#N/A	#N/A	#N/A
Transcript	Ingersoll	Counts	TopHat2	Stringtie	limma+voom	0.315394	0.272334	105	182	#N/A	#N/A	#N/A	#N/A	#N/A	#N/A	#N/A	#N/A
Transcript	Wong	Counts	TopHat2	Stringtie	limma+voom	0.28272	0.303804	96	179	#N/A	#N/A	#N/A	#N/A	#N/A	#N/A	#N/A	#N/A
Gene	Average	Counts	HISAT2	BitSeq	limma+vst	0.315905	0.246108	33	234	#N/A	#N/A	0.315905	0.246108	#N/A	#N/A	33	234
Gene	Frankenberger	Counts	HISAT2	BitSeq	limma+vst	0.358084	0.213343	40	235	#N/A	#N/A	#N/A	#N/A	#N/A	#N/A	#N/A	#N/A
Gene	Haniffa	Counts	HISAT2	BitSeq	limma+vst	0.219794	0.307301	24	233	#N/A	#N/A	#N/A	#N/A	#N/A	#N/A	#N/A	#N/A
Gene	Ingersoll	Counts	HISAT2	BitSeq	limma+vst	0.353293	0.212536	42	235	#N/A	#N/A	#N/A	#N/A	#N/A	#N/A	#N/A	#N/A
Gene	Wong	Counts	HISAT2	BitSeq	limma+vst	0.33245	0.251251	30	234	#N/A	#N/A	#N/A	#N/A	#N/A	#N/A	#N/A	#N/A
Transcript	Average	Counts	HISAT2	BitSeq	limma+vst	0.275087	0.344797	96	138	#N/A	#N/A	#N/A	#N/A	#N/A	#N/A	#N/A	#N/A
Transcript	Frankenberger	Counts	HISAT2	BitSeq	limma+vst	0.318481	0.311095	104	139	#N/A	#N/A	#N/A	#N/A	#N/A	#N/A	#N/A	#N/A
Transcript	Haniffa	Counts	HISAT2	BitSeq	limma+vst	0.177919	0.404924	89	132	#N/A	#N/A	#N/A	#N/A	#N/A	#N/A	#N/A	#N/A
Transcript	Ingersoll	Counts	HISAT2	BitSeq	limma+vst	0.316654	0.31232	100	139	#N/A	#N/A	#N/A	#N/A	#N/A	#N/A	#N/A	#N/A
Transcript	Wong	Counts	HISAT2	BitSeq	limma+vst	0.287295	0.350851	87	135	#N/A	#N/A	#N/A	#N/A	#N/A	#N/A	#N/A	#N/A
Gene	Average	Counts	Kallisto	BitSeq	limma+vst	0.30883	0.256	47	230	#N/A	#N/A	0.30883	0.256	#N/A	#N/A	47	230
Gene	Frankenberger	Counts	Kallisto	BitSeq	limma+vst	0.347386	0.220478	60	231	#N/A	#N/A	#N/A	#N/A	#N/A	#N/A	#N/A	#N/A
Gene	Haniffa	Counts	Kallisto	BitSeq	limma+vst	0.218015	0.322581	26	226	#N/A	#N/A	#N/A	#N/A	#N/A	#N/A	#N/A	#N/A
Gene	Ingersoll	Counts	Kallisto	BitSeq	limma+vst	0.345138	0.221182	56	231	#N/A	#N/A	#N/A	#N/A	#N/A	#N/A	#N/A	#N/A
Gene	Wong	Counts	Kallisto	BitSeq	limma+vst	0.324781	0.25976	40	231	#N/A	#N/A	#N/A	#N/A	#N/A	#N/A	#N/A	#N/A
Transcript	Average	Counts	Kallisto	BitSeq	limma+vst	0.259347	0.406394	146	91	#N/A	#N/A	#N/A	#N/A	#N/A	#N/A	#N/A	#N/A
Transcript	Frankenberger	Counts	Kallisto	BitSeq	limma+vst	0.296512	0.363896	160	97	#N/A	#N/A	#N/A	#N/A	#N/A	#N/A	#N/A	#N/A
Transcript	Haniffa	Counts	Kallisto	BitSeq	limma+vst	0.165917	0.46944	133	86	#N/A	#N/A	#N/A	#N/A	#N/A	#N/A	#N/A	#N/A
Transcript	Ingersoll	Counts	Kallisto	BitSeq	limma+vst	0.298837	0.370317	154	95	#N/A	#N/A	#N/A	#N/A	#N/A	#N/A	#N/A	#N/A
Transcript	Wong	Counts	Kallisto	BitSeq	limma+vst	0.276122	0.421922	116	87	#N/A	#N/A	#N/A	#N/A	#N/A	#N/A	#N/A	#N/A
Transcript	Average	Counts	HISAT2	eXpress	limma+vst	0.274661	0.350813	97	131	#N/A	#N/A	#N/A	#N/A	#N/A	#N/A	#N/A	#N/A
Transcript	Frankenberger	Counts	HISAT2	eXpress	limma+vst	0.323088	0.322512	84	128	#N/A	#N/A	#N/A	#N/A	#N/A	#N/A	#N/A	#N/A
Transcript	Haniffa	Counts	HISAT2	eXpress	limma+vst	0.177419	0.410866	90	127	#N/A	#N/A	#N/A	#N/A	#N/A	#N/A	#N/A	#N/A
Transcript	Ingersoll	Counts	HISAT2	eXpress	limma+vst	0.317012	0.319524	99	133	#N/A	#N/A	#N/A	#N/A	#N/A	#N/A	#N/A	#N/A
Transcript	Wong	Counts	HISAT2	eXpress	limma+vst	0.281124	0.35035	103	137	#N/A	#N/A	#N/A	#N/A	#N/A	#N/A	#N/A	#N/A
Transcript	Average	Counts	Kallisto	eXpress	limma+vst	0.259844	0.400798	143	94	#N/A	#N/A	#N/A	#N/A	#N/A	#N/A	#N/A	#N/A
Transcript	Frankenberger	Counts	Kallisto	eXpress	limma+vst	0.302834	0.366036	147	94	#N/A	#N/A	#N/A	#N/A	#N/A	#N/A	#N/A	#N/A
Transcript	Haniffa	Counts	Kallisto	eXpress	limma+vst	0.165957	0.463497	131	87	#N/A	#N/A	#N/A	#N/A	#N/A	#N/A	#N/A	#N/A
Transcript	Ingersoll	Counts	Kallisto	eXpress	limma+vst	0.304604	0.371758	135	93	#N/A	#N/A	#N/A	#N/A	#N/A	#N/A	#N/A	#N/A
Transcript	Wong	Counts	Kallisto	eXpress	limma+vst	0.265982	0.401902	156	99	#N/A	#N/A	#N/A	#N/A	#N/A	#N/A	#N/A	#N/A
Gene	Average	Counts	STAR	htseq	limma+vst	0.280506	0.360422	117	87	#N/A	#N/A	0.280506	0.360422	#N/A	#N/A	117	87
Gene	Frankenberger	Counts	STAR	htseq	limma+vst	0.320944	0.320371	125	96	#N/A	#N/A	#N/A	#N/A	#N/A	#N/A	#N/A	#N/A
Gene	Haniffa	Counts	STAR	htseq	limma+vst	0.185416	0.429542	101	79	#N/A	#N/A	#N/A	#N/A	#N/A	#N/A	#N/A	#N/A
Gene	Ingersoll	Counts	STAR	htseq	limma+vst	0.319871	0.322406	121	95	#N/A	#N/A	#N/A	#N/A	#N/A	#N/A	#N/A	#N/A
Gene	Wong	Counts	STAR	htseq	limma+vst	0.295792	0.369369	106	85	#N/A	#N/A	#N/A	#N/A	#N/A	#N/A	#N/A	#N/A
Gene	Average	Counts	TopHat2	htseq	limma+vst	0.282671	0.33912	102	114	#N/A	#N/A	0.282671	0.33912	#N/A	#N/A	102	114
Gene	Frankenberger	Counts	TopHat2	htseq	limma+vst	0.329532	0.309311	98	115	#N/A	#N/A	#N/A	#N/A	#N/A	#N/A	#N/A	#N/A
Gene	Haniffa	Counts	TopHat2	htseq	limma+vst	0.181321	0.393888	125	115	#N/A	#N/A	#N/A	#N/A	#N/A	#N/A	#N/A	#N/A
Gene	Ingersoll	Counts	TopHat2	htseq	limma+vst	0.326492	0.309438	94	115	#N/A	#N/A	#N/A	#N/A	#N/A	#N/A	#N/A	#N/A
Gene	Wong	Counts	TopHat2	htseq	limma+vst	0.293339	0.343844	114	114	#N/A	#N/A	#N/A	#N/A	#N/A	#N/A	#N/A	#N/A
Gene	Average	Counts	Kallisto	Kallisto	limma+vst	0.280392	0.348497	119	104	#N/A	#N/A	0.280392	0.348497	#N/A	#N/A	119	104
Gene	Frankenberger	Counts	Kallisto	Kallisto	limma+vst	0.322034	0.311809	121	110	#N/A	#N/A	#N/A	#N/A	#N/A	#N/A	#N/A	#N/A
Gene	Haniffa	Counts	Kallisto	Kallisto	limma+vst	0.183952	0.412564	112	89	#N/A	#N/A	#N/A	#N/A	#N/A	#N/A	#N/A	#N/A
Gene	Ingersoll	Counts	Kallisto	Kallisto	limma+vst	0.320929	0.313761	116	108	#N/A	#N/A	#N/A	#N/A	#N/A	#N/A	#N/A	#N/A
Gene	Wong	Counts	Kallisto	Kallisto	limma+vst	0.294654	0.355856	109	99	#N/A	#N/A	#N/A	#N/A	#N/A	#N/A	#N/A	#N/A
Transcript	Average	Counts	Kallisto	Kallisto	limma+vst	0.262653	0.378085	134	111	#N/A	#N/A	#N/A	#N/A	#N/A	#N/A	#N/A	#N/A
Transcript	Frankenberger	Counts	Kallisto	Kallisto	limma+vst	0.307813	0.348555	130	109	#N/A	#N/A	#N/A	#N/A	#N/A	#N/A	#N/A	#N/A
Transcript	Haniffa	Counts	Kallisto	Kallisto	limma+vst	0.161269	0.42275	148	118	#N/A	#N/A	#N/A	#N/A	#N/A	#N/A	#N/A	#N/A
Transcript	Ingersoll	Counts	Kallisto	Kallisto	limma+vst	0.306238	0.350144	129	110	#N/A	#N/A	#N/A	#N/A	#N/A	#N/A	#N/A	#N/A
Transcript	Wong	Counts	Kallisto	Kallisto	limma+vst	0.275291	0.390891	118	107	#N/A	#N/A	#N/A	#N/A	#N/A	#N/A	#N/A	#N/A
Gene	Average	Counts	Bowtie2	RSEM	limma+vst	0.28002	0.350829	120	96	#N/A	#N/A	0.28002	0.350829	#N/A	#N/A	120	96
Gene	Frankenberger	Counts	Bowtie2	RSEM	limma+vst	0.324453	0.31716	111	101	#N/A	#N/A	#N/A	#N/A	#N/A	#N/A	#N/A	#N/A
Gene	Haniffa	Counts	Bowtie2	RSEM	limma+vst	0.18192	0.411715	122	91	#N/A	#N/A	#N/A	#N/A	#N/A	#N/A	#N/A	#N/A
Gene	Ingersoll	Counts	Bowtie2	RSEM	limma+vst	0.322263	0.318084	109	100	#N/A	#N/A	#N/A	#N/A	#N/A	#N/A	#N/A	#N/A
Gene	Wong	Counts	Bowtie2	RSEM	limma+vst	0.291445	0.356356	120	98	#N/A	#N/A	#N/A	#N/A	#N/A	#N/A	#N/A	#N/A
Transcript	Average	Counts	Bowtie2	RSEM	limma+vst	0.272952	0.379289	106	109	#N/A	#N/A	#N/A	#N/A	#N/A	#N/A	#N/A	#N/A
Transcript	Frankenberger	Counts	Bowtie2	RSEM	limma+vst	0.319987	0.347842	96	110	#N/A	#N/A	#N/A	#N/A	#N/A	#N/A	#N/A	#N/A
Transcript	Haniffa	Counts	Bowtie2	RSEM	limma+vst	0.174352	0.439728	100	107	#N/A	#N/A	#N/A	#N/A	#N/A	#N/A	#N/A	#N/A
Transcript	Ingersoll	Counts	Bowtie2	RSEM	limma+vst	0.31769	0.348703	96	111	#N/A	#N/A	#N/A	#N/A	#N/A	#N/A	#N/A	#N/A
Transcript	Wong	Counts	Bowtie2	RSEM	limma+vst	0.279779	0.380881	107	112	#N/A	#N/A	#N/A	#N/A	#N/A	#N/A	#N/A	#N/A
Gene	Average	Counts	STAR	RSEM	limma+vst	0.290629	0.331698	79	120	#N/A	#N/A	0.290629	0.331698	#N/A	#N/A	79	120
Gene	Frankenberger	Counts	STAR	RSEM	limma+vst	0.333065	0.294684	88	126	#N/A	#N/A	#N/A	#N/A	#N/A	#N/A	#N/A	#N/A
Gene	Haniffa	Counts	STAR	RSEM	limma+vst	0.192069	0.394737	81	113	#N/A	#N/A	#N/A	#N/A	#N/A	#N/A	#N/A	#N/A
Gene	Ingersoll	Counts	STAR	RSEM	limma+vst	0.330242	0.295029	83	125	#N/A	#N/A	#N/A	#N/A	#N/A	#N/A	#N/A	#N/A
Gene	Wong	Counts	STAR	RSEM	limma+vst	0.30714	0.342342	77	118	#N/A	#N/A	#N/A	#N/A	#N/A	#N/A	#N/A	#N/A
Transcript	Average	Counts	STAR	RSEM	limma+vst	0.267721	0.37621	113	112	#N/A	#N/A	#N/A	#N/A	#N/A	#N/A	#N/A	#N/A
Transcript	Frankenberger	Counts	STAR	RSEM	limma+vst	0.314017	0.346058	112	112	#N/A	#N/A	#N/A	#N/A	#N/A	#N/A	#N/A	#N/A
Transcript	Haniffa	Counts	STAR	RSEM	limma+vst	0.169221	0.431239	118	112	#N/A	#N/A	#N/A	#N/A	#N/A	#N/A	#N/A	#N/A
Transcript	Ingersoll	Counts	STAR	RSEM	limma+vst	0.308838	0.34366	120	114	#N/A	#N/A	#N/A	#N/A	#N/A	#N/A	#N/A	#N/A
Transcript	Wong	Counts	STAR	RSEM	limma+vst	0.278808	0.383884	110	111	#N/A	#N/A	#N/A	#N/A	#N/A	#N/A	#N/A	#N/A
Gene	Average	Counts	Sailfish	Sailfish	limma+vst	0.279437	0.345546	121	108	#N/A	#N/A	0.279437	0.345546	#N/A	#N/A	121	108
Gene	Frankenberger	Counts	Sailfish	Sailfish	limma+vst	0.324204	0.312522	113	108	#N/A	#N/A	#N/A	#N/A	#N/A	#N/A	#N/A	#N/A
Gene	Haniffa	Counts	Sailfish	Sailfish	limma+vst	0.181061	0.405772	128	100	#N/A	#N/A	#N/A	#N/A	#N/A	#N/A	#N/A	#N/A
Gene	Ingersoll	Counts	Sailfish	Sailfish	limma+vst	0.321614	0.31304	113	110	#N/A	#N/A	#N/A	#N/A	#N/A	#N/A	#N/A	#N/A
Gene	Wong	Counts	Sailfish	Sailfish	limma+vst	0.290871	0.350851	123	108	#N/A	#N/A	#N/A	#N/A	#N/A	#N/A	#N/A	#N/A
Transcript	Average	Counts	Sailfish	Sailfish	limma+vst	0.264954	0.391256	123	104	#N/A	#N/A	#N/A	#N/A	#N/A	#N/A	#N/A	#N/A
Transcript	Frankenberger	Counts	Sailfish	Sailfish	limma+vst	0.309877	0.358188	125	102	#N/A	#N/A	#N/A	#N/A	#N/A	#N/A	#N/A	#N/A
Transcript	Haniffa	Counts	Sailfish	Sailfish	limma+vst	0.166614	0.449066	129	100	#N/A	#N/A	#N/A	#N/A	#N/A	#N/A	#N/A	#N/A
Transcript	Ingersoll	Counts	Sailfish	Sailfish	limma+vst	0.308333	0.35987	123	102	#N/A	#N/A	#N/A	#N/A	#N/A	#N/A	#N/A	#N/A
Transcript	Wong	Counts	Sailfish	Sailfish	limma+vst	0.274991	0.397898	120	102	#N/A	#N/A	#N/A	#N/A	#N/A	#N/A	#N/A	#N/A
Gene	Average	Counts	HISAT2	Salmon	limma+vst	0.285118	0.327487	98	123	#N/A	#N/A	0.285118	0.327487	#N/A	#N/A	98	123
Gene	Frankenberger	Counts	HISAT2	Salmon	limma+vst	0.332005	0.297182	92	123	#N/A	#N/A	#N/A	#N/A	#N/A	#N/A	#N/A	#N/A
Gene	Haniffa	Counts	HISAT2	Salmon	limma+vst	0.185639	0.386248	98	121	#N/A	#N/A	#N/A	#N/A	#N/A	#N/A	#N/A	#N/A
Gene	Ingersoll	Counts	HISAT2	Salmon	limma+vst	0.328816	0.29719	90	123	#N/A	#N/A	#N/A	#N/A	#N/A	#N/A	#N/A	#N/A
Gene	Wong	Counts	HISAT2	Salmon	limma+vst	0.294013	0.329329	112	128	#N/A	#N/A	#N/A	#N/A	#N/A	#N/A	#N/A	#N/A
Transcript	Average	Counts	HISAT2	Salmon	limma+vst	0.271077	0.345593	109	137	#N/A	#N/A	#N/A	#N/A	#N/A	#N/A	#N/A	#N/A
Transcript	Frankenberger	Counts	HISAT2	Salmon	limma+vst	0.318752	0.31716	102	135	#N/A	#N/A	#N/A	#N/A	#N/A	#N/A	#N/A	#N/A
Transcript	Haniffa	Counts	HISAT2	Salmon	limma+vst	0.173168	0.403226	106	135	#N/A	#N/A	#N/A	#N/A	#N/A	#N/A	#N/A	#N/A
Transcript	Ingersoll	Counts	HISAT2	Salmon	limma+vst	0.315167	0.316643	107	138	#N/A	#N/A	#N/A	#N/A	#N/A	#N/A	#N/A	#N/A
Transcript	Wong	Counts	HISAT2	Salmon	limma+vst	0.27722	0.345345	113	143	#N/A	#N/A	#N/A	#N/A	#N/A	#N/A	#N/A	#N/A
Gene	Average	Counts	Kallisto	Salmon	limma+vst	0.279231	0.34716	122	107	#N/A	#N/A	0.279231	0.34716	#N/A	#N/A	122	107
Gene	Frankenberger	Counts	Kallisto	Salmon	limma+vst	0.320929	0.310738	126	112	#N/A	#N/A	#N/A	#N/A	#N/A	#N/A	#N/A	#N/A
Gene	Haniffa	Counts	Kallisto	Salmon	limma+vst	0.183125	0.410866	116	93	#N/A	#N/A	#N/A	#N/A	#N/A	#N/A	#N/A	#N/A
Gene	Ingersoll	Counts	Kallisto	Salmon	limma+vst	0.319823	0.31268	122	111	#N/A	#N/A	#N/A	#N/A	#N/A	#N/A	#N/A	#N/A
Gene	Wong	Counts	Kallisto	Salmon	limma+vst	0.293046	0.354354	115	102	#N/A	#N/A	#N/A	#N/A	#N/A	#N/A	#N/A	#N/A
Transcript	Average	Counts	Kallisto	Salmon	limma+vst	0.265481	0.36951	119	115	#N/A	#N/A	#N/A	#N/A	#N/A	#N/A	#N/A	#N/A
Transcript	Frankenberger	Counts	Kallisto	Salmon	limma+vst	0.311031	0.339993	119	115	#N/A	#N/A	#N/A	#N/A	#N/A	#N/A	#N/A	#N/A
Transcript	Haniffa	Counts	Kallisto	Salmon	limma+vst	0.164324	0.416808	142	122	#N/A	#N/A	#N/A	#N/A	#N/A	#N/A	#N/A	#N/A
Transcript	Ingersoll	Counts	Kallisto	Salmon	limma+vst	0.309726	0.341859	117	115	#N/A	#N/A	#N/A	#N/A	#N/A	#N/A	#N/A	#N/A
Transcript	Wong	Counts	Kallisto	Salmon	limma+vst	0.276844	0.379379	114	113	#N/A	#N/A	#N/A	#N/A	#N/A	#N/A	#N/A	#N/A
Gene	Average	Counts	Salmon-FMD	Salmon	limma+vst	0.273168	0.350416	139	97	#N/A	#N/A	0.273168	0.350416	#N/A	#N/A	139	97
Gene	Frankenberger	Counts	Salmon-FMD	Salmon	limma+vst	0.31865	0.320014	130	97	#N/A	#N/A	#N/A	#N/A	#N/A	#N/A	#N/A	#N/A
Gene	Haniffa	Counts	Salmon-FMD	Salmon	limma+vst	0.175374	0.40747	144	98	#N/A	#N/A	#N/A	#N/A	#N/A	#N/A	#N/A	#N/A
Gene	Ingersoll	Counts	Salmon-FMD	Salmon	limma+vst	0.316874	0.321326	131	97	#N/A	#N/A	#N/A	#N/A	#N/A	#N/A	#N/A	#N/A
Gene	Wong	Counts	Salmon-FMD	Salmon	limma+vst	0.281775	0.352853	156	104	#N/A	#N/A	#N/A	#N/A	#N/A	#N/A	#N/A	#N/A
Transcript	Average	Counts	Salmon-FMD	Salmon	limma+vst	0.261044	0.392155	140	103	#N/A	#N/A	#N/A	#N/A	#N/A	#N/A	#N/A	#N/A
Transcript	Frankenberger	Counts	Salmon-FMD	Salmon	limma+vst	0.303343	0.356047	145	103	#N/A	#N/A	#N/A	#N/A	#N/A	#N/A	#N/A	#N/A
Transcript	Haniffa	Counts	Salmon-FMD	Salmon	limma+vst	0.165631	0.452462	135	97	#N/A	#N/A	#N/A	#N/A	#N/A	#N/A	#N/A	#N/A
Transcript	Ingersoll	Counts	Salmon-FMD	Salmon	limma+vst	0.301824	0.357709	147	103	#N/A	#N/A	#N/A	#N/A	#N/A	#N/A	#N/A	#N/A
Transcript	Wong	Counts	Salmon-FMD	Salmon	limma+vst	0.273376	0.402402	129	98	#N/A	#N/A	#N/A	#N/A	#N/A	#N/A	#N/A	#N/A
Gene	Average	Counts	Salmon-Quasi	Salmon	limma+vst	0.280612	0.342956	116	110	#N/A	#N/A	0.280612	0.342956	#N/A	#N/A	116	110
Gene	Frankenberger	Counts	Salmon-Quasi	Salmon	limma+vst	0.32559	0.310025	108	113	#N/A	#N/A	#N/A	#N/A	#N/A	#N/A	#N/A	#N/A
Gene	Haniffa	Counts	Salmon-Quasi	Salmon	limma+vst	0.182585	0.404075	119	103	#N/A	#N/A	#N/A	#N/A	#N/A	#N/A	#N/A	#N/A
Gene	Ingersoll	Counts	Salmon-Quasi	Salmon	limma+vst	0.323342	0.310879	104	114	#N/A	#N/A	#N/A	#N/A	#N/A	#N/A	#N/A	#N/A
Gene	Wong	Counts	Salmon-Quasi	Salmon	limma+vst	0.290932	0.346847	122	113	#N/A	#N/A	#N/A	#N/A	#N/A	#N/A	#N/A	#N/A
Transcript	Average	Counts	Salmon-Quasi	Salmon	limma+vst	0.265167	0.388466	122	106	#N/A	#N/A	#N/A	#N/A	#N/A	#N/A	#N/A	#N/A
Transcript	Frankenberger	Counts	Salmon-Quasi	Salmon	limma+vst	0.309798	0.355334	126	106	#N/A	#N/A	#N/A	#N/A	#N/A	#N/A	#N/A	#N/A
Transcript	Haniffa	Counts	Salmon-Quasi	Salmon	limma+vst	0.167568	0.447368	124	102	#N/A	#N/A	#N/A	#N/A	#N/A	#N/A	#N/A	#N/A
Transcript	Ingersoll	Counts	Salmon-Quasi	Salmon	limma+vst	0.307621	0.356268	126	107	#N/A	#N/A	#N/A	#N/A	#N/A	#N/A	#N/A	#N/A
Transcript	Wong	Counts	Salmon-Quasi	Salmon	limma+vst	0.275681	0.394895	117	104	#N/A	#N/A	#N/A	#N/A	#N/A	#N/A	#N/A	#N/A
Gene	Average	Counts	STAR	Salmon	limma+vst	0.284427	0.349371	99	101	#N/A	#N/A	0.284427	0.349371	#N/A	#N/A	99	101
Gene	Frankenberger	Counts	STAR	Salmon	limma+vst	0.325729	0.310738	107	111	#N/A	#N/A	#N/A	#N/A	#N/A	#N/A	#N/A	#N/A
Gene	Haniffa	Counts	STAR	Salmon	limma+vst	0.185993	0.412564	96	90	#N/A	#N/A	#N/A	#N/A	#N/A	#N/A	#N/A	#N/A
Gene	Ingersoll	Counts	STAR	Salmon	limma+vst	0.324233	0.31232	103	113	#N/A	#N/A	#N/A	#N/A	#N/A	#N/A	#N/A	#N/A
Gene	Wong	Counts	STAR	Salmon	limma+vst	0.301753	0.361862	92	94	#N/A	#N/A	#N/A	#N/A	#N/A	#N/A	#N/A	#N/A
Transcript	Average	Counts	STAR	Salmon	limma+vst	0.253328	0.429213	159	82	#N/A	#N/A	#N/A	#N/A	#N/A	#N/A	#N/A	#N/A
Transcript	Frankenberger	Counts	STAR	Salmon	limma+vst	0.297987	0.396004	156	84	#N/A	#N/A	#N/A	#N/A	#N/A	#N/A	#N/A	#N/A
Transcript	Haniffa	Counts	STAR	Salmon	limma+vst	0.158879	0.490662	156	78	#N/A	#N/A	#N/A	#N/A	#N/A	#N/A	#N/A	#N/A
Transcript	Ingersoll	Counts	STAR	Salmon	limma+vst	0.295302	0.396254	162	85	#N/A	#N/A	#N/A	#N/A	#N/A	#N/A	#N/A	#N/A
Transcript	Wong	Counts	STAR	Salmon	limma+vst	0.261145	0.433934	166	83	#N/A	#N/A	#N/A	#N/A	#N/A	#N/A	#N/A	#N/A
Gene	Average	Counts	STAR	STAR	limma+vst	0.280889	0.360726	111	86	#N/A	#N/A	0.280889	0.360726	#N/A	#N/A	111	86
Gene	Frankenberger	Counts	STAR	STAR	limma+vst	0.321416	0.320728	122	95	#N/A	#N/A	#N/A	#N/A	#N/A	#N/A	#N/A	#N/A
Gene	Haniffa	Counts	STAR	STAR	limma+vst	0.185484	0.429542	100	80	#N/A	#N/A	#N/A	#N/A	#N/A	#N/A	#N/A	#N/A
Gene	Ingersoll	Counts	STAR	STAR	limma+vst	0.320343	0.322767	120	94	#N/A	#N/A	#N/A	#N/A	#N/A	#N/A	#N/A	#N/A
Gene	Wong	Counts	STAR	STAR	limma+vst	0.296311	0.36987	104	83	#N/A	#N/A	#N/A	#N/A	#N/A	#N/A	#N/A	#N/A
Gene	Average	Counts	HISAT2	Stringtie	limma+vst	0.288738	0.300525	88	178	#N/A	#N/A	0.288738	0.300525	#N/A	#N/A	88	178
Gene	Frankenberger	Counts	HISAT2	Stringtie	limma+vst	0.332447	0.26757	90	180	#N/A	#N/A	#N/A	#N/A	#N/A	#N/A	#N/A	#N/A
Gene	Haniffa	Counts	HISAT2	Stringtie	limma+vst	0.190991	0.359932	86	165	#N/A	#N/A	#N/A	#N/A	#N/A	#N/A	#N/A	#N/A
Gene	Ingersoll	Counts	HISAT2	Stringtie	limma+vst	0.328901	0.267291	89	180	#N/A	#N/A	#N/A	#N/A	#N/A	#N/A	#N/A	#N/A
Gene	Wong	Counts	HISAT2	Stringtie	limma+vst	0.302612	0.307307	86	177	#N/A	#N/A	#N/A	#N/A	#N/A	#N/A	#N/A	#N/A
Transcript	Average	Counts	HISAT2	Stringtie	limma+vst	0.276201	0.284307	86	197	#N/A	#N/A	#N/A	#N/A	#N/A	#N/A	#N/A	#N/A
Transcript	Frankenberger	Counts	HISAT2	Stringtie	limma+vst	0.318671	0.2533	103	197	#N/A	#N/A	#N/A	#N/A	#N/A	#N/A	#N/A	#N/A
Transcript	Haniffa	Counts	HISAT2	Stringtie	limma+vst	0.182561	0.341256	77	202	#N/A	#N/A	#N/A	#N/A	#N/A	#N/A	#N/A	#N/A
Transcript	Ingersoll	Counts	HISAT2	Stringtie	limma+vst	0.315081	0.252882	108	198	#N/A	#N/A	#N/A	#N/A	#N/A	#N/A	#N/A	#N/A
Transcript	Wong	Counts	HISAT2	Stringtie	limma+vst	0.28849	0.28979	83	194	#N/A	#N/A	#N/A	#N/A	#N/A	#N/A	#N/A	#N/A
Gene	Average	Counts	STAR	Stringtie	limma+vst	0.270262	0.329939	153	121	#N/A	#N/A	0.270262	0.329939	#N/A	#N/A	153	121
Gene	Frankenberger	Counts	STAR	Stringtie	limma+vst	0.312925	0.295398	158	124	#N/A	#N/A	#N/A	#N/A	#N/A	#N/A	#N/A	#N/A
Gene	Haniffa	Counts	STAR	Stringtie	limma+vst	0.179202	0.396435	134	111	#N/A	#N/A	#N/A	#N/A	#N/A	#N/A	#N/A	#N/A
Gene	Ingersoll	Counts	STAR	Stringtie	limma+vst	0.308012	0.293588	169	127	#N/A	#N/A	#N/A	#N/A	#N/A	#N/A	#N/A	#N/A
Gene	Wong	Counts	STAR	Stringtie	limma+vst	0.280908	0.334334	160	121	#N/A	#N/A	#N/A	#N/A	#N/A	#N/A	#N/A	#N/A
Transcript	Average	Counts	STAR	Stringtie	limma+vst	0.265959	0.326011	116	155	#N/A	#N/A	#N/A	#N/A	#N/A	#N/A	#N/A	#N/A
Transcript	Frankenberger	Counts	STAR	Stringtie	limma+vst	0.310254	0.295755	122	154	#N/A	#N/A	#N/A	#N/A	#N/A	#N/A	#N/A	#N/A
Transcript	Haniffa	Counts	STAR	Stringtie	limma+vst	0.171093	0.382852	113	158	#N/A	#N/A	#N/A	#N/A	#N/A	#N/A	#N/A	#N/A
Transcript	Ingersoll	Counts	STAR	Stringtie	limma+vst	0.307635	0.29611	125	155	#N/A	#N/A	#N/A	#N/A	#N/A	#N/A	#N/A	#N/A
Transcript	Wong	Counts	STAR	Stringtie	limma+vst	0.274854	0.329329	121	151	#N/A	#N/A	#N/A	#N/A	#N/A	#N/A	#N/A	#N/A
Gene	Average	Counts	TopHat2	Stringtie	limma+vst	0.287116	0.307867	93	158	#N/A	#N/A	0.287116	0.307867	#N/A	#N/A	93	158
Gene	Frankenberger	Counts	TopHat2	Stringtie	limma+vst	0.335901	0.280057	78	151	#N/A	#N/A	#N/A	#N/A	#N/A	#N/A	#N/A	#N/A
Gene	Haniffa	Counts	TopHat2	Stringtie	limma+vst	0.184702	0.360781	110	164	#N/A	#N/A	#N/A	#N/A	#N/A	#N/A	#N/A	#N/A
Gene	Ingersoll	Counts	TopHat2	Stringtie	limma+vst	0.331194	0.278818	78	155	#N/A	#N/A	#N/A	#N/A	#N/A	#N/A	#N/A	#N/A
Gene	Wong	Counts	TopHat2	Stringtie	limma+vst	0.296667	0.311812	102	162	#N/A	#N/A	#N/A	#N/A	#N/A	#N/A	#N/A	#N/A
Transcript	Average	Counts	TopHat2	Stringtie	limma+vst	0.275903	0.293346	88	188	#N/A	#N/A	#N/A	#N/A	#N/A	#N/A	#N/A	#N/A
Transcript	Frankenberger	Counts	TopHat2	Stringtie	limma+vst	0.31879	0.263289	101	189	#N/A	#N/A	#N/A	#N/A	#N/A	#N/A	#N/A	#N/A
Transcript	Haniffa	Counts	TopHat2	Stringtie	limma+vst	0.177243	0.343803	91	194	#N/A	#N/A	#N/A	#N/A	#N/A	#N/A	#N/A	#N/A
Transcript	Ingersoll	Counts	TopHat2	Stringtie	limma+vst	0.318359	0.26549	95	187	#N/A	#N/A	#N/A	#N/A	#N/A	#N/A	#N/A	#N/A
Transcript	Wong	Counts	TopHat2	Stringtie	limma+vst	0.28922	0.300801	80	184	#N/A	#N/A	#N/A	#N/A	#N/A	#N/A	#N/A	#N/A
Gene	Average	Counts	HISAT2	BitSeq	NBPseq	0.23549	0.362862	247	83	#N/A	#N/A	0.23549	0.362862	#N/A	#N/A	247	83
Gene	Frankenberger	Counts	HISAT2	BitSeq	NBPseq	0.276386	0.330717	247	89	#N/A	#N/A	#N/A	#N/A	#N/A	#N/A	#N/A	#N/A
Gene	Haniffa	Counts	HISAT2	BitSeq	NBPseq	0.14946	0.42275	245	84	#N/A	#N/A	#N/A	#N/A	#N/A	#N/A	#N/A	#N/A
Gene	Ingersoll	Counts	HISAT2	BitSeq	NBPseq	0.272809	0.329611	247	89	#N/A	#N/A	#N/A	#N/A	#N/A	#N/A	#N/A	#N/A
Gene	Wong	Counts	HISAT2	BitSeq	NBPseq	0.243306	0.368368	246	86	#N/A	#N/A	#N/A	#N/A	#N/A	#N/A	#N/A	#N/A
Transcript	Average	Counts	HISAT2	BitSeq	NBPseq	0.192473	0.708734	234	3	#N/A	#N/A	#N/A	#N/A	#N/A	#N/A	#N/A	#N/A
Transcript	Frankenberger	Counts	HISAT2	BitSeq	NBPseq	0.234449	0.692472	236	3	#N/A	#N/A	#N/A	#N/A	#N/A	#N/A	#N/A	#N/A
Transcript	Haniffa	Counts	HISAT2	BitSeq	NBPseq	0.108179	0.737691	233	4	#N/A	#N/A	#N/A	#N/A	#N/A	#N/A	#N/A	#N/A
Transcript	Ingersoll	Counts	HISAT2	BitSeq	NBPseq	0.234569	0.699568	234	3	#N/A	#N/A	#N/A	#N/A	#N/A	#N/A	#N/A	#N/A
Transcript	Wong	Counts	HISAT2	BitSeq	NBPseq	0.192697	0.705205	234	3	#N/A	#N/A	#N/A	#N/A	#N/A	#N/A	#N/A	#N/A
Gene	Average	Counts	Kallisto	BitSeq	NBPseq	0.238056	0.401877	245	59	#N/A	#N/A	0.238056	0.401877	#N/A	#N/A	245	59
Gene	Frankenberger	Counts	Kallisto	BitSeq	NBPseq	0.276659	0.362826	246	58	#N/A	#N/A	#N/A	#N/A	#N/A	#N/A	#N/A	#N/A
Gene	Haniffa	Counts	Kallisto	BitSeq	NBPseq	0.153441	0.46944	238	53	#N/A	#N/A	#N/A	#N/A	#N/A	#N/A	#N/A	#N/A
Gene	Ingersoll	Counts	Kallisto	BitSeq	NBPseq	0.274755	0.363833	246	58	#N/A	#N/A	#N/A	#N/A	#N/A	#N/A	#N/A	#N/A
Gene	Wong	Counts	Kallisto	BitSeq	NBPseq	0.247367	0.411411	244	57	#N/A	#N/A	#N/A	#N/A	#N/A	#N/A	#N/A	#N/A
Transcript	Average	Counts	Kallisto	BitSeq	NBPseq	0.195863	0.70711	232	4	#N/A	#N/A	#N/A	#N/A	#N/A	#N/A	#N/A	#N/A
Transcript	Frankenberger	Counts	Kallisto	BitSeq	NBPseq	0.236748	0.683553	231	4	#N/A	#N/A	#N/A	#N/A	#N/A	#N/A	#N/A	#N/A
Transcript	Haniffa	Counts	Kallisto	BitSeq	NBPseq	0.112573	0.747878	226	3	#N/A	#N/A	#N/A	#N/A	#N/A	#N/A	#N/A	#N/A
Transcript	Ingersoll	Counts	Kallisto	BitSeq	NBPseq	0.237983	0.693804	232	4	#N/A	#N/A	#N/A	#N/A	#N/A	#N/A	#N/A	#N/A
Transcript	Wong	Counts	Kallisto	BitSeq	NBPseq	0.196147	0.703203	232	4	#N/A	#N/A	#N/A	#N/A	#N/A	#N/A	#N/A	#N/A
Transcript	Average	Counts	HISAT2	eXpress	NBPseq	0.233689	0.497263	212	40	#N/A	#N/A	#N/A	#N/A	#N/A	#N/A	#N/A	#N/A
Transcript	Frankenberger	Counts	HISAT2	eXpress	NBPseq	0.278164	0.471281	208	38	#N/A	#N/A	#N/A	#N/A	#N/A	#N/A	#N/A	#N/A
Transcript	Haniffa	Counts	HISAT2	eXpress	NBPseq	0.138992	0.540747	212	46	#N/A	#N/A	#N/A	#N/A	#N/A	#N/A	#N/A	#N/A
Transcript	Ingersoll	Counts	HISAT2	eXpress	NBPseq	0.279427	0.478026	206	37	#N/A	#N/A	#N/A	#N/A	#N/A	#N/A	#N/A	#N/A
Transcript	Wong	Counts	HISAT2	eXpress	NBPseq	0.238175	0.498999	212	45	#N/A	#N/A	#N/A	#N/A	#N/A	#N/A	#N/A	#N/A
Transcript	Average	Counts	Kallisto	eXpress	NBPseq	0.233799	0.546264	210	16	#N/A	#N/A	#N/A	#N/A	#N/A	#N/A	#N/A	#N/A
Transcript	Frankenberger	Counts	Kallisto	eXpress	NBPseq	0.278547	0.516946	205	17	#N/A	#N/A	#N/A	#N/A	#N/A	#N/A	#N/A	#N/A
Transcript	Haniffa	Counts	Kallisto	eXpress	NBPseq	0.140865	0.60017	207	13	#N/A	#N/A	#N/A	#N/A	#N/A	#N/A	#N/A	#N/A
Transcript	Ingersoll	Counts	Kallisto	eXpress	NBPseq	0.27797	0.520893	210	17	#N/A	#N/A	#N/A	#N/A	#N/A	#N/A	#N/A	#N/A
Transcript	Wong	Counts	Kallisto	eXpress	NBPseq	0.237815	0.547047	215	20	#N/A	#N/A	#N/A	#N/A	#N/A	#N/A	#N/A	#N/A
Gene	Average	Counts	STAR	htseq	NBPseq	0.280854	0.317102	113	136	#N/A	#N/A	0.280854	0.317102	#N/A	#N/A	113	136
Gene	Frankenberger	Counts	STAR	htseq	NBPseq	0.323589	0.284338	116	143	#N/A	#N/A	#N/A	#N/A	#N/A	#N/A	#N/A	#N/A
Gene	Haniffa	Counts	STAR	htseq	NBPseq	0.185139	0.374363	104	138	#N/A	#N/A	#N/A	#N/A	#N/A	#N/A	#N/A	#N/A
Gene	Ingersoll	Counts	STAR	htseq	NBPseq	0.322777	0.286383	107	136	#N/A	#N/A	#N/A	#N/A	#N/A	#N/A	#N/A	#N/A
Gene	Wong	Counts	STAR	htseq	NBPseq	0.291911	0.323323	119	134	#N/A	#N/A	#N/A	#N/A	#N/A	#N/A	#N/A	#N/A
Gene	Average	Counts	TopHat2	htseq	NBPseq	0.248889	0.389471	231	64	#N/A	#N/A	0.248889	0.389471	#N/A	#N/A	231	64
Gene	Frankenberger	Counts	TopHat2	htseq	NBPseq	0.289244	0.354977	236	63	#N/A	#N/A	#N/A	#N/A	#N/A	#N/A	#N/A	#N/A
Gene	Haniffa	Counts	TopHat2	htseq	NBPseq	0.157958	0.44652	225	68	#N/A	#N/A	#N/A	#N/A	#N/A	#N/A	#N/A	#N/A
Gene	Ingersoll	Counts	TopHat2	htseq	NBPseq	0.288081	0.356988	236	62	#N/A	#N/A	#N/A	#N/A	#N/A	#N/A	#N/A	#N/A
Gene	Wong	Counts	TopHat2	htseq	NBPseq	0.260274	0.399399	225	63	#N/A	#N/A	#N/A	#N/A	#N/A	#N/A	#N/A	#N/A
Gene	Average	Counts	Kallisto	Kallisto	NBPseq	0.248729	0.421521	232	34	#N/A	#N/A	0.248729	0.421521	#N/A	#N/A	232	34
Gene	Frankenberger	Counts	Kallisto	Kallisto	NBPseq	0.28982	0.384945	235	34	#N/A	#N/A	#N/A	#N/A	#N/A	#N/A	#N/A	#N/A
Gene	Haniffa	Counts	Kallisto	Kallisto	NBPseq	0.157618	0.483022	226	37	#N/A	#N/A	#N/A	#N/A	#N/A	#N/A	#N/A	#N/A
Gene	Ingersoll	Counts	Kallisto	Kallisto	NBPseq	0.28982	0.388689	230	32	#N/A	#N/A	#N/A	#N/A	#N/A	#N/A	#N/A	#N/A
Gene	Wong	Counts	Kallisto	Kallisto	NBPseq	0.257658	0.429429	231	37	#N/A	#N/A	#N/A	#N/A	#N/A	#N/A	#N/A	#N/A
Transcript	Average	Counts	Kallisto	Kallisto	NBPseq	0.236729	0.544263	201	18	#N/A	#N/A	#N/A	#N/A	#N/A	#N/A	#N/A	#N/A
Transcript	Frankenberger	Counts	Kallisto	Kallisto	NBPseq	0.278441	0.507314	206	21	#N/A	#N/A	#N/A	#N/A	#N/A	#N/A	#N/A	#N/A
Transcript	Haniffa	Counts	Kallisto	Kallisto	NBPseq	0.142741	0.598472	200	14	#N/A	#N/A	#N/A	#N/A	#N/A	#N/A	#N/A	#N/A
Transcript	Ingersoll	Counts	Kallisto	Kallisto	NBPseq	0.280595	0.51621	203	21	#N/A	#N/A	#N/A	#N/A	#N/A	#N/A	#N/A	#N/A
Transcript	Wong	Counts	Kallisto	Kallisto	NBPseq	0.245137	0.555055	198	16	#N/A	#N/A	#N/A	#N/A	#N/A	#N/A	#N/A	#N/A
Gene	Average	Counts	Bowtie2	RSEM	NBPseq	0.256742	0.408964	210	52	#N/A	#N/A	0.256742	0.408964	#N/A	#N/A	210	52
Gene	Frankenberger	Counts	Bowtie2	RSEM	NBPseq	0.297885	0.371745	219	52	#N/A	#N/A	#N/A	#N/A	#N/A	#N/A	#N/A	#N/A
Gene	Haniffa	Counts	Bowtie2	RSEM	NBPseq	0.164598	0.472835	195	49	#N/A	#N/A	#N/A	#N/A	#N/A	#N/A	#N/A	#N/A
Gene	Ingersoll	Counts	Bowtie2	RSEM	NBPseq	0.297885	0.37536	211	52	#N/A	#N/A	#N/A	#N/A	#N/A	#N/A	#N/A	#N/A
Gene	Wong	Counts	Bowtie2	RSEM	NBPseq	0.266603	0.415916	211	55	#N/A	#N/A	#N/A	#N/A	#N/A	#N/A	#N/A	#N/A
Transcript	Average	Counts	Bowtie2	RSEM	NBPseq	0.242573	0.521499	187	25	#N/A	#N/A	#N/A	#N/A	#N/A	#N/A	#N/A	#N/A
Transcript	Frankenberger	Counts	Bowtie2	RSEM	NBPseq	0.287002	0.488405	186	27	#N/A	#N/A	#N/A	#N/A	#N/A	#N/A	#N/A	#N/A
Transcript	Haniffa	Counts	Bowtie2	RSEM	NBPseq	0.146805	0.57725	187	23	#N/A	#N/A	#N/A	#N/A	#N/A	#N/A	#N/A	#N/A
Transcript	Ingersoll	Counts	Bowtie2	RSEM	NBPseq	0.28826	0.495317	184	27	#N/A	#N/A	#N/A	#N/A	#N/A	#N/A	#N/A	#N/A
Transcript	Wong	Counts	Bowtie2	RSEM	NBPseq	0.248225	0.525025	193	29	#N/A	#N/A	#N/A	#N/A	#N/A	#N/A	#N/A	#N/A
Gene	Average	Counts	STAR	RSEM	NBPseq	0.266078	0.34146	172	111	#N/A	#N/A	0.266078	0.34146	#N/A	#N/A	172	111
Gene	Frankenberger	Counts	STAR	RSEM	NBPseq	0.311103	0.312879	163	107	#N/A	#N/A	#N/A	#N/A	#N/A	#N/A	#N/A	#N/A
Gene	Haniffa	Counts	STAR	RSEM	NBPseq	0.167577	0.390492	178	117	#N/A	#N/A	#N/A	#N/A	#N/A	#N/A	#N/A	#N/A
Gene	Ingersoll	Counts	STAR	RSEM	NBPseq	0.30933	0.314121	158	106	#N/A	#N/A	#N/A	#N/A	#N/A	#N/A	#N/A	#N/A
Gene	Wong	Counts	STAR	RSEM	NBPseq	0.2763	0.348348	173	111	#N/A	#N/A	#N/A	#N/A	#N/A	#N/A	#N/A	#N/A
Transcript	Average	Counts	STAR	RSEM	NBPseq	0.256374	0.417817	154	86	#N/A	#N/A	#N/A	#N/A	#N/A	#N/A	#N/A	#N/A
Transcript	Frankenberger	Counts	STAR	RSEM	NBPseq	0.300195	0.384588	152	87	#N/A	#N/A	#N/A	#N/A	#N/A	#N/A	#N/A	#N/A
Transcript	Haniffa	Counts	STAR	RSEM	NBPseq	0.159175	0.471986	154	85	#N/A	#N/A	#N/A	#N/A	#N/A	#N/A	#N/A	#N/A
Transcript	Ingersoll	Counts	STAR	RSEM	NBPseq	0.301309	0.389769	151	87	#N/A	#N/A	#N/A	#N/A	#N/A	#N/A	#N/A	#N/A
Transcript	Wong	Counts	STAR	RSEM	NBPseq	0.264816	0.424925	157	86	#N/A	#N/A	#N/A	#N/A	#N/A	#N/A	#N/A	#N/A
Gene	Average	Counts	Sailfish	Sailfish	NBPseq	0.250192	0.41299	226	49	#N/A	#N/A	0.250192	0.41299	#N/A	#N/A	226	49
Gene	Frankenberger	Counts	Sailfish	Sailfish	NBPseq	0.293535	0.380664	224	43	#N/A	#N/A	#N/A	#N/A	#N/A	#N/A	#N/A	#N/A
Gene	Haniffa	Counts	Sailfish	Sailfish	NBPseq	0.1558	0.468591	232	55	#N/A	#N/A	#N/A	#N/A	#N/A	#N/A	#N/A	#N/A
Gene	Ingersoll	Counts	Sailfish	Sailfish	NBPseq	0.29271	0.383285	225	43	#N/A	#N/A	#N/A	#N/A	#N/A	#N/A	#N/A	#N/A
Gene	Wong	Counts	Sailfish	Sailfish	NBPseq	0.258722	0.419419	228	50	#N/A	#N/A	#N/A	#N/A	#N/A	#N/A	#N/A	#N/A
Transcript	Average	Counts	Sailfish	Sailfish	NBPseq	0.234563	0.567154	208	11	#N/A	#N/A	#N/A	#N/A	#N/A	#N/A	#N/A	#N/A
Transcript	Frankenberger	Counts	Sailfish	Sailfish	NBPseq	0.277964	0.533714	209	13	#N/A	#N/A	#N/A	#N/A	#N/A	#N/A	#N/A	#N/A
Transcript	Haniffa	Counts	Sailfish	Sailfish	NBPseq	0.140199	0.620543	209	9	#N/A	#N/A	#N/A	#N/A	#N/A	#N/A	#N/A	#N/A
Transcript	Ingersoll	Counts	Sailfish	Sailfish	NBPseq	0.27945	0.541787	205	13	#N/A	#N/A	#N/A	#N/A	#N/A	#N/A	#N/A	#N/A
Transcript	Wong	Counts	Sailfish	Sailfish	NBPseq	0.240639	0.572573	208	11	#N/A	#N/A	#N/A	#N/A	#N/A	#N/A	#N/A	#N/A
Gene	Average	Counts	HISAT2	Salmon	NBPseq	0.249387	0.373531	227	75	#N/A	#N/A	0.249387	0.373531	#N/A	#N/A	227	75
Gene	Frankenberger	Counts	HISAT2	Salmon	NBPseq	0.291982	0.344274	227	73	#N/A	#N/A	#N/A	#N/A	#N/A	#N/A	#N/A	#N/A
Gene	Haniffa	Counts	HISAT2	Salmon	NBPseq	0.156544	0.424448	230	83	#N/A	#N/A	#N/A	#N/A	#N/A	#N/A	#N/A	#N/A
Gene	Ingersoll	Counts	HISAT2	Salmon	NBPseq	0.288956	0.34402	232	74	#N/A	#N/A	#N/A	#N/A	#N/A	#N/A	#N/A	#N/A
Gene	Wong	Counts	HISAT2	Salmon	NBPseq	0.260068	0.381381	226	76	#N/A	#N/A	#N/A	#N/A	#N/A	#N/A	#N/A	#N/A
Transcript	Average	Counts	HISAT2	Salmon	NBPseq	0.235071	0.505307	205	35	#N/A	#N/A	#N/A	#N/A	#N/A	#N/A	#N/A	#N/A
Transcript	Frankenberger	Counts	HISAT2	Salmon	NBPseq	0.279123	0.476989	203	32	#N/A	#N/A	#N/A	#N/A	#N/A	#N/A	#N/A	#N/A
Transcript	Haniffa	Counts	HISAT2	Salmon	NBPseq	0.140571	0.551783	208	37	#N/A	#N/A	#N/A	#N/A	#N/A	#N/A	#N/A	#N/A
Transcript	Ingersoll	Counts	HISAT2	Salmon	NBPseq	0.281628	0.485951	200	30	#N/A	#N/A	#N/A	#N/A	#N/A	#N/A	#N/A	#N/A
Transcript	Wong	Counts	HISAT2	Salmon	NBPseq	0.238961	0.506507	211	36	#N/A	#N/A	#N/A	#N/A	#N/A	#N/A	#N/A	#N/A
Gene	Average	Counts	Kallisto	Salmon	NBPseq	0.246109	0.417165	236	43	#N/A	#N/A	0.246109	0.417165	#N/A	#N/A	236	43
Gene	Frankenberger	Counts	Kallisto	Salmon	NBPseq	0.285983	0.37995	238	44	#N/A	#N/A	#N/A	#N/A	#N/A	#N/A	#N/A	#N/A
Gene	Haniffa	Counts	Kallisto	Salmon	NBPseq	0.155801	0.478778	231	43	#N/A	#N/A	#N/A	#N/A	#N/A	#N/A	#N/A	#N/A
Gene	Ingersoll	Counts	Kallisto	Salmon	NBPseq	0.286251	0.384006	237	41	#N/A	#N/A	#N/A	#N/A	#N/A	#N/A	#N/A	#N/A
Gene	Wong	Counts	Kallisto	Salmon	NBPseq	0.256403	0.425926	234	42	#N/A	#N/A	#N/A	#N/A	#N/A	#N/A	#N/A	#N/A
Transcript	Average	Counts	Kallisto	Salmon	NBPseq	0.236158	0.53853	203	22	#N/A	#N/A	#N/A	#N/A	#N/A	#N/A	#N/A	#N/A
Transcript	Frankenberger	Counts	Kallisto	Salmon	NBPseq	0.279583	0.5066	202	22	#N/A	#N/A	#N/A	#N/A	#N/A	#N/A	#N/A	#N/A
Transcript	Haniffa	Counts	Kallisto	Salmon	NBPseq	0.141198	0.588285	206	19	#N/A	#N/A	#N/A	#N/A	#N/A	#N/A	#N/A	#N/A
Transcript	Ingersoll	Counts	Kallisto	Salmon	NBPseq	0.280764	0.513689	202	22	#N/A	#N/A	#N/A	#N/A	#N/A	#N/A	#N/A	#N/A
Transcript	Wong	Counts	Kallisto	Salmon	NBPseq	0.243087	0.545546	205	21	#N/A	#N/A	#N/A	#N/A	#N/A	#N/A	#N/A	#N/A
Gene	Average	Counts	Salmon-FMD	Salmon	NBPseq	0.252452	0.407672	224	54	#N/A	#N/A	0.252452	0.407672	#N/A	#N/A	224	54
Gene	Frankenberger	Counts	Salmon-FMD	Salmon	NBPseq	0.292793	0.371031	226	53	#N/A	#N/A	#N/A	#N/A	#N/A	#N/A	#N/A	#N/A
Gene	Haniffa	Counts	Salmon-FMD	Salmon	NBPseq	0.160081	0.467742	216	56	#N/A	#N/A	#N/A	#N/A	#N/A	#N/A	#N/A	#N/A
Gene	Ingersoll	Counts	Salmon-FMD	Salmon	NBPseq	0.293074	0.375	224	53	#N/A	#N/A	#N/A	#N/A	#N/A	#N/A	#N/A	#N/A
Gene	Wong	Counts	Salmon-FMD	Salmon	NBPseq	0.263858	0.416917	219	53	#N/A	#N/A	#N/A	#N/A	#N/A	#N/A	#N/A	#N/A
Transcript	Average	Counts	Salmon-FMD	Salmon	NBPseq	0.236866	0.547655	200	15	#N/A	#N/A	#N/A	#N/A	#N/A	#N/A	#N/A	#N/A
Transcript	Frankenberger	Counts	Salmon-FMD	Salmon	NBPseq	0.28035	0.514092	201	20	#N/A	#N/A	#N/A	#N/A	#N/A	#N/A	#N/A	#N/A
Transcript	Haniffa	Counts	Salmon-FMD	Salmon	NBPseq	0.14234	0.601019	201	12	#N/A	#N/A	#N/A	#N/A	#N/A	#N/A	#N/A	#N/A
Transcript	Ingersoll	Counts	Salmon-FMD	Salmon	NBPseq	0.280545	0.519452	204	18	#N/A	#N/A	#N/A	#N/A	#N/A	#N/A	#N/A	#N/A
Transcript	Wong	Counts	Salmon-FMD	Salmon	NBPseq	0.24423	0.556056	201	15	#N/A	#N/A	#N/A	#N/A	#N/A	#N/A	#N/A	#N/A
Gene	Average	Counts	Salmon-Quasi	Salmon	NBPseq	0.248991	0.409708	230	51	#N/A	#N/A	0.248991	0.409708	#N/A	#N/A	230	51
Gene	Frankenberger	Counts	Salmon-Quasi	Salmon	NBPseq	0.290894	0.374955	232	51	#N/A	#N/A	#N/A	#N/A	#N/A	#N/A	#N/A	#N/A
Gene	Haniffa	Counts	Salmon-Quasi	Salmon	NBPseq	0.15679	0.46944	229	54	#N/A	#N/A	#N/A	#N/A	#N/A	#N/A	#N/A	#N/A
Gene	Ingersoll	Counts	Salmon-Quasi	Salmon	NBPseq	0.290064	0.377522	228	50	#N/A	#N/A	#N/A	#N/A	#N/A	#N/A	#N/A	#N/A
Gene	Wong	Counts	Salmon-Quasi	Salmon	NBPseq	0.258215	0.416917	230	54	#N/A	#N/A	#N/A	#N/A	#N/A	#N/A	#N/A	#N/A
Transcript	Average	Counts	Salmon-Quasi	Salmon	NBPseq	0.232578	0.565857	215	12	#N/A	#N/A	#N/A	#N/A	#N/A	#N/A	#N/A	#N/A
Transcript	Frankenberger	Counts	Salmon-Quasi	Salmon	NBPseq	0.275194	0.53193	214	14	#N/A	#N/A	#N/A	#N/A	#N/A	#N/A	#N/A	#N/A
Transcript	Haniffa	Counts	Salmon-Quasi	Salmon	NBPseq	0.13855	0.616299	214	10	#N/A	#N/A	#N/A	#N/A	#N/A	#N/A	#N/A	#N/A
Transcript	Ingersoll	Counts	Salmon-Quasi	Salmon	NBPseq	0.276486	0.539625	213	14	#N/A	#N/A	#N/A	#N/A	#N/A	#N/A	#N/A	#N/A
Transcript	Wong	Counts	Salmon-Quasi	Salmon	NBPseq	0.240084	0.575576	209	10	#N/A	#N/A	#N/A	#N/A	#N/A	#N/A	#N/A	#N/A
Gene	Average	Counts	STAR	Salmon	NBPseq	0.268276	0.340629	161	112	#N/A	#N/A	0.268276	0.340629	#N/A	#N/A	161	112
Gene	Frankenberger	Counts	STAR	Salmon	NBPseq	0.312925	0.311809	159	109	#N/A	#N/A	#N/A	#N/A	#N/A	#N/A	#N/A	#N/A
Gene	Haniffa	Counts	STAR	Salmon	NBPseq	0.167832	0.387097	176	120	#N/A	#N/A	#N/A	#N/A	#N/A	#N/A	#N/A	#N/A
Gene	Ingersoll	Counts	STAR	Salmon	NBPseq	0.311851	0.313761	150	109	#N/A	#N/A	#N/A	#N/A	#N/A	#N/A	#N/A	#N/A
Gene	Wong	Counts	STAR	Salmon	NBPseq	0.280498	0.34985	162	109	#N/A	#N/A	#N/A	#N/A	#N/A	#N/A	#N/A	#N/A
Transcript	Average	Counts	STAR	Salmon	NBPseq	0.248943	0.451052	171	71	#N/A	#N/A	#N/A	#N/A	#N/A	#N/A	#N/A	#N/A
Transcript	Frankenberger	Counts	STAR	Salmon	NBPseq	0.295449	0.423832	162	68	#N/A	#N/A	#N/A	#N/A	#N/A	#N/A	#N/A	#N/A
Transcript	Haniffa	Counts	STAR	Salmon	NBPseq	0.152796	0.503396	173	72	#N/A	#N/A	#N/A	#N/A	#N/A	#N/A	#N/A	#N/A
Transcript	Ingersoll	Counts	STAR	Salmon	NBPseq	0.296195	0.429035	158	68	#N/A	#N/A	#N/A	#N/A	#N/A	#N/A	#N/A	#N/A
Transcript	Wong	Counts	STAR	Salmon	NBPseq	0.251334	0.447948	185	77	#N/A	#N/A	#N/A	#N/A	#N/A	#N/A	#N/A	#N/A
Gene	Average	Counts	STAR	STAR	NBPseq	0.278604	0.31424	124	140	#N/A	#N/A	0.278604	0.31424	#N/A	#N/A	124	140
Gene	Frankenberger	Counts	STAR	STAR	NBPseq	0.324018	0.285408	114	135	#N/A	#N/A	#N/A	#N/A	#N/A	#N/A	#N/A	#N/A
Gene	Haniffa	Counts	STAR	STAR	NBPseq	0.181172	0.367572	126	145	#N/A	#N/A	#N/A	#N/A	#N/A	#N/A	#N/A	#N/A
Gene	Ingersoll	Counts	STAR	STAR	NBPseq	0.321183	0.285663	115	138	#N/A	#N/A	#N/A	#N/A	#N/A	#N/A	#N/A	#N/A
Gene	Wong	Counts	STAR	STAR	NBPseq	0.288043	0.318318	136	148	#N/A	#N/A	#N/A	#N/A	#N/A	#N/A	#N/A	#N/A
Gene	Average	Counts	HISAT2	Stringtie	NBPseq	0.281368	0.297001	107	185	#N/A	#N/A	0.281368	0.297001	#N/A	#N/A	107	185
Gene	Frankenberger	Counts	HISAT2	Stringtie	NBPseq	0.324324	0.26543	112	186	#N/A	#N/A	#N/A	#N/A	#N/A	#N/A	#N/A	#N/A
Gene	Haniffa	Counts	HISAT2	Stringtie	NBPseq	0.18588	0.353141	97	182	#N/A	#N/A	#N/A	#N/A	#N/A	#N/A	#N/A	#N/A
Gene	Ingersoll	Counts	HISAT2	Stringtie	NBPseq	0.320837	0.26513	117	184	#N/A	#N/A	#N/A	#N/A	#N/A	#N/A	#N/A	#N/A
Gene	Wong	Counts	HISAT2	Stringtie	NBPseq	0.294431	0.304304	110	184	#N/A	#N/A	#N/A	#N/A	#N/A	#N/A	#N/A	#N/A
Transcript	Average	Counts	HISAT2	Stringtie	NBPseq	0.250602	0.39949	164	95	#N/A	#N/A	#N/A	#N/A	#N/A	#N/A	#N/A	#N/A
Transcript	Frankenberger	Counts	HISAT2	Stringtie	NBPseq	0.294034	0.369247	164	92	#N/A	#N/A	#N/A	#N/A	#N/A	#N/A	#N/A	#N/A
Transcript	Haniffa	Counts	HISAT2	Stringtie	NBPseq	0.15729	0.453311	159	94	#N/A	#N/A	#N/A	#N/A	#N/A	#N/A	#N/A	#N/A
Transcript	Ingersoll	Counts	HISAT2	Stringtie	NBPseq	0.295739	0.375	160	91	#N/A	#N/A	#N/A	#N/A	#N/A	#N/A	#N/A	#N/A
Transcript	Wong	Counts	HISAT2	Stringtie	NBPseq	0.255346	0.4004	177	101	#N/A	#N/A	#N/A	#N/A	#N/A	#N/A	#N/A	#N/A
Gene	Average	Counts	STAR	Stringtie	NBPseq	0.263274	0.343568	180	109	#N/A	#N/A	0.263274	0.343568	#N/A	#N/A	180	109
Gene	Frankenberger	Counts	STAR	Stringtie	NBPseq	0.304348	0.309668	191	114	#N/A	#N/A	#N/A	#N/A	#N/A	#N/A	#N/A	#N/A
Gene	Haniffa	Counts	STAR	Stringtie	NBPseq	0.171532	0.404075	160	102	#N/A	#N/A	#N/A	#N/A	#N/A	#N/A	#N/A	#N/A
Gene	Ingersoll	Counts	STAR	Stringtie	NBPseq	0.304348	0.31268	181	112	#N/A	#N/A	#N/A	#N/A	#N/A	#N/A	#N/A	#N/A
Gene	Wong	Counts	STAR	Stringtie	NBPseq	0.27287	0.347848	184	112	#N/A	#N/A	#N/A	#N/A	#N/A	#N/A	#N/A	#N/A
Transcript	Average	Counts	STAR	Stringtie	NBPseq	0.246627	0.420614	179	85	#N/A	#N/A	#N/A	#N/A	#N/A	#N/A	#N/A	#N/A
Transcript	Frankenberger	Counts	STAR	Stringtie	NBPseq	0.287649	0.386372	185	86	#N/A	#N/A	#N/A	#N/A	#N/A	#N/A	#N/A	#N/A
Transcript	Haniffa	Counts	STAR	Stringtie	NBPseq	0.152961	0.473684	172	84	#N/A	#N/A	#N/A	#N/A	#N/A	#N/A	#N/A	#N/A
Transcript	Ingersoll	Counts	STAR	Stringtie	NBPseq	0.292696	0.396974	169	84	#N/A	#N/A	#N/A	#N/A	#N/A	#N/A	#N/A	#N/A
Transcript	Wong	Counts	STAR	Stringtie	NBPseq	0.253202	0.425425	182	85	#N/A	#N/A	#N/A	#N/A	#N/A	#N/A	#N/A	#N/A
Gene	Average	Counts	TopHat2	Stringtie	NBPseq	0.259472	0.387941	197	66	#N/A	#N/A	0.259472	0.387941	#N/A	#N/A	197	66
Gene	Frankenberger	Counts	TopHat2	Stringtie	NBPseq	0.298439	0.347842	217	69	#N/A	#N/A	#N/A	#N/A	#N/A	#N/A	#N/A	#N/A
Gene	Haniffa	Counts	TopHat2	Stringtie	NBPseq	0.168557	0.45416	173	63	#N/A	#N/A	#N/A	#N/A	#N/A	#N/A	#N/A	#N/A
Gene	Ingersoll	Counts	TopHat2	Stringtie	NBPseq	0.298133	0.350865	209	66	#N/A	#N/A	#N/A	#N/A	#N/A	#N/A	#N/A	#N/A
Gene	Wong	Counts	TopHat2	Stringtie	NBPseq	0.272758	0.398899	186	64	#N/A	#N/A	#N/A	#N/A	#N/A	#N/A	#N/A	#N/A
Transcript	Average	Counts	TopHat2	Stringtie	NBPseq	0.234795	0.507992	206	33	#N/A	#N/A	#N/A	#N/A	#N/A	#N/A	#N/A	#N/A
Transcript	Frankenberger	Counts	TopHat2	Stringtie	NBPseq	0.27648	0.473065	212	37	#N/A	#N/A	#N/A	#N/A	#N/A	#N/A	#N/A	#N/A
Transcript	Haniffa	Counts	TopHat2	Stringtie	NBPseq	0.142334	0.561121	202	29	#N/A	#N/A	#N/A	#N/A	#N/A	#N/A	#N/A	#N/A
Transcript	Ingersoll	Counts	TopHat2	Stringtie	NBPseq	0.278565	0.481268	209	34	#N/A	#N/A	#N/A	#N/A	#N/A	#N/A	#N/A	#N/A
Transcript	Wong	Counts	TopHat2	Stringtie	NBPseq	0.241799	0.516517	207	31	#N/A	#N/A	#N/A	#N/A	#N/A	#N/A	#N/A	#N/A
Gene	Average	Counts	HISAT2	BitSeq	NOISeqBIO	0.35396	0.188701	10	250	#N/A	#N/A	0.35396	0.188701	#N/A	#N/A	10	250
Gene	Frankenberger	Counts	HISAT2	BitSeq	NOISeqBIO	0.40245	0.16411	8	248	#N/A	#N/A	#N/A	#N/A	#N/A	#N/A	#N/A	#N/A
Gene	Haniffa	Counts	HISAT2	BitSeq	NOISeqBIO	0.251567	0.23854	9	250	#N/A	#N/A	#N/A	#N/A	#N/A	#N/A	#N/A	#N/A
Gene	Ingersoll	Counts	HISAT2	BitSeq	NOISeqBIO	0.394576	0.162464	9	248	#N/A	#N/A	#N/A	#N/A	#N/A	#N/A	#N/A	#N/A
Gene	Wong	Counts	HISAT2	BitSeq	NOISeqBIO	0.367248	0.18969	11	251	#N/A	#N/A	#N/A	#N/A	#N/A	#N/A	#N/A	#N/A
Transcript	Average	Counts	HISAT2	BitSeq	NOISeqBIO	0.313006	0.24937	20	223	#N/A	#N/A	#N/A	#N/A	#N/A	#N/A	#N/A	#N/A
Transcript	Frankenberger	Counts	HISAT2	BitSeq	NOISeqBIO	0.360485	0.222619	20	223	#N/A	#N/A	#N/A	#N/A	#N/A	#N/A	#N/A	#N/A
Transcript	Haniffa	Counts	HISAT2	BitSeq	NOISeqBIO	0.211401	0.302207	18	222	#N/A	#N/A	#N/A	#N/A	#N/A	#N/A	#N/A	#N/A
Transcript	Ingersoll	Counts	HISAT2	BitSeq	NOISeqBIO	0.355864	0.221902	21	223	#N/A	#N/A	#N/A	#N/A	#N/A	#N/A	#N/A	#N/A
Transcript	Wong	Counts	HISAT2	BitSeq	NOISeqBIO	0.324272	0.250751	19	224	#N/A	#N/A	#N/A	#N/A	#N/A	#N/A	#N/A	#N/A
Gene	Average	FPKM	HISAT2	BitSeq	NOISeqBIO	0.281835	0.288728	106	200	#N/A	#N/A	0.281835	0.288728	#N/A	#N/A	106	200
Gene	Frankenberger	FPKM	HISAT2	BitSeq	NOISeqBIO	0.327183	0.259365	102	195	#N/A	#N/A	#N/A	#N/A	#N/A	#N/A	#N/A	#N/A
Gene	Haniffa	FPKM	HISAT2	BitSeq	NOISeqBIO	0.184862	0.342105	108	204	#N/A	#N/A	#N/A	#N/A	#N/A	#N/A	#N/A	#N/A
Gene	Ingersoll	FPKM	HISAT2	BitSeq	NOISeqBIO	0.323132	0.258646	105	194	#N/A	#N/A	#N/A	#N/A	#N/A	#N/A	#N/A	#N/A
Gene	Wong	FPKM	HISAT2	BitSeq	NOISeqBIO	0.292163	0.294795	118	196	#N/A	#N/A	#N/A	#N/A	#N/A	#N/A	#N/A	#N/A
Transcript	Average	FPKM	HISAT2	BitSeq	NOISeqBIO	0.282445	0.296545	72	185	#N/A	#N/A	#N/A	#N/A	#N/A	#N/A	#N/A	#N/A
Transcript	Frankenberger	FPKM	HISAT2	BitSeq	NOISeqBIO	0.330271	0.269354	69	184	#N/A	#N/A	#N/A	#N/A	#N/A	#N/A	#N/A	#N/A
Transcript	Haniffa	FPKM	HISAT2	BitSeq	NOISeqBIO	0.18588	0.353141	72	186	#N/A	#N/A	#N/A	#N/A	#N/A	#N/A	#N/A	#N/A
Transcript	Ingersoll	FPKM	HISAT2	BitSeq	NOISeqBIO	0.328959	0.270893	68	184	#N/A	#N/A	#N/A	#N/A	#N/A	#N/A	#N/A	#N/A
Transcript	Wong	FPKM	HISAT2	BitSeq	NOISeqBIO	0.284672	0.292793	90	189	#N/A	#N/A	#N/A	#N/A	#N/A	#N/A	#N/A	#N/A
Gene	Average	Counts	Kallisto	BitSeq	NOISeqBIO	0.33596	0.217722	20	238	#N/A	#N/A	0.33596	0.217722	#N/A	#N/A	20	238
Gene	Frankenberger	Counts	Kallisto	BitSeq	NOISeqBIO	0.380474	0.189083	21	238	#N/A	#N/A	#N/A	#N/A	#N/A	#N/A	#N/A	#N/A
Gene	Haniffa	Counts	Kallisto	BitSeq	NOISeqBIO	0.232917	0.2691	21	239	#N/A	#N/A	#N/A	#N/A	#N/A	#N/A	#N/A	#N/A
Gene	Ingersoll	Counts	Kallisto	BitSeq	NOISeqBIO	0.377602	0.189481	20	238	#N/A	#N/A	#N/A	#N/A	#N/A	#N/A	#N/A	#N/A
Gene	Wong	Counts	Kallisto	BitSeq	NOISeqBIO	0.352848	0.223223	21	238	#N/A	#N/A	#N/A	#N/A	#N/A	#N/A	#N/A	#N/A
Transcript	Average	Counts	Kallisto	BitSeq	NOISeqBIO	0.288974	0.282306	64	203	#N/A	#N/A	#N/A	#N/A	#N/A	#N/A	#N/A	#N/A
Transcript	Frankenberger	Counts	Kallisto	BitSeq	NOISeqBIO	0.333805	0.25223	62	200	#N/A	#N/A	#N/A	#N/A	#N/A	#N/A	#N/A	#N/A
Transcript	Haniffa	Counts	Kallisto	BitSeq	NOISeqBIO	0.194001	0.340407	55	204	#N/A	#N/A	#N/A	#N/A	#N/A	#N/A	#N/A	#N/A
Transcript	Ingersoll	Counts	Kallisto	BitSeq	NOISeqBIO	0.330028	0.251801	65	201	#N/A	#N/A	#N/A	#N/A	#N/A	#N/A	#N/A	#N/A
Transcript	Wong	Counts	Kallisto	BitSeq	NOISeqBIO	0.298062	0.284785	61	205	#N/A	#N/A	#N/A	#N/A	#N/A	#N/A	#N/A	#N/A
Gene	Average	FPKM	Kallisto	BitSeq	NOISeqBIO	0.284131	0.313046	100	143	#N/A	#N/A	0.284131	0.313046	#N/A	#N/A	100	143
Gene	Frankenberger	FPKM	Kallisto	BitSeq	NOISeqBIO	0.32636	0.278273	105	158	#N/A	#N/A	#N/A	#N/A	#N/A	#N/A	#N/A	#N/A
Gene	Haniffa	FPKM	Kallisto	BitSeq	NOISeqBIO	0.190353	0.375212	89	136	#N/A	#N/A	#N/A	#N/A	#N/A	#N/A	#N/A	#N/A
Gene	Ingersoll	FPKM	Kallisto	BitSeq	NOISeqBIO	0.322176	0.277378	110	160	#N/A	#N/A	#N/A	#N/A	#N/A	#N/A	#N/A	#N/A
Gene	Wong	FPKM	Kallisto	BitSeq	NOISeqBIO	0.297636	0.321321	99	141	#N/A	#N/A	#N/A	#N/A	#N/A	#N/A	#N/A	#N/A
Transcript	Average	FPKM	Kallisto	BitSeq	NOISeqBIO	0.278246	0.317537	78	161	#N/A	#N/A	#N/A	#N/A	#N/A	#N/A	#N/A	#N/A
Transcript	Frankenberger	FPKM	Kallisto	BitSeq	NOISeqBIO	0.319484	0.282554	99	166	#N/A	#N/A	#N/A	#N/A	#N/A	#N/A	#N/A	#N/A
Transcript	Haniffa	FPKM	Kallisto	BitSeq	NOISeqBIO	0.184832	0.378608	74	159	#N/A	#N/A	#N/A	#N/A	#N/A	#N/A	#N/A	#N/A
Transcript	Ingersoll	FPKM	Kallisto	BitSeq	NOISeqBIO	0.319887	0.285663	88	164	#N/A	#N/A	#N/A	#N/A	#N/A	#N/A	#N/A	#N/A
Transcript	Wong	FPKM	Kallisto	BitSeq	NOISeqBIO	0.28878	0.323323	81	157	#N/A	#N/A	#N/A	#N/A	#N/A	#N/A	#N/A	#N/A
Gene	Average	FPKM	TopHat2	cufflinks	NOISeqBIO	0.45001	0.0455066	1	256	#N/A	#N/A	0.45001	0.0455066	#N/A	#N/A	1	256
Gene	Frankenberger	FPKM	TopHat2	cufflinks	NOISeqBIO	0.50237	0.0378166	1	256	#N/A	#N/A	#N/A	#N/A	#N/A	#N/A	#N/A	#N/A
Gene	Haniffa	FPKM	TopHat2	cufflinks	NOISeqBIO	0.331797	0.0611205	1	256	#N/A	#N/A	#N/A	#N/A	#N/A	#N/A	#N/A	#N/A
Gene	Ingersoll	FPKM	TopHat2	cufflinks	NOISeqBIO	0.507109	0.0385447	1	256	#N/A	#N/A	#N/A	#N/A	#N/A	#N/A	#N/A	#N/A
Gene	Wong	FPKM	TopHat2	cufflinks	NOISeqBIO	0.458763	0.0445445	1	256	#N/A	#N/A	#N/A	#N/A	#N/A	#N/A	#N/A	#N/A
Transcript	Average	Counts	HISAT2	eXpress	NOISeqBIO	0.340832	0.2221	2	233	#N/A	#N/A	#N/A	#N/A	#N/A	#N/A	#N/A	#N/A
Transcript	Frankenberger	Counts	HISAT2	eXpress	NOISeqBIO	0.389879	0.195148	2	233	#N/A	#N/A	#N/A	#N/A	#N/A	#N/A	#N/A	#N/A
Transcript	Haniffa	Counts	HISAT2	eXpress	NOISeqBIO	0.238925	0.279287	2	232	#N/A	#N/A	#N/A	#N/A	#N/A	#N/A	#N/A	#N/A
Transcript	Ingersoll	Counts	HISAT2	eXpress	NOISeqBIO	0.386315	0.195245	2	233	#N/A	#N/A	#N/A	#N/A	#N/A	#N/A	#N/A	#N/A
Transcript	Wong	Counts	HISAT2	eXpress	NOISeqBIO	0.348207	0.218719	6	234	#N/A	#N/A	#N/A	#N/A	#N/A	#N/A	#N/A	#N/A
Transcript	Average	FPKM	HISAT2	eXpress	NOISeqBIO	0.296399	0.237989	48	230	#N/A	#N/A	#N/A	#N/A	#N/A	#N/A	#N/A	#N/A
Transcript	Frankenberger	FPKM	HISAT2	eXpress	NOISeqBIO	0.337931	0.209775	56	230	#N/A	#N/A	#N/A	#N/A	#N/A	#N/A	#N/A	#N/A
Transcript	Haniffa	FPKM	HISAT2	eXpress	NOISeqBIO	0.200118	0.288625	38	229	#N/A	#N/A	#N/A	#N/A	#N/A	#N/A	#N/A	#N/A
Transcript	Ingersoll	FPKM	HISAT2	eXpress	NOISeqBIO	0.337931	0.211816	52	230	#N/A	#N/A	#N/A	#N/A	#N/A	#N/A	#N/A	#N/A
Transcript	Wong	FPKM	HISAT2	eXpress	NOISeqBIO	0.309615	0.241742	40	230	#N/A	#N/A	#N/A	#N/A	#N/A	#N/A	#N/A	#N/A
Transcript	Average	TPM	HISAT2	eXpress	NOISeqBIO	0.294499	0.243329	51	228	#N/A	#N/A	#N/A	#N/A	#N/A	#N/A	#N/A	#N/A
Transcript	Frankenberger	TPM	HISAT2	eXpress	NOISeqBIO	0.335938	0.21477	59	228	#N/A	#N/A	#N/A	#N/A	#N/A	#N/A	#N/A	#N/A
Transcript	Haniffa	TPM	HISAT2	eXpress	NOISeqBIO	0.197601	0.293718	45	226	#N/A	#N/A	#N/A	#N/A	#N/A	#N/A	#N/A	#N/A
Transcript	Ingersoll	TPM	HISAT2	eXpress	NOISeqBIO	0.337054	0.217579	54	226	#N/A	#N/A	#N/A	#N/A	#N/A	#N/A	#N/A	#N/A
Transcript	Wong	TPM	HISAT2	eXpress	NOISeqBIO	0.307405	0.247247	47	228	#N/A	#N/A	#N/A	#N/A	#N/A	#N/A	#N/A	#N/A
Transcript	Average	Counts	Kallisto	eXpress	NOISeqBIO	0.32239	0.244124	10	226	#N/A	#N/A	#N/A	#N/A	#N/A	#N/A	#N/A	#N/A
Transcript	Frankenberger	Counts	Kallisto	eXpress	NOISeqBIO	0.369871	0.215483	10	227	#N/A	#N/A	#N/A	#N/A	#N/A	#N/A	#N/A	#N/A
Transcript	Haniffa	Counts	Kallisto	eXpress	NOISeqBIO	0.221112	0.300509	9	224	#N/A	#N/A	#N/A	#N/A	#N/A	#N/A	#N/A	#N/A
Transcript	Ingersoll	Counts	Kallisto	eXpress	NOISeqBIO	0.362523	0.213256	14	228	#N/A	#N/A	#N/A	#N/A	#N/A	#N/A	#N/A	#N/A
Transcript	Wong	Counts	Kallisto	eXpress	NOISeqBIO	0.336054	0.247247	11	227	#N/A	#N/A	#N/A	#N/A	#N/A	#N/A	#N/A	#N/A
Transcript	Average	FPKM	Kallisto	eXpress	NOISeqBIO	0.288361	0.284375	65	196	#N/A	#N/A	#N/A	#N/A	#N/A	#N/A	#N/A	#N/A
Transcript	Frankenberger	FPKM	Kallisto	eXpress	NOISeqBIO	0.333021	0.253657	64	195	#N/A	#N/A	#N/A	#N/A	#N/A	#N/A	#N/A	#N/A
Transcript	Haniffa	FPKM	Kallisto	eXpress	NOISeqBIO	0.193579	0.342954	56	198	#N/A	#N/A	#N/A	#N/A	#N/A	#N/A	#N/A	#N/A
Transcript	Ingersoll	FPKM	Kallisto	eXpress	NOISeqBIO	0.329742	0.253602	66	197	#N/A	#N/A	#N/A	#N/A	#N/A	#N/A	#N/A	#N/A
Transcript	Wong	FPKM	Kallisto	eXpress	NOISeqBIO	0.297101	0.287287	63	200	#N/A	#N/A	#N/A	#N/A	#N/A	#N/A	#N/A	#N/A
Transcript	Average	TPM	Kallisto	eXpress	NOISeqBIO	0.274648	0.304722	98	179	#N/A	#N/A	#N/A	#N/A	#N/A	#N/A	#N/A	#N/A
Transcript	Frankenberger	TPM	Kallisto	eXpress	NOISeqBIO	0.316791	0.273279	106	178	#N/A	#N/A	#N/A	#N/A	#N/A	#N/A	#N/A	#N/A
Transcript	Haniffa	TPM	Kallisto	eXpress	NOISeqBIO	0.179465	0.359083	85	179	#N/A	#N/A	#N/A	#N/A	#N/A	#N/A	#N/A	#N/A
Transcript	Ingersoll	TPM	Kallisto	eXpress	NOISeqBIO	0.315964	0.275216	102	177	#N/A	#N/A	#N/A	#N/A	#N/A	#N/A	#N/A	#N/A
Transcript	Wong	TPM	Kallisto	eXpress	NOISeqBIO	0.286372	0.311311	89	172	#N/A	#N/A	#N/A	#N/A	#N/A	#N/A	#N/A	#N/A
Gene	Average	Counts	STAR	htseq	NOISeqBIO	0.36034	0.190897	4	248	#N/A	#N/A	0.36034	0.190897	#N/A	#N/A	4	248
Gene	Frankenberger	Counts	STAR	htseq	NOISeqBIO	0.404594	0.163396	6	249	#N/A	#N/A	#N/A	#N/A	#N/A	#N/A	#N/A	#N/A
Gene	Haniffa	Counts	STAR	htseq	NOISeqBIO	0.255666	0.239389	8	248	#N/A	#N/A	#N/A	#N/A	#N/A	#N/A	#N/A	#N/A
Gene	Ingersoll	Counts	STAR	htseq	NOISeqBIO	0.397527	0.162104	6	249	#N/A	#N/A	#N/A	#N/A	#N/A	#N/A	#N/A	#N/A
Gene	Wong	Counts	STAR	htseq	NOISeqBIO	0.383575	0.198699	5	248	#N/A	#N/A	#N/A	#N/A	#N/A	#N/A	#N/A	#N/A
Gene	Average	Counts	TopHat2	htseq	NOISeqBIO	0.350431	0.196189	11	247	#N/A	#N/A	0.350431	0.196189	#N/A	#N/A	11	247
Gene	Frankenberger	Counts	TopHat2	htseq	NOISeqBIO	0.394979	0.168391	11	247	#N/A	#N/A	#N/A	#N/A	#N/A	#N/A	#N/A	#N/A
Gene	Haniffa	Counts	TopHat2	htseq	NOISeqBIO	0.249573	0.247878	10	247	#N/A	#N/A	#N/A	#N/A	#N/A	#N/A	#N/A	#N/A
Gene	Ingersoll	Counts	TopHat2	htseq	NOISeqBIO	0.387448	0.166787	14	247	#N/A	#N/A	#N/A	#N/A	#N/A	#N/A	#N/A	#N/A
Gene	Wong	Counts	TopHat2	htseq	NOISeqBIO	0.369725	0.201702	10	246	#N/A	#N/A	#N/A	#N/A	#N/A	#N/A	#N/A	#N/A
Gene	Average	FPKM	STAR	IsoEM	NOISeqBIO	0.402161	0.0922146	2	255	#N/A	#N/A	0.402161	0.0922146	#N/A	#N/A	2	255
Gene	Frankenberger	FPKM	STAR	IsoEM	NOISeqBIO	0.448203	0.0756333	2	255	#N/A	#N/A	#N/A	#N/A	#N/A	#N/A	#N/A	#N/A
Gene	Haniffa	FPKM	STAR	IsoEM	NOISeqBIO	0.304703	0.126486	2	255	#N/A	#N/A	#N/A	#N/A	#N/A	#N/A	#N/A	#N/A
Gene	Ingersoll	FPKM	STAR	IsoEM	NOISeqBIO	0.443975	0.0756484	2	255	#N/A	#N/A	#N/A	#N/A	#N/A	#N/A	#N/A	#N/A
Gene	Wong	FPKM	STAR	IsoEM	NOISeqBIO	0.411765	0.0910911	2	255	#N/A	#N/A	#N/A	#N/A	#N/A	#N/A	#N/A	#N/A
Transcript	Average	FPKM	STAR	IsoEM	NOISeqBIO	0.354198	0.14118	1	238	#N/A	#N/A	#N/A	#N/A	#N/A	#N/A	#N/A	#N/A
Transcript	Frankenberger	FPKM	STAR	IsoEM	NOISeqBIO	0.396158	0.117731	1	238	#N/A	#N/A	#N/A	#N/A	#N/A	#N/A	#N/A	#N/A
Transcript	Haniffa	FPKM	STAR	IsoEM	NOISeqBIO	0.251147	0.185908	1	238	#N/A	#N/A	#N/A	#N/A	#N/A	#N/A	#N/A	#N/A
Transcript	Ingersoll	FPKM	STAR	IsoEM	NOISeqBIO	0.391357	0.117435	1	238	#N/A	#N/A	#N/A	#N/A	#N/A	#N/A	#N/A	#N/A
Transcript	Wong	FPKM	STAR	IsoEM	NOISeqBIO	0.378129	0.143644	1	238	#N/A	#N/A	#N/A	#N/A	#N/A	#N/A	#N/A	#N/A
Gene	Average	TPM	STAR	IsoEM	NOISeqBIO	0.359187	0.131185	7	253	#N/A	#N/A	0.359187	0.131185	#N/A	#N/A	7	253
Gene	Frankenberger	TPM	STAR	IsoEM	NOISeqBIO	0.396053	0.107385	10	253	#N/A	#N/A	#N/A	#N/A	#N/A	#N/A	#N/A	#N/A
Gene	Haniffa	TPM	STAR	IsoEM	NOISeqBIO	0.263427	0.174873	4	253	#N/A	#N/A	#N/A	#N/A	#N/A	#N/A	#N/A	#N/A
Gene	Ingersoll	TPM	STAR	IsoEM	NOISeqBIO	0.392105	0.107349	10	253	#N/A	#N/A	#N/A	#N/A	#N/A	#N/A	#N/A	#N/A
Gene	Wong	TPM	STAR	IsoEM	NOISeqBIO	0.385164	0.135135	3	253	#N/A	#N/A	#N/A	#N/A	#N/A	#N/A	#N/A	#N/A
Transcript	Average	TPM	STAR	IsoEM	NOISeqBIO	0.328384	0.168111	7	236	#N/A	#N/A	#N/A	#N/A	#N/A	#N/A	#N/A	#N/A
Transcript	Frankenberger	TPM	STAR	IsoEM	NOISeqBIO	0.373259	0.143418	7	236	#N/A	#N/A	#N/A	#N/A	#N/A	#N/A	#N/A	#N/A
Transcript	Haniffa	TPM	STAR	IsoEM	NOISeqBIO	0.224599	0.213922	7	236	#N/A	#N/A	#N/A	#N/A	#N/A	#N/A	#N/A	#N/A
Transcript	Ingersoll	TPM	STAR	IsoEM	NOISeqBIO	0.365831	0.141931	11	236	#N/A	#N/A	#N/A	#N/A	#N/A	#N/A	#N/A	#N/A
Transcript	Wong	TPM	STAR	IsoEM	NOISeqBIO	0.349848	0.173173	4	236	#N/A	#N/A	#N/A	#N/A	#N/A	#N/A	#N/A	#N/A
Gene	Average	FPKM	TopHat2	IsoEM	NOISeqBIO	0.357415	0.103523	9	254	#N/A	#N/A	0.357415	0.103523	#N/A	#N/A	9	254
Gene	Frankenberger	FPKM	TopHat2	IsoEM	NOISeqBIO	0.39399	0.0841955	13	254	#N/A	#N/A	#N/A	#N/A	#N/A	#N/A	#N/A	#N/A
Gene	Haniffa	FPKM	TopHat2	IsoEM	NOISeqBIO	0.264331	0.140917	3	254	#N/A	#N/A	#N/A	#N/A	#N/A	#N/A	#N/A	#N/A
Gene	Ingersoll	FPKM	TopHat2	IsoEM	NOISeqBIO	0.395659	0.0853746	8	254	#N/A	#N/A	#N/A	#N/A	#N/A	#N/A	#N/A	#N/A
Gene	Wong	FPKM	TopHat2	IsoEM	NOISeqBIO	0.375681	0.103604	7	254	#N/A	#N/A	#N/A	#N/A	#N/A	#N/A	#N/A	#N/A
Transcript	Average	FPKM	TopHat2	IsoEM	NOISeqBIO	0.324436	0.152709	8	237	#N/A	#N/A	#N/A	#N/A	#N/A	#N/A	#N/A	#N/A
Transcript	Frankenberger	FPKM	TopHat2	IsoEM	NOISeqBIO	0.361336	0.127364	19	237	#N/A	#N/A	#N/A	#N/A	#N/A	#N/A	#N/A	#N/A
Transcript	Haniffa	FPKM	TopHat2	IsoEM	NOISeqBIO	0.226214	0.197793	6	237	#N/A	#N/A	#N/A	#N/A	#N/A	#N/A	#N/A	#N/A
Transcript	Ingersoll	FPKM	TopHat2	IsoEM	NOISeqBIO	0.3583	0.127522	17	237	#N/A	#N/A	#N/A	#N/A	#N/A	#N/A	#N/A	#N/A
Transcript	Wong	FPKM	TopHat2	IsoEM	NOISeqBIO	0.351893	0.158158	3	237	#N/A	#N/A	#N/A	#N/A	#N/A	#N/A	#N/A	#N/A
Gene	Average	TPM	TopHat2	IsoEM	NOISeqBIO	0.333568	0.1483	21	252	#N/A	#N/A	0.333568	0.1483	#N/A	#N/A	21	252
Gene	Frankenberger	TPM	TopHat2	IsoEM	NOISeqBIO	0.372043	0.123439	24	252	#N/A	#N/A	#N/A	#N/A	#N/A	#N/A	#N/A	#N/A
Gene	Haniffa	TPM	TopHat2	IsoEM	NOISeqBIO	0.236269	0.193548	18	252	#N/A	#N/A	#N/A	#N/A	#N/A	#N/A	#N/A	#N/A
Gene	Ingersoll	TPM	TopHat2	IsoEM	NOISeqBIO	0.368817	0.123559	24	252	#N/A	#N/A	#N/A	#N/A	#N/A	#N/A	#N/A	#N/A
Gene	Wong	TPM	TopHat2	IsoEM	NOISeqBIO	0.357143	0.152653	19	252	#N/A	#N/A	#N/A	#N/A	#N/A	#N/A	#N/A	#N/A
Transcript	Average	TPM	TopHat2	IsoEM	NOISeqBIO	0.302673	0.187611	32	235	#N/A	#N/A	#N/A	#N/A	#N/A	#N/A	#N/A	#N/A
Transcript	Frankenberger	TPM	TopHat2	IsoEM	NOISeqBIO	0.339163	0.159115	54	235	#N/A	#N/A	#N/A	#N/A	#N/A	#N/A	#N/A	#N/A
Transcript	Haniffa	TPM	TopHat2	IsoEM	NOISeqBIO	0.200293	0.231749	37	235	#N/A	#N/A	#N/A	#N/A	#N/A	#N/A	#N/A	#N/A
Transcript	Ingersoll	TPM	TopHat2	IsoEM	NOISeqBIO	0.340684	0.161383	49	235	#N/A	#N/A	#N/A	#N/A	#N/A	#N/A	#N/A	#N/A
Transcript	Wong	TPM	TopHat2	IsoEM	NOISeqBIO	0.330551	0.198198	12	235	#N/A	#N/A	#N/A	#N/A	#N/A	#N/A	#N/A	#N/A
Gene	Average	Counts	Kallisto	Kallisto	NOISeqBIO	0.344765	0.214382	17	240	#N/A	#N/A	0.344765	0.214382	#N/A	#N/A	17	240
Gene	Frankenberger	Counts	Kallisto	Kallisto	NOISeqBIO	0.392348	0.186586	15	240	#N/A	#N/A	#N/A	#N/A	#N/A	#N/A	#N/A	#N/A
Gene	Haniffa	Counts	Kallisto	Kallisto	NOISeqBIO	0.238749	0.265705	17	243	#N/A	#N/A	#N/A	#N/A	#N/A	#N/A	#N/A	#N/A
Gene	Ingersoll	Counts	Kallisto	Kallisto	NOISeqBIO	0.386347	0.185519	16	240	#N/A	#N/A	#N/A	#N/A	#N/A	#N/A	#N/A	#N/A
Gene	Wong	Counts	Kallisto	Kallisto	NOISeqBIO	0.361614	0.21972	14	239	#N/A	#N/A	#N/A	#N/A	#N/A	#N/A	#N/A	#N/A
Transcript	Average	Counts	Kallisto	Kallisto	NOISeqBIO	0.298005	0.281172	43	204	#N/A	#N/A	#N/A	#N/A	#N/A	#N/A	#N/A	#N/A
Transcript	Frankenberger	Counts	Kallisto	Kallisto	NOISeqBIO	0.343918	0.251159	43	203	#N/A	#N/A	#N/A	#N/A	#N/A	#N/A	#N/A	#N/A
Transcript	Haniffa	Counts	Kallisto	Kallisto	NOISeqBIO	0.197408	0.336163	47	208	#N/A	#N/A	#N/A	#N/A	#N/A	#N/A	#N/A	#N/A
Transcript	Ingersoll	Counts	Kallisto	Kallisto	NOISeqBIO	0.340498	0.251081	50	204	#N/A	#N/A	#N/A	#N/A	#N/A	#N/A	#N/A	#N/A
Transcript	Wong	Counts	Kallisto	Kallisto	NOISeqBIO	0.310195	0.286286	35	202	#N/A	#N/A	#N/A	#N/A	#N/A	#N/A	#N/A	#N/A
Gene	Average	TPM	Kallisto	Kallisto	NOISeqBIO	0.271456	0.323614	148	127	#N/A	#N/A	0.271456	0.323614	#N/A	#N/A	148	127
Gene	Frankenberger	TPM	Kallisto	Kallisto	NOISeqBIO	0.30793	0.283981	175	146	#N/A	#N/A	#N/A	#N/A	#N/A	#N/A	#N/A	#N/A
Gene	Haniffa	TPM	Kallisto	Kallisto	NOISeqBIO	0.179833	0.38455	132	122	#N/A	#N/A	#N/A	#N/A	#N/A	#N/A	#N/A	#N/A
Gene	Ingersoll	TPM	Kallisto	Kallisto	NOISeqBIO	0.305609	0.284582	176	140	#N/A	#N/A	#N/A	#N/A	#N/A	#N/A	#N/A	#N/A
Gene	Wong	TPM	Kallisto	Kallisto	NOISeqBIO	0.292453	0.341341	116	119	#N/A	#N/A	#N/A	#N/A	#N/A	#N/A	#N/A	#N/A
Transcript	Average	TPM	Kallisto	Kallisto	NOISeqBIO	0.259022	0.340628	148	142	#N/A	#N/A	#N/A	#N/A	#N/A	#N/A	#N/A	#N/A
Transcript	Frankenberger	TPM	Kallisto	Kallisto	NOISeqBIO	0.297213	0.304317	158	147	#N/A	#N/A	#N/A	#N/A	#N/A	#N/A	#N/A	#N/A
Transcript	Haniffa	TPM	Kallisto	Kallisto	NOISeqBIO	0.167622	0.397284	123	140	#N/A	#N/A	#N/A	#N/A	#N/A	#N/A	#N/A	#N/A
Transcript	Ingersoll	TPM	Kallisto	Kallisto	NOISeqBIO	0.296516	0.306556	157	146	#N/A	#N/A	#N/A	#N/A	#N/A	#N/A	#N/A	#N/A
Transcript	Wong	TPM	Kallisto	Kallisto	NOISeqBIO	0.274738	0.354354	122	129	#N/A	#N/A	#N/A	#N/A	#N/A	#N/A	#N/A	#N/A
Gene	Average	Counts	Bowtie2	RSEM	NOISeqBIO	0.346978	0.213896	13	242	#N/A	#N/A	0.346978	0.213896	#N/A	#N/A	13	242
Gene	Frankenberger	Counts	Bowtie2	RSEM	NOISeqBIO	0.3941	0.185872	12	241	#N/A	#N/A	#N/A	#N/A	#N/A	#N/A	#N/A	#N/A
Gene	Haniffa	Counts	Bowtie2	RSEM	NOISeqBIO	0.242658	0.266553	13	240	#N/A	#N/A	#N/A	#N/A	#N/A	#N/A	#N/A	#N/A
Gene	Ingersoll	Counts	Bowtie2	RSEM	NOISeqBIO	0.387292	0.184438	15	243	#N/A	#N/A	#N/A	#N/A	#N/A	#N/A	#N/A	#N/A
Gene	Wong	Counts	Bowtie2	RSEM	NOISeqBIO	0.363863	0.218719	12	241	#N/A	#N/A	#N/A	#N/A	#N/A	#N/A	#N/A	#N/A
Transcript	Average	Counts	Bowtie2	RSEM	NOISeqBIO	0.315464	0.264048	16	217	#N/A	#N/A	#N/A	#N/A	#N/A	#N/A	#N/A	#N/A
Transcript	Frankenberger	Counts	Bowtie2	RSEM	NOISeqBIO	0.362832	0.234035	16	217	#N/A	#N/A	#N/A	#N/A	#N/A	#N/A	#N/A	#N/A
Transcript	Haniffa	Counts	Bowtie2	RSEM	NOISeqBIO	0.214085	0.322581	13	217	#N/A	#N/A	#N/A	#N/A	#N/A	#N/A	#N/A	#N/A
Transcript	Ingersoll	Counts	Bowtie2	RSEM	NOISeqBIO	0.362832	0.236311	13	217	#N/A	#N/A	#N/A	#N/A	#N/A	#N/A	#N/A	#N/A
Transcript	Wong	Counts	Bowtie2	RSEM	NOISeqBIO	0.322107	0.263263	20	219	#N/A	#N/A	#N/A	#N/A	#N/A	#N/A	#N/A	#N/A
Gene	Average	FPKM	Bowtie2	RSEM	NOISeqBIO	0.315785	0.249766	34	233	#N/A	#N/A	0.315785	0.249766	#N/A	#N/A	34	233
Gene	Frankenberger	FPKM	Bowtie2	RSEM	NOISeqBIO	0.36214	0.219765	33	232	#N/A	#N/A	#N/A	#N/A	#N/A	#N/A	#N/A	#N/A
Gene	Haniffa	FPKM	Bowtie2	RSEM	NOISeqBIO	0.214797	0.305603	32	234	#N/A	#N/A	#N/A	#N/A	#N/A	#N/A	#N/A	#N/A
Gene	Ingersoll	FPKM	Bowtie2	RSEM	NOISeqBIO	0.355673	0.217939	36	233	#N/A	#N/A	#N/A	#N/A	#N/A	#N/A	#N/A	#N/A
Gene	Wong	FPKM	Bowtie2	RSEM	NOISeqBIO	0.33053	0.255756	32	233	#N/A	#N/A	#N/A	#N/A	#N/A	#N/A	#N/A	#N/A
Transcript	Average	FPKM	Bowtie2	RSEM	NOISeqBIO	0.292107	0.282743	58	200	#N/A	#N/A	#N/A	#N/A	#N/A	#N/A	#N/A	#N/A
Transcript	Frankenberger	FPKM	Bowtie2	RSEM	NOISeqBIO	0.336359	0.251159	58	202	#N/A	#N/A	#N/A	#N/A	#N/A	#N/A	#N/A	#N/A
Transcript	Haniffa	FPKM	Bowtie2	RSEM	NOISeqBIO	0.193204	0.337861	57	207	#N/A	#N/A	#N/A	#N/A	#N/A	#N/A	#N/A	#N/A
Transcript	Ingersoll	FPKM	Bowtie2	RSEM	NOISeqBIO	0.334448	0.252161	58	200	#N/A	#N/A	#N/A	#N/A	#N/A	#N/A	#N/A	#N/A
Transcript	Wong	FPKM	Bowtie2	RSEM	NOISeqBIO	0.304416	0.28979	52	195	#N/A	#N/A	#N/A	#N/A	#N/A	#N/A	#N/A	#N/A
Gene	Average	TPM	Bowtie2	RSEM	NOISeqBIO	0.294734	0.273484	72	218	#N/A	#N/A	0.294734	0.273484	#N/A	#N/A	72	218
Gene	Frankenberger	TPM	Bowtie2	RSEM	NOISeqBIO	0.335008	0.237959	80	219	#N/A	#N/A	#N/A	#N/A	#N/A	#N/A	#N/A	#N/A
Gene	Haniffa	TPM	Bowtie2	RSEM	NOISeqBIO	0.201629	0.336163	60	212	#N/A	#N/A	#N/A	#N/A	#N/A	#N/A	#N/A	#N/A
Gene	Ingersoll	TPM	Bowtie2	RSEM	NOISeqBIO	0.330487	0.237032	81	219	#N/A	#N/A	#N/A	#N/A	#N/A	#N/A	#N/A	#N/A
Gene	Wong	TPM	Bowtie2	RSEM	NOISeqBIO	0.31181	0.282783	65	214	#N/A	#N/A	#N/A	#N/A	#N/A	#N/A	#N/A	#N/A
Transcript	Average	TPM	Bowtie2	RSEM	NOISeqBIO	0.279043	0.309155	77	173	#N/A	#N/A	#N/A	#N/A	#N/A	#N/A	#N/A	#N/A
Transcript	Frankenberger	TPM	Bowtie2	RSEM	NOISeqBIO	0.321949	0.275776	87	174	#N/A	#N/A	#N/A	#N/A	#N/A	#N/A	#N/A	#N/A
Transcript	Haniffa	TPM	Bowtie2	RSEM	NOISeqBIO	0.181818	0.365025	78	178	#N/A	#N/A	#N/A	#N/A	#N/A	#N/A	#N/A	#N/A
Transcript	Ingersoll	TPM	Bowtie2	RSEM	NOISeqBIO	0.317368	0.274496	98	179	#N/A	#N/A	#N/A	#N/A	#N/A	#N/A	#N/A	#N/A
Transcript	Wong	TPM	Bowtie2	RSEM	NOISeqBIO	0.295037	0.321321	66	162	#N/A	#N/A	#N/A	#N/A	#N/A	#N/A	#N/A	#N/A
Gene	Average	Counts	STAR	RSEM	NOISeqBIO	0.362588	0.184055	3	251	#N/A	#N/A	0.362588	0.184055	#N/A	#N/A	3	251
Gene	Frankenberger	Counts	STAR	RSEM	NOISeqBIO	0.407031	0.156975	4	251	#N/A	#N/A	#N/A	#N/A	#N/A	#N/A	#N/A	#N/A
Gene	Haniffa	Counts	STAR	RSEM	NOISeqBIO	0.260623	0.234295	6	251	#N/A	#N/A	#N/A	#N/A	#N/A	#N/A	#N/A	#N/A
Gene	Ingersoll	Counts	STAR	RSEM	NOISeqBIO	0.398705	0.155259	4	251	#N/A	#N/A	#N/A	#N/A	#N/A	#N/A	#N/A	#N/A
Gene	Wong	Counts	STAR	RSEM	NOISeqBIO	0.383992	0.18969	4	250	#N/A	#N/A	#N/A	#N/A	#N/A	#N/A	#N/A	#N/A
Transcript	Average	Counts	STAR	RSEM	NOISeqBIO	0.297962	0.295821	44	186	#N/A	#N/A	#N/A	#N/A	#N/A	#N/A	#N/A	#N/A
Transcript	Frankenberger	Counts	STAR	RSEM	NOISeqBIO	0.343561	0.263646	44	188	#N/A	#N/A	#N/A	#N/A	#N/A	#N/A	#N/A	#N/A
Transcript	Haniffa	Counts	STAR	RSEM	NOISeqBIO	0.197537	0.35399	46	185	#N/A	#N/A	#N/A	#N/A	#N/A	#N/A	#N/A	#N/A
Transcript	Ingersoll	Counts	STAR	RSEM	NOISeqBIO	0.343096	0.26585	41	186	#N/A	#N/A	#N/A	#N/A	#N/A	#N/A	#N/A	#N/A
Transcript	Wong	Counts	STAR	RSEM	NOISeqBIO	0.307653	0.2998	45	186	#N/A	#N/A	#N/A	#N/A	#N/A	#N/A	#N/A	#N/A
Gene	Average	FPKM	STAR	RSEM	NOISeqBIO	0.29988	0.273898	65	217	#N/A	#N/A	0.29988	0.273898	#N/A	#N/A	65	217
Gene	Frankenberger	FPKM	STAR	RSEM	NOISeqBIO	0.342466	0.240813	69	217	#N/A	#N/A	#N/A	#N/A	#N/A	#N/A	#N/A	#N/A
Gene	Haniffa	FPKM	STAR	RSEM	NOISeqBIO	0.200619	0.330221	64	216	#N/A	#N/A	#N/A	#N/A	#N/A	#N/A	#N/A	#N/A
Gene	Ingersoll	FPKM	STAR	RSEM	NOISeqBIO	0.338407	0.240274	68	216	#N/A	#N/A	#N/A	#N/A	#N/A	#N/A	#N/A	#N/A
Gene	Wong	FPKM	STAR	RSEM	NOISeqBIO	0.318029	0.284284	56	211	#N/A	#N/A	#N/A	#N/A	#N/A	#N/A	#N/A	#N/A
Transcript	Average	FPKM	STAR	RSEM	NOISeqBIO	0.280329	0.311309	75	168	#N/A	#N/A	#N/A	#N/A	#N/A	#N/A	#N/A	#N/A
Transcript	Frankenberger	FPKM	STAR	RSEM	NOISeqBIO	0.323358	0.27756	82	172	#N/A	#N/A	#N/A	#N/A	#N/A	#N/A	#N/A	#N/A
Transcript	Haniffa	FPKM	STAR	RSEM	NOISeqBIO	0.184122	0.370119	75	171	#N/A	#N/A	#N/A	#N/A	#N/A	#N/A	#N/A	#N/A
Transcript	Ingersoll	FPKM	STAR	RSEM	NOISeqBIO	0.320449	0.277738	84	172	#N/A	#N/A	#N/A	#N/A	#N/A	#N/A	#N/A	#N/A
Transcript	Wong	FPKM	STAR	RSEM	NOISeqBIO	0.293388	0.31982	69	163	#N/A	#N/A	#N/A	#N/A	#N/A	#N/A	#N/A	#N/A
Gene	Average	TPM	STAR	RSEM	NOISeqBIO	0.281093	0.298661	109	181	#N/A	#N/A	0.281093	0.298661	#N/A	#N/A	109	181
Gene	Frankenberger	TPM	STAR	RSEM	NOISeqBIO	0.318202	0.260078	133	191	#N/A	#N/A	#N/A	#N/A	#N/A	#N/A	#N/A	#N/A
Gene	Haniffa	TPM	STAR	RSEM	NOISeqBIO	0.1875	0.359083	95	168	#N/A	#N/A	#N/A	#N/A	#N/A	#N/A	#N/A	#N/A
Gene	Ingersoll	TPM	STAR	RSEM	NOISeqBIO	0.316456	0.261167	132	190	#N/A	#N/A	#N/A	#N/A	#N/A	#N/A	#N/A	#N/A
Gene	Wong	TPM	STAR	RSEM	NOISeqBIO	0.302214	0.314314	90	157	#N/A	#N/A	#N/A	#N/A	#N/A	#N/A	#N/A	#N/A
Transcript	Average	TPM	STAR	RSEM	NOISeqBIO	0.266094	0.333071	115	147	#N/A	#N/A	#N/A	#N/A	#N/A	#N/A	#N/A	#N/A
Transcript	Frankenberger	TPM	STAR	RSEM	NOISeqBIO	0.307211	0.297895	132	152	#N/A	#N/A	#N/A	#N/A	#N/A	#N/A	#N/A	#N/A
Transcript	Haniffa	TPM	STAR	RSEM	NOISeqBIO	0.171963	0.390492	111	149	#N/A	#N/A	#N/A	#N/A	#N/A	#N/A	#N/A	#N/A
Transcript	Ingersoll	TPM	STAR	RSEM	NOISeqBIO	0.3039	0.29755	137	153	#N/A	#N/A	#N/A	#N/A	#N/A	#N/A	#N/A	#N/A
Transcript	Wong	TPM	STAR	RSEM	NOISeqBIO	0.281301	0.346346	100	142	#N/A	#N/A	#N/A	#N/A	#N/A	#N/A	#N/A	#N/A
Gene	Average	FPKM	Bowtie2	rSeq	NOISeqBIO	0.308346	0.260491	50	226	#N/A	#N/A	0.308346	0.260491	#N/A	#N/A	50	226
Gene	Frankenberger	FPKM	Bowtie2	rSeq	NOISeqBIO	0.353103	0.229397	51	225	#N/A	#N/A	#N/A	#N/A	#N/A	#N/A	#N/A	#N/A
Gene	Haniffa	FPKM	Bowtie2	rSeq	NOISeqBIO	0.21103	0.318336	39	227	#N/A	#N/A	#N/A	#N/A	#N/A	#N/A	#N/A	#N/A
Gene	Ingersoll	FPKM	Bowtie2	rSeq	NOISeqBIO	0.349808	0.229467	50	226	#N/A	#N/A	#N/A	#N/A	#N/A	#N/A	#N/A	#N/A
Gene	Wong	FPKM	Bowtie2	rSeq	NOISeqBIO	0.319444	0.264765	53	226	#N/A	#N/A	#N/A	#N/A	#N/A	#N/A	#N/A	#N/A
Gene	Average	FPKM	HISAT2	rSeq	NOISeqBIO	0.308555	0.256462	48	229	#N/A	#N/A	0.308555	0.256462	#N/A	#N/A	48	229
Gene	Frankenberger	FPKM	HISAT2	rSeq	NOISeqBIO	0.353237	0.225829	50	228	#N/A	#N/A	#N/A	#N/A	#N/A	#N/A	#N/A	#N/A
Gene	Haniffa	FPKM	HISAT2	rSeq	NOISeqBIO	0.209448	0.312394	42	230	#N/A	#N/A	#N/A	#N/A	#N/A	#N/A	#N/A	#N/A
Gene	Ingersoll	FPKM	HISAT2	rSeq	NOISeqBIO	0.349888	0.225865	49	229	#N/A	#N/A	#N/A	#N/A	#N/A	#N/A	#N/A	#N/A
Gene	Wong	FPKM	HISAT2	rSeq	NOISeqBIO	0.321648	0.261762	48	228	#N/A	#N/A	#N/A	#N/A	#N/A	#N/A	#N/A	#N/A
Gene	Average	FPKM	Kallisto	rSeq	NOISeqBIO	0.299864	0.277307	66	212	#N/A	#N/A	0.299864	0.277307	#N/A	#N/A	66	212
Gene	Frankenberger	FPKM	Kallisto	rSeq	NOISeqBIO	0.341855	0.243311	71	215	#N/A	#N/A	#N/A	#N/A	#N/A	#N/A	#N/A	#N/A
Gene	Haniffa	FPKM	Kallisto	rSeq	NOISeqBIO	0.206079	0.339559	46	210	#N/A	#N/A	#N/A	#N/A	#N/A	#N/A	#N/A	#N/A
Gene	Ingersoll	FPKM	Kallisto	rSeq	NOISeqBIO	0.336842	0.242075	69	215	#N/A	#N/A	#N/A	#N/A	#N/A	#N/A	#N/A	#N/A
Gene	Wong	FPKM	Kallisto	rSeq	NOISeqBIO	0.314681	0.284284	60	212	#N/A	#N/A	#N/A	#N/A	#N/A	#N/A	#N/A	#N/A
Gene	Average	FPKM	SeqMap	rSeq	NOISeqBIO	0.309388	0.259087	45	228	#N/A	#N/A	0.309388	0.259087	#N/A	#N/A	45	228
Gene	Frankenberger	FPKM	SeqMap	rSeq	NOISeqBIO	0.356035	0.229397	45	226	#N/A	#N/A	#N/A	#N/A	#N/A	#N/A	#N/A	#N/A
Gene	Haniffa	FPKM	SeqMap	rSeq	NOISeqBIO	0.20996	0.314941	41	228	#N/A	#N/A	#N/A	#N/A	#N/A	#N/A	#N/A	#N/A
Gene	Ingersoll	FPKM	SeqMap	rSeq	NOISeqBIO	0.351606	0.228746	46	227	#N/A	#N/A	#N/A	#N/A	#N/A	#N/A	#N/A	#N/A
Gene	Wong	FPKM	SeqMap	rSeq	NOISeqBIO	0.319951	0.263263	49	227	#N/A	#N/A	#N/A	#N/A	#N/A	#N/A	#N/A	#N/A
Gene	Average	FPKM	STAR	rSeq	NOISeqBIO	0.300473	0.280154	63	210	#N/A	#N/A	0.300473	0.280154	#N/A	#N/A	63	210
Gene	Frankenberger	FPKM	STAR	rSeq	NOISeqBIO	0.342772	0.246165	68	210	#N/A	#N/A	#N/A	#N/A	#N/A	#N/A	#N/A	#N/A
Gene	Haniffa	FPKM	STAR	rSeq	NOISeqBIO	0.203967	0.340407	55	209	#N/A	#N/A	#N/A	#N/A	#N/A	#N/A	#N/A	#N/A
Gene	Ingersoll	FPKM	STAR	rSeq	NOISeqBIO	0.340288	0.246758	66	209	#N/A	#N/A	#N/A	#N/A	#N/A	#N/A	#N/A	#N/A
Gene	Wong	FPKM	STAR	rSeq	NOISeqBIO	0.314866	0.287287	59	208	#N/A	#N/A	#N/A	#N/A	#N/A	#N/A	#N/A	#N/A
Gene	Average	Counts	Sailfish	Sailfish	NOISeqBIO	0.345119	0.213185	15	243	#N/A	#N/A	0.345119	0.213185	#N/A	#N/A	15	243
Gene	Frankenberger	Counts	Sailfish	Sailfish	NOISeqBIO	0.391994	0.185159	16	243	#N/A	#N/A	#N/A	#N/A	#N/A	#N/A	#N/A	#N/A
Gene	Haniffa	Counts	Sailfish	Sailfish	NOISeqBIO	0.240031	0.265705	14	241	#N/A	#N/A	#N/A	#N/A	#N/A	#N/A	#N/A	#N/A
Gene	Ingersoll	Counts	Sailfish	Sailfish	NOISeqBIO	0.388218	0.185159	12	241	#N/A	#N/A	#N/A	#N/A	#N/A	#N/A	#N/A	#N/A
Gene	Wong	Counts	Sailfish	Sailfish	NOISeqBIO	0.360233	0.216717	18	243	#N/A	#N/A	#N/A	#N/A	#N/A	#N/A	#N/A	#N/A
Transcript	Average	Counts	Sailfish	Sailfish	NOISeqBIO	0.303848	0.285086	31	194	#N/A	#N/A	#N/A	#N/A	#N/A	#N/A	#N/A	#N/A
Transcript	Frankenberger	Counts	Sailfish	Sailfish	NOISeqBIO	0.349926	0.2533	31	196	#N/A	#N/A	#N/A	#N/A	#N/A	#N/A	#N/A	#N/A
Transcript	Haniffa	Counts	Sailfish	Sailfish	NOISeqBIO	0.203713	0.344652	30	192	#N/A	#N/A	#N/A	#N/A	#N/A	#N/A	#N/A	#N/A
Transcript	Ingersoll	Counts	Sailfish	Sailfish	NOISeqBIO	0.346969	0.253602	34	196	#N/A	#N/A	#N/A	#N/A	#N/A	#N/A	#N/A	#N/A
Transcript	Wong	Counts	Sailfish	Sailfish	NOISeqBIO	0.314785	0.288789	27	197	#N/A	#N/A	#N/A	#N/A	#N/A	#N/A	#N/A	#N/A
Gene	Average	TPM	Sailfish	Sailfish	NOISeqBIO	0.293818	0.266054	74	223	#N/A	#N/A	0.293818	0.266054	#N/A	#N/A	74	223
Gene	Frankenberger	TPM	Sailfish	Sailfish	NOISeqBIO	0.33419	0.231894	84	224	#N/A	#N/A	#N/A	#N/A	#N/A	#N/A	#N/A	#N/A
Gene	Haniffa	TPM	Sailfish	Sailfish	NOISeqBIO	0.198751	0.324278	68	224	#N/A	#N/A	#N/A	#N/A	#N/A	#N/A	#N/A	#N/A
Gene	Ingersoll	TPM	Sailfish	Sailfish	NOISeqBIO	0.330077	0.231268	84	224	#N/A	#N/A	#N/A	#N/A	#N/A	#N/A	#N/A	#N/A
Gene	Wong	TPM	Sailfish	Sailfish	NOISeqBIO	0.312253	0.276777	64	222	#N/A	#N/A	#N/A	#N/A	#N/A	#N/A	#N/A	#N/A
Transcript	Average	TPM	Sailfish	Sailfish	NOISeqBIO	0.273853	0.308321	103	174	#N/A	#N/A	#N/A	#N/A	#N/A	#N/A	#N/A	#N/A
Transcript	Frankenberger	TPM	Sailfish	Sailfish	NOISeqBIO	0.314168	0.272922	111	179	#N/A	#N/A	#N/A	#N/A	#N/A	#N/A	#N/A	#N/A
Transcript	Haniffa	TPM	Sailfish	Sailfish	NOISeqBIO	0.180423	0.36927	81	173	#N/A	#N/A	#N/A	#N/A	#N/A	#N/A	#N/A	#N/A
Transcript	Ingersoll	TPM	Sailfish	Sailfish	NOISeqBIO	0.312115	0.273775	112	181	#N/A	#N/A	#N/A	#N/A	#N/A	#N/A	#N/A	#N/A
Transcript	Wong	TPM	Sailfish	Sailfish	NOISeqBIO	0.288707	0.317317	82	168	#N/A	#N/A	#N/A	#N/A	#N/A	#N/A	#N/A	#N/A
Gene	Average	Counts	HISAT2	Salmon	NOISeqBIO	0.358184	0.199575	8	246	#N/A	#N/A	0.358184	0.199575	#N/A	#N/A	8	246
Gene	Frankenberger	Counts	HISAT2	Salmon	NOISeqBIO	0.411176	0.175883	3	245	#N/A	#N/A	#N/A	#N/A	#N/A	#N/A	#N/A	#N/A
Gene	Haniffa	Counts	HISAT2	Salmon	NOISeqBIO	0.248938	0.248727	11	246	#N/A	#N/A	#N/A	#N/A	#N/A	#N/A	#N/A	#N/A
Gene	Ingersoll	Counts	HISAT2	Salmon	NOISeqBIO	0.402836	0.173991	3	245	#N/A	#N/A	#N/A	#N/A	#N/A	#N/A	#N/A	#N/A
Gene	Wong	Counts	HISAT2	Salmon	NOISeqBIO	0.369787	0.1997	9	247	#N/A	#N/A	#N/A	#N/A	#N/A	#N/A	#N/A	#N/A
Transcript	Average	Counts	HISAT2	Salmon	NOISeqBIO	0.321881	0.249463	11	222	#N/A	#N/A	#N/A	#N/A	#N/A	#N/A	#N/A	#N/A
Transcript	Frankenberger	Counts	HISAT2	Salmon	NOISeqBIO	0.372397	0.223332	9	222	#N/A	#N/A	#N/A	#N/A	#N/A	#N/A	#N/A	#N/A
Transcript	Haniffa	Counts	HISAT2	Salmon	NOISeqBIO	0.216413	0.302207	11	223	#N/A	#N/A	#N/A	#N/A	#N/A	#N/A	#N/A	#N/A
Transcript	Ingersoll	Counts	HISAT2	Salmon	NOISeqBIO	0.370018	0.224063	9	222	#N/A	#N/A	#N/A	#N/A	#N/A	#N/A	#N/A	#N/A
Transcript	Wong	Counts	HISAT2	Salmon	NOISeqBIO	0.328694	0.248248	13	225	#N/A	#N/A	#N/A	#N/A	#N/A	#N/A	#N/A	#N/A
Gene	Average	TPM	HISAT2	Salmon	NOISeqBIO	0.293604	0.253247	75	231	#N/A	#N/A	0.293604	0.253247	#N/A	#N/A	75	231
Gene	Frankenberger	TPM	HISAT2	Salmon	NOISeqBIO	0.333693	0.220478	86	230	#N/A	#N/A	#N/A	#N/A	#N/A	#N/A	#N/A	#N/A
Gene	Haniffa	TPM	HISAT2	Salmon	NOISeqBIO	0.19891	0.309847	67	231	#N/A	#N/A	#N/A	#N/A	#N/A	#N/A	#N/A	#N/A
Gene	Ingersoll	TPM	HISAT2	Salmon	NOISeqBIO	0.332613	0.221902	74	230	#N/A	#N/A	#N/A	#N/A	#N/A	#N/A	#N/A	#N/A
Gene	Wong	TPM	HISAT2	Salmon	NOISeqBIO	0.309199	0.260761	73	230	#N/A	#N/A	#N/A	#N/A	#N/A	#N/A	#N/A	#N/A
Transcript	Average	TPM	HISAT2	Salmon	NOISeqBIO	0.280737	0.284306	73	198	#N/A	#N/A	#N/A	#N/A	#N/A	#N/A	#N/A	#N/A
Transcript	Frankenberger	TPM	HISAT2	Salmon	NOISeqBIO	0.322979	0.25223	85	201	#N/A	#N/A	#N/A	#N/A	#N/A	#N/A	#N/A	#N/A
Transcript	Haniffa	TPM	HISAT2	Salmon	NOISeqBIO	0.186378	0.343803	70	197	#N/A	#N/A	#N/A	#N/A	#N/A	#N/A	#N/A	#N/A
Transcript	Ingersoll	TPM	HISAT2	Salmon	NOISeqBIO	0.323892	0.255403	76	194	#N/A	#N/A	#N/A	#N/A	#N/A	#N/A	#N/A	#N/A
Transcript	Wong	TPM	HISAT2	Salmon	NOISeqBIO	0.289701	0.285786	77	203	#N/A	#N/A	#N/A	#N/A	#N/A	#N/A	#N/A	#N/A
Gene	Average	Counts	Kallisto	Salmon	NOISeqBIO	0.34513	0.213935	14	241	#N/A	#N/A	0.34513	0.213935	#N/A	#N/A	14	241
Gene	Frankenberger	Counts	Kallisto	Salmon	NOISeqBIO	0.391566	0.185516	17	242	#N/A	#N/A	#N/A	#N/A	#N/A	#N/A	#N/A	#N/A
Gene	Haniffa	Counts	Kallisto	Salmon	NOISeqBIO	0.239847	0.265705	15	242	#N/A	#N/A	#N/A	#N/A	#N/A	#N/A	#N/A	#N/A
Gene	Ingersoll	Counts	Kallisto	Salmon	NOISeqBIO	0.386295	0.184798	17	242	#N/A	#N/A	#N/A	#N/A	#N/A	#N/A	#N/A	#N/A
Gene	Wong	Counts	Kallisto	Salmon	NOISeqBIO	0.36281	0.21972	13	240	#N/A	#N/A	#N/A	#N/A	#N/A	#N/A	#N/A	#N/A
Transcript	Average	Counts	Kallisto	Salmon	NOISeqBIO	0.304053	0.273068	30	213	#N/A	#N/A	#N/A	#N/A	#N/A	#N/A	#N/A	#N/A
Transcript	Frankenberger	Counts	Kallisto	Salmon	NOISeqBIO	0.354723	0.246522	24	208	#N/A	#N/A	#N/A	#N/A	#N/A	#N/A	#N/A	#N/A
Transcript	Haniffa	Counts	Kallisto	Salmon	NOISeqBIO	0.202618	0.328523	32	212	#N/A	#N/A	#N/A	#N/A	#N/A	#N/A	#N/A	#N/A
Transcript	Ingersoll	Counts	Kallisto	Salmon	NOISeqBIO	0.349076	0.244957	29	210	#N/A	#N/A	#N/A	#N/A	#N/A	#N/A	#N/A	#N/A
Transcript	Wong	Counts	Kallisto	Salmon	NOISeqBIO	0.309795	0.272272	38	212	#N/A	#N/A	#N/A	#N/A	#N/A	#N/A	#N/A	#N/A
Gene	Average	TPM	Kallisto	Salmon	NOISeqBIO	0.274941	0.318925	135	132	#N/A	#N/A	0.274941	0.318925	#N/A	#N/A	135	132
Gene	Frankenberger	TPM	Kallisto	Salmon	NOISeqBIO	0.311554	0.278987	162	157	#N/A	#N/A	#N/A	#N/A	#N/A	#N/A	#N/A	#N/A
Gene	Haniffa	TPM	Kallisto	Salmon	NOISeqBIO	0.185094	0.383701	105	123	#N/A	#N/A	#N/A	#N/A	#N/A	#N/A	#N/A	#N/A
Gene	Ingersoll	TPM	Kallisto	Salmon	NOISeqBIO	0.308765	0.279179	162	154	#N/A	#N/A	#N/A	#N/A	#N/A	#N/A	#N/A	#N/A
Gene	Wong	TPM	Kallisto	Salmon	NOISeqBIO	0.294351	0.333834	111	122	#N/A	#N/A	#N/A	#N/A	#N/A	#N/A	#N/A	#N/A
Transcript	Average	TPM	Kallisto	Salmon	NOISeqBIO	0.263318	0.341185	129	141	#N/A	#N/A	#N/A	#N/A	#N/A	#N/A	#N/A	#N/A
Transcript	Frankenberger	TPM	Kallisto	Salmon	NOISeqBIO	0.304701	0.307528	139	143	#N/A	#N/A	#N/A	#N/A	#N/A	#N/A	#N/A	#N/A
Transcript	Haniffa	TPM	Kallisto	Salmon	NOISeqBIO	0.170058	0.397284	116	143	#N/A	#N/A	#N/A	#N/A	#N/A	#N/A	#N/A	#N/A
Transcript	Ingersoll	TPM	Kallisto	Salmon	NOISeqBIO	0.303287	0.309078	141	143	#N/A	#N/A	#N/A	#N/A	#N/A	#N/A	#N/A	#N/A
Transcript	Wong	TPM	Kallisto	Salmon	NOISeqBIO	0.275226	0.350851	119	136	#N/A	#N/A	#N/A	#N/A	#N/A	#N/A	#N/A	#N/A
Gene	Average	Counts	Salmon-FMD	Salmon	NOISeqBIO	0.347941	0.215663	12	239	#N/A	#N/A	0.347941	0.215663	#N/A	#N/A	12	239
Gene	Frankenberger	Counts	Salmon-FMD	Salmon	NOISeqBIO	0.396539	0.188013	9	239	#N/A	#N/A	#N/A	#N/A	#N/A	#N/A	#N/A	#N/A
Gene	Haniffa	Counts	Salmon-FMD	Salmon	NOISeqBIO	0.242726	0.2691	12	238	#N/A	#N/A	#N/A	#N/A	#N/A	#N/A	#N/A	#N/A
Gene	Ingersoll	Counts	Salmon-FMD	Salmon	NOISeqBIO	0.391272	0.18732	11	239	#N/A	#N/A	#N/A	#N/A	#N/A	#N/A	#N/A	#N/A
Gene	Wong	Counts	Salmon-FMD	Salmon	NOISeqBIO	0.361226	0.218218	16	242	#N/A	#N/A	#N/A	#N/A	#N/A	#N/A	#N/A	#N/A
Transcript	Average	Counts	Salmon-FMD	Salmon	NOISeqBIO	0.301097	0.280023	35	207	#N/A	#N/A	#N/A	#N/A	#N/A	#N/A	#N/A	#N/A
Transcript	Frankenberger	Counts	Salmon-FMD	Salmon	NOISeqBIO	0.348236	0.250089	37	205	#N/A	#N/A	#N/A	#N/A	#N/A	#N/A	#N/A	#N/A
Transcript	Haniffa	Counts	Salmon-FMD	Salmon	NOISeqBIO	0.201213	0.337861	33	205	#N/A	#N/A	#N/A	#N/A	#N/A	#N/A	#N/A	#N/A
Transcript	Ingersoll	Counts	Salmon-FMD	Salmon	NOISeqBIO	0.345256	0.25036	37	206	#N/A	#N/A	#N/A	#N/A	#N/A	#N/A	#N/A	#N/A
Transcript	Wong	Counts	Salmon-FMD	Salmon	NOISeqBIO	0.309681	0.281782	39	207	#N/A	#N/A	#N/A	#N/A	#N/A	#N/A	#N/A	#N/A
Gene	Average	TPM	Salmon-FMD	Salmon	NOISeqBIO	0.289049	0.268188	85	221	#N/A	#N/A	0.289049	0.268188	#N/A	#N/A	85	221
Gene	Frankenberger	TPM	Salmon-FMD	Salmon	NOISeqBIO	0.3273	0.232251	101	223	#N/A	#N/A	#N/A	#N/A	#N/A	#N/A	#N/A	#N/A
Gene	Haniffa	TPM	Salmon-FMD	Salmon	NOISeqBIO	0.197556	0.329372	71	218	#N/A	#N/A	#N/A	#N/A	#N/A	#N/A	#N/A	#N/A
Gene	Ingersoll	TPM	Salmon-FMD	Salmon	NOISeqBIO	0.324284	0.232349	102	222	#N/A	#N/A	#N/A	#N/A	#N/A	#N/A	#N/A	#N/A
Gene	Wong	TPM	Salmon-FMD	Salmon	NOISeqBIO	0.307056	0.278779	78	221	#N/A	#N/A	#N/A	#N/A	#N/A	#N/A	#N/A	#N/A
Transcript	Average	TPM	Salmon-FMD	Salmon	NOISeqBIO	0.276152	0.311162	87	169	#N/A	#N/A	#N/A	#N/A	#N/A	#N/A	#N/A	#N/A
Transcript	Frankenberger	TPM	Salmon-FMD	Salmon	NOISeqBIO	0.318966	0.277203	100	173	#N/A	#N/A	#N/A	#N/A	#N/A	#N/A	#N/A	#N/A
Transcript	Haniffa	TPM	Salmon-FMD	Salmon	NOISeqBIO	0.181102	0.370968	79	170	#N/A	#N/A	#N/A	#N/A	#N/A	#N/A	#N/A	#N/A
Transcript	Ingersoll	TPM	Salmon-FMD	Salmon	NOISeqBIO	0.315271	0.276657	106	173	#N/A	#N/A	#N/A	#N/A	#N/A	#N/A	#N/A	#N/A
Transcript	Wong	TPM	Salmon-FMD	Salmon	NOISeqBIO	0.289271	0.31982	79	164	#N/A	#N/A	#N/A	#N/A	#N/A	#N/A	#N/A	#N/A
Gene	Average	Counts	Salmon-Quasi	Salmon	NOISeqBIO	0.345053	0.21167	16	244	#N/A	#N/A	0.345053	0.21167	#N/A	#N/A	16	244
Gene	Frankenberger	Counts	Salmon-Quasi	Salmon	NOISeqBIO	0.392395	0.184088	14	244	#N/A	#N/A	#N/A	#N/A	#N/A	#N/A	#N/A	#N/A
Gene	Haniffa	Counts	Salmon-Quasi	Salmon	NOISeqBIO	0.239013	0.263158	16	244	#N/A	#N/A	#N/A	#N/A	#N/A	#N/A	#N/A	#N/A
Gene	Ingersoll	Counts	Salmon-Quasi	Salmon	NOISeqBIO	0.387833	0.183718	13	244	#N/A	#N/A	#N/A	#N/A	#N/A	#N/A	#N/A	#N/A
Gene	Wong	Counts	Salmon-Quasi	Salmon	NOISeqBIO	0.360972	0.215716	17	244	#N/A	#N/A	#N/A	#N/A	#N/A	#N/A	#N/A	#N/A
Transcript	Average	Counts	Salmon-Quasi	Salmon	NOISeqBIO	0.305303	0.283837	25	199	#N/A	#N/A	#N/A	#N/A	#N/A	#N/A	#N/A	#N/A
Transcript	Frankenberger	Counts	Salmon-Quasi	Salmon	NOISeqBIO	0.351889	0.252587	29	198	#N/A	#N/A	#N/A	#N/A	#N/A	#N/A	#N/A	#N/A
Transcript	Haniffa	Counts	Salmon-Quasi	Salmon	NOISeqBIO	0.204661	0.342954	26	201	#N/A	#N/A	#N/A	#N/A	#N/A	#N/A	#N/A	#N/A
Transcript	Ingersoll	Counts	Salmon-Quasi	Salmon	NOISeqBIO	0.34841	0.252522	31	199	#N/A	#N/A	#N/A	#N/A	#N/A	#N/A	#N/A	#N/A
Transcript	Wong	Counts	Salmon-Quasi	Salmon	NOISeqBIO	0.316253	0.287287	25	201	#N/A	#N/A	#N/A	#N/A	#N/A	#N/A	#N/A	#N/A
Gene	Average	TPM	Salmon-Quasi	Salmon	NOISeqBIO	0.291214	0.267769	78	222	#N/A	#N/A	0.291214	0.267769	#N/A	#N/A	78	222
Gene	Frankenberger	TPM	Salmon-Quasi	Salmon	NOISeqBIO	0.329787	0.232251	97	222	#N/A	#N/A	#N/A	#N/A	#N/A	#N/A	#N/A	#N/A
Gene	Haniffa	TPM	Salmon-Quasi	Salmon	NOISeqBIO	0.196923	0.325976	73	221	#N/A	#N/A	#N/A	#N/A	#N/A	#N/A	#N/A	#N/A
Gene	Ingersoll	TPM	Salmon-Quasi	Salmon	NOISeqBIO	0.327761	0.233069	92	221	#N/A	#N/A	#N/A	#N/A	#N/A	#N/A	#N/A	#N/A
Gene	Wong	TPM	Salmon-Quasi	Salmon	NOISeqBIO	0.310383	0.27978	71	219	#N/A	#N/A	#N/A	#N/A	#N/A	#N/A	#N/A	#N/A
Transcript	Average	TPM	Salmon-Quasi	Salmon	NOISeqBIO	0.275622	0.313268	91	164	#N/A	#N/A	#N/A	#N/A	#N/A	#N/A	#N/A	#N/A
Transcript	Frankenberger	TPM	Salmon-Quasi	Salmon	NOISeqBIO	0.316538	0.277917	107	171	#N/A	#N/A	#N/A	#N/A	#N/A	#N/A	#N/A	#N/A
Transcript	Haniffa	TPM	Salmon-Quasi	Salmon	NOISeqBIO	0.180772	0.373514	80	163	#N/A	#N/A	#N/A	#N/A	#N/A	#N/A	#N/A	#N/A
Transcript	Ingersoll	TPM	Salmon-Quasi	Salmon	NOISeqBIO	0.314506	0.278818	109	171	#N/A	#N/A	#N/A	#N/A	#N/A	#N/A	#N/A	#N/A
Transcript	Wong	TPM	Salmon-Quasi	Salmon	NOISeqBIO	0.290671	0.322823	76	160	#N/A	#N/A	#N/A	#N/A	#N/A	#N/A	#N/A	#N/A
Gene	Average	Counts	STAR	Salmon	NOISeqBIO	0.360008	0.201364	5	245	#N/A	#N/A	0.360008	0.201364	#N/A	#N/A	5	245
Gene	Frankenberger	Counts	STAR	Salmon	NOISeqBIO	0.404882	0.171602	5	246	#N/A	#N/A	#N/A	#N/A	#N/A	#N/A	#N/A	#N/A
Gene	Haniffa	Counts	STAR	Salmon	NOISeqBIO	0.261538	0.259762	5	245	#N/A	#N/A	#N/A	#N/A	#N/A	#N/A	#N/A	#N/A
Gene	Ingersoll	Counts	STAR	Salmon	NOISeqBIO	0.398148	0.170389	5	246	#N/A	#N/A	#N/A	#N/A	#N/A	#N/A	#N/A	#N/A
Gene	Wong	Counts	STAR	Salmon	NOISeqBIO	0.375461	0.203704	8	245	#N/A	#N/A	#N/A	#N/A	#N/A	#N/A	#N/A	#N/A
Transcript	Average	Counts	STAR	Salmon	NOISeqBIO	0.292514	0.311048	56	171	#N/A	#N/A	#N/A	#N/A	#N/A	#N/A	#N/A	#N/A
Transcript	Frankenberger	Counts	STAR	Salmon	NOISeqBIO	0.33937	0.280771	53	167	#N/A	#N/A	#N/A	#N/A	#N/A	#N/A	#N/A	#N/A
Transcript	Haniffa	Counts	STAR	Salmon	NOISeqBIO	0.191968	0.36927	60	175	#N/A	#N/A	#N/A	#N/A	#N/A	#N/A	#N/A	#N/A
Transcript	Ingersoll	Counts	STAR	Salmon	NOISeqBIO	0.336783	0.28134	55	169	#N/A	#N/A	#N/A	#N/A	#N/A	#N/A	#N/A	#N/A
Transcript	Wong	Counts	STAR	Salmon	NOISeqBIO	0.301932	0.312813	58	170	#N/A	#N/A	#N/A	#N/A	#N/A	#N/A	#N/A	#N/A
Gene	Average	TPM	STAR	Salmon	NOISeqBIO	0.276895	0.29317	129	191	#N/A	#N/A	0.276895	0.29317	#N/A	#N/A	129	191
Gene	Frankenberger	TPM	STAR	Salmon	NOISeqBIO	0.314661	0.256511	151	199	#N/A	#N/A	#N/A	#N/A	#N/A	#N/A	#N/A	#N/A
Gene	Haniffa	TPM	STAR	Salmon	NOISeqBIO	0.185053	0.353141	106	184	#N/A	#N/A	#N/A	#N/A	#N/A	#N/A	#N/A	#N/A
Gene	Ingersoll	TPM	STAR	Salmon	NOISeqBIO	0.315536	0.259726	133	192	#N/A	#N/A	#N/A	#N/A	#N/A	#N/A	#N/A	#N/A
Gene	Wong	TPM	STAR	Salmon	NOISeqBIO	0.29233	0.303303	117	185	#N/A	#N/A	#N/A	#N/A	#N/A	#N/A	#N/A	#N/A
Transcript	Average	TPM	STAR	Salmon	NOISeqBIO	0.266785	0.343753	114	139	#N/A	#N/A	#N/A	#N/A	#N/A	#N/A	#N/A	#N/A
Transcript	Frankenberger	TPM	STAR	Salmon	NOISeqBIO	0.307775	0.306457	131	144	#N/A	#N/A	#N/A	#N/A	#N/A	#N/A	#N/A	#N/A
Transcript	Haniffa	TPM	STAR	Salmon	NOISeqBIO	0.175872	0.410866	94	128	#N/A	#N/A	#N/A	#N/A	#N/A	#N/A	#N/A	#N/A
Transcript	Ingersoll	TPM	STAR	Salmon	NOISeqBIO	0.304192	0.305836	136	147	#N/A	#N/A	#N/A	#N/A	#N/A	#N/A	#N/A	#N/A
Transcript	Wong	TPM	STAR	Salmon	NOISeqBIO	0.279301	0.351852	108	133	#N/A	#N/A	#N/A	#N/A	#N/A	#N/A	#N/A	#N/A
Gene	Average	Counts	STAR	STAR	NOISeqBIO	0.359258	0.189736	6	249	#N/A	#N/A	0.359258	0.189736	#N/A	#N/A	6	249
Gene	Frankenberger	Counts	STAR	STAR	NOISeqBIO	0.403369	0.162326	7	250	#N/A	#N/A	#N/A	#N/A	#N/A	#N/A	#N/A	#N/A
Gene	Haniffa	Counts	STAR	STAR	NOISeqBIO	0.255687	0.23854	7	249	#N/A	#N/A	#N/A	#N/A	#N/A	#N/A	#N/A	#N/A
Gene	Ingersoll	Counts	STAR	STAR	NOISeqBIO	0.397163	0.161383	7	250	#N/A	#N/A	#N/A	#N/A	#N/A	#N/A	#N/A	#N/A
Gene	Wong	Counts	STAR	STAR	NOISeqBIO	0.380814	0.196697	6	249	#N/A	#N/A	#N/A	#N/A	#N/A	#N/A	#N/A	#N/A
Gene	Average	Counts	HISAT2	Stringtie	NOISeqBIO	0.340865	0.226086	18	236	#N/A	#N/A	0.340865	0.226086	#N/A	#N/A	18	236
Gene	Frankenberger	Counts	HISAT2	Stringtie	NOISeqBIO	0.38807	0.197289	18	236	#N/A	#N/A	#N/A	#N/A	#N/A	#N/A	#N/A	#N/A
Gene	Haniffa	Counts	HISAT2	Stringtie	NOISeqBIO	0.234286	0.278438	19	236	#N/A	#N/A	#N/A	#N/A	#N/A	#N/A	#N/A	#N/A
Gene	Ingersoll	Counts	HISAT2	Stringtie	NOISeqBIO	0.379649	0.194885	19	236	#N/A	#N/A	#N/A	#N/A	#N/A	#N/A	#N/A	#N/A
Gene	Wong	Counts	HISAT2	Stringtie	NOISeqBIO	0.361455	0.233734	15	236	#N/A	#N/A	#N/A	#N/A	#N/A	#N/A	#N/A	#N/A
Transcript	Average	Counts	HISAT2	Stringtie	NOISeqBIO	0.320772	0.217516	12	234	#N/A	#N/A	#N/A	#N/A	#N/A	#N/A	#N/A	#N/A
Transcript	Frankenberger	Counts	HISAT2	Stringtie	NOISeqBIO	0.36612	0.191224	13	234	#N/A	#N/A	#N/A	#N/A	#N/A	#N/A	#N/A	#N/A
Transcript	Haniffa	Counts	HISAT2	Stringtie	NOISeqBIO	0.213046	0.260611	16	234	#N/A	#N/A	#N/A	#N/A	#N/A	#N/A	#N/A	#N/A
Transcript	Ingersoll	Counts	HISAT2	Stringtie	NOISeqBIO	0.364071	0.192003	12	234	#N/A	#N/A	#N/A	#N/A	#N/A	#N/A	#N/A	#N/A
Transcript	Wong	Counts	HISAT2	Stringtie	NOISeqBIO	0.33985	0.226226	8	233	#N/A	#N/A	#N/A	#N/A	#N/A	#N/A	#N/A	#N/A
Gene	Average	FPKM	HISAT2	Stringtie	NOISeqBIO	0.285968	0.273131	96	219	#N/A	#N/A	0.285968	0.273131	#N/A	#N/A	96	219
Gene	Frankenberger	FPKM	HISAT2	Stringtie	NOISeqBIO	0.32655	0.240457	104	218	#N/A	#N/A	#N/A	#N/A	#N/A	#N/A	#N/A	#N/A
Gene	Haniffa	FPKM	HISAT2	Stringtie	NOISeqBIO	0.1917	0.329372	83	217	#N/A	#N/A	#N/A	#N/A	#N/A	#N/A	#N/A	#N/A
Gene	Ingersoll	FPKM	HISAT2	Stringtie	NOISeqBIO	0.322674	0.239914	108	217	#N/A	#N/A	#N/A	#N/A	#N/A	#N/A	#N/A	#N/A
Gene	Wong	FPKM	HISAT2	Stringtie	NOISeqBIO	0.302949	0.282783	84	213	#N/A	#N/A	#N/A	#N/A	#N/A	#N/A	#N/A	#N/A
Transcript	Average	FPKM	HISAT2	Stringtie	NOISeqBIO	0.294328	0.280857	52	205	#N/A	#N/A	#N/A	#N/A	#N/A	#N/A	#N/A	#N/A
Transcript	Frankenberger	FPKM	HISAT2	Stringtie	NOISeqBIO	0.334308	0.244738	61	210	#N/A	#N/A	#N/A	#N/A	#N/A	#N/A	#N/A	#N/A
Transcript	Haniffa	FPKM	HISAT2	Stringtie	NOISeqBIO	0.199606	0.343803	43	196	#N/A	#N/A	#N/A	#N/A	#N/A	#N/A	#N/A	#N/A
Transcript	Ingersoll	FPKM	HISAT2	Stringtie	NOISeqBIO	0.330897	0.244597	62	212	#N/A	#N/A	#N/A	#N/A	#N/A	#N/A	#N/A	#N/A
Transcript	Wong	FPKM	HISAT2	Stringtie	NOISeqBIO	0.3125	0.29029	28	192	#N/A	#N/A	#N/A	#N/A	#N/A	#N/A	#N/A	#N/A
Gene	Average	TPM	HISAT2	Stringtie	NOISeqBIO	0.28246	0.294732	103	190	#N/A	#N/A	0.28246	0.294732	#N/A	#N/A	103	190
Gene	Frankenberger	TPM	HISAT2	Stringtie	NOISeqBIO	0.32	0.256868	129	198	#N/A	#N/A	#N/A	#N/A	#N/A	#N/A	#N/A	#N/A
Gene	Haniffa	TPM	HISAT2	Stringtie	NOISeqBIO	0.189165	0.355688	92	174	#N/A	#N/A	#N/A	#N/A	#N/A	#N/A	#N/A	#N/A
Gene	Ingersoll	TPM	HISAT2	Stringtie	NOISeqBIO	0.317778	0.257565	127	198	#N/A	#N/A	#N/A	#N/A	#N/A	#N/A	#N/A	#N/A
Gene	Wong	TPM	HISAT2	Stringtie	NOISeqBIO	0.302896	0.308809	85	169	#N/A	#N/A	#N/A	#N/A	#N/A	#N/A	#N/A	#N/A
Gene	Average	Counts	STAR	Stringtie	NOISeqBIO	0.329951	0.242756	23	235	#N/A	#N/A	0.329951	0.242756	#N/A	#N/A	23	235
Gene	Frankenberger	Counts	STAR	Stringtie	NOISeqBIO	0.37768	0.2137	22	234	#N/A	#N/A	#N/A	#N/A	#N/A	#N/A	#N/A	#N/A
Gene	Haniffa	Counts	STAR	Stringtie	NOISeqBIO	0.226306	0.297963	22	235	#N/A	#N/A	#N/A	#N/A	#N/A	#N/A	#N/A	#N/A
Gene	Ingersoll	Counts	STAR	Stringtie	NOISeqBIO	0.373897	0.213617	22	234	#N/A	#N/A	#N/A	#N/A	#N/A	#N/A	#N/A	#N/A
Gene	Wong	Counts	STAR	Stringtie	NOISeqBIO	0.341922	0.245746	23	235	#N/A	#N/A	#N/A	#N/A	#N/A	#N/A	#N/A	#N/A
Transcript	Average	Counts	STAR	Stringtie	NOISeqBIO	0.314663	0.228908	17	231	#N/A	#N/A	#N/A	#N/A	#N/A	#N/A	#N/A	#N/A
Transcript	Frankenberger	Counts	STAR	Stringtie	NOISeqBIO	0.357875	0.199429	21	232	#N/A	#N/A	#N/A	#N/A	#N/A	#N/A	#N/A	#N/A
Transcript	Haniffa	Counts	STAR	Stringtie	NOISeqBIO	0.216656	0.282683	10	231	#N/A	#N/A	#N/A	#N/A	#N/A	#N/A	#N/A	#N/A
Transcript	Ingersoll	Counts	STAR	Stringtie	NOISeqBIO	0.355954	0.200288	20	232	#N/A	#N/A	#N/A	#N/A	#N/A	#N/A	#N/A	#N/A
Transcript	Wong	Counts	STAR	Stringtie	NOISeqBIO	0.328169	0.233233	14	231	#N/A	#N/A	#N/A	#N/A	#N/A	#N/A	#N/A	#N/A
Gene	Average	FPKM	STAR	Stringtie	NOISeqBIO	0.28989	0.280921	82	208	#N/A	#N/A	0.28989	0.280921	#N/A	#N/A	82	208
Gene	Frankenberger	FPKM	STAR	Stringtie	NOISeqBIO	0.332218	0.247949	91	209	#N/A	#N/A	#N/A	#N/A	#N/A	#N/A	#N/A	#N/A
Gene	Haniffa	FPKM	STAR	Stringtie	NOISeqBIO	0.195039	0.340407	78	208	#N/A	#N/A	#N/A	#N/A	#N/A	#N/A	#N/A	#N/A
Gene	Ingersoll	FPKM	STAR	Stringtie	NOISeqBIO	0.326482	0.246037	95	210	#N/A	#N/A	#N/A	#N/A	#N/A	#N/A	#N/A	#N/A
[truncated: 476 more rows]

## Sheet: RecallPrecision-plot
Feature type	Gene
Reference	Average
Units
Read aligner
Expression estimator
Differential expression
